# Supplementary material for: PIE-seq: identifying RNA-binding protein targets by dual RNA-deaminase editing and sequencing
Source: Nat Commun. 2023 Jun 6;14:3275. doi: 10.1038/s41467-023-39054-8 (PMC10244410; doi:10.1038/s41467-023-39054-8)
Supplement: Supplementary file 4 — Supplementary Data 1 [file 41467_2023_39054_MOESM4_ESM.xlsx]

## Sheet: primers for PIE-RBP plasmids
Plasmid	Primer1st-Forward		Primer1st-Reverse		Primer2nd-Forward		Primer2nd-Reverse		Primer3rd-Forward		Primer3rd-Reverse
pR059_pCAG-Apobec1	XR001	CTACAAAGACGATGACGACAAGggcgcgccTagctcagagactggcccagtg	XR189	TACGTAGCGGCCGCGTTACAGTGTCAGTCTTTCAAGTGGaggcagttgaagtttcaacccggtggccca	-	-	-	-
pR060_pCAG-MCP-Apobec1	XR185	GACGATGACGACAAGggcgcgccTgcttctaactttactcagttc	XR186	atccgccgctgtagatgccggagtttgc	XR187	catctacagcggcggatctagcgga	XR188	cagtctctgagctAGGtgaccccccgctgctgcc	-	-	-	-
pR087_pCAG-mCherry-2XMS2	XR308	gagctgtacaagtgaaagctatagatctgaattctagaggatccta	XR309	gcggccggccccagaCAGGAAGGGCCGCCTACA	-	-	-	-
pR088_pCAG-TadA-TadA*-dPspCas13b-Apobec1	XR147	AGACGATGACGACAAGtctgaagtcgagtttagccacgag	XR144	cagagcggggatgtttgaccccccgctgctgcc	XR312	ACTGACACTGGGATCCagcggcggatctagcgga	XR313	gcGGAATTTACGTAGCTTACAGTGTCAGTCTTTCAAGTGGag	-	-	-	-
pR090_pCAG-TadA-TadA*-MCP	XR318	AGACGATGACGACAAGtctgaagtcgagtttagccacgagtattgg	XR319	tgagtaaagttagaagctgaccccccgctgctgc	XR320	gcttctaactttactcagttcgttctcgt	XR321	gcGGAATTTACGTAGCTTAgtagatgccggagtttgctgc	-	-	-	-
pR100_pCAG-TadA*-MCP	XR356	ACGATGACGACAAGggcgcgccTtcctctgaggtggagttttcccac	XR357	gcggaatttacgtagcGGCCGCTTAgtagatgccggagtttgc	-	-	-	-
pR102_pCAG-TadA*(V82G)-MCP	XR356	ACGATGACGACAAGggcgcgccTtcctctgaggtggagttttcccac	XR360	ACcgtacagggtggcgtcaat	XR361	cgccaccctgtacgGTacattcgagccttgcgtg	XR357	gcggaatttacgtagcGGCCGCTTAgtagatgccggagtttgc	-	-	-	-
pR163_pCAG-MCP-ADAR2dd	XR591	gggcagcagcggggggtcaCCTcagctgcatttaccgcaggttttagc	XR592	gggcggaatttacgtagcGGccGCTTAcgtgagtga	-	-	-	-
pR284WT_pCAG-MCP-APOBEC3A	XR892	gggcagcagcggggggtcaCCTgaagccagcccagcatc	XR893	gcggaatttacgtagcGGCCGCGTTAgtttccctgattctggagaatgg	-	-	-	-
pR284Mut_pCAG-MCP-APOBEC3A(K30R/Y132G)	XR892	gggcagcagcggggggtcaCCTgaagccagcccagcatc	XR888	GTAGCACAGGTAGGTCGCATAGGTTCCAATGCCATTGTTAAAGTTG	XR889	GGCATTGGAACCTATGCGACCTACCTGTGCTACGAAGTGGA	XR890	ATATAGGGGGTCGCCATCATAGATGCGGGCAG	XR891	GCCCGCATCTATGATGGCGACCCCCTATAT	XR893	gcggaatttacgtagcGGCCGCGTTAgtttccctgattctggagaatgg
pR008_APAD	XR001	CTACAAAGACGATGACGACAAGggcgcgccTagctcagagactggcccagtg	XR024	gtaaatgcagctgactttcgggtgtggcggac	XR025	cgaaagtcagctgcatttaccgcaggttttag	XR006	gggcggaatttacgtagcGGccGCTTAcgtgagtgagaactggtcctgct	-	-	-	-
pR177_AP-TadA*	XR457	ACCGTCAGATCGCCAggccaccatggccTACCCATACGACGTCCCAGactacg	XR482	GTTAACactttcgggtgtggcggact	XR481	ccacacccgaaagtGTTAACtctggcggatctagcggaggctcct	XR450	ATCTCGAGTGCGGCCgTCAgtcggtggagctctgggc	XR672	gggcggaatttacgtagcGGccGCTCAgtcggtggagctctgggc	XR673	CTACAAAGACGATGACGACAAGggcgcgccTa
pR180_PIETadA*-PUM2	XR483	tccgccacacccgaaagtGTTaatcatgattttcaagctcttgcattagaatc	XR484	tccgctagatccgccagaGTTcagcattccatttggtggtcct	XR672	gggcggaatttacgtagcGGccGCTCAgtcggtggagctctgggc	XR673	CTACAAAGACGATGACGACAAGggcgcgccTa	-	-	-	-
pR282_AP-mCherry	XR855	gccacacccgaaagtGTTgtgagcaagggcgaggag	XR859	gggcggaatttacgtagcGGCCGCttacttgtacagctcgtccatgccg	-	-	-	-
pR283_mCherry-AD	XR860	CTACAAAGACGATGACGACAAGggcgcgccTgtgagcaagggcgaggag	XR854	ctagatccgccagaGTTcttgtacagctcgtccatgccg	-	-	-	-
pR287_AP-PUM2	XR001	CTACAAAGACGATGACGACAAGggcgcgccTagctcagagactggcccagtg	XR904	cggaatttacgtagcGGccGCTTAcagcattccatttggtggtcc	-	-	-	-
pR288_PUM2-AD	XR905	gggcggaatttacgtagcgg	XR906	GACGATGACGACAAGggcgcgccTaatcatgattttcaagctcttgcattagaatct	-	-	-	-
pR203_AP-AD	XR481	ccacacccgaaagtGTTAACtctggcggatctagcggaggctcct	XR441	tgaAccTccgctgctTccAccgctgctttcaggtgttg	XR741	AagcagcggAggTtcacagctgcatttaccgcaggttttagc	XR006	gggcggaatttacgtagcGGccGCTTAcgtgagtgagaactggtcctgct	-	-	-	-
pR281_AP-mCherry-AD	XR855	gccacacccgaaagtGTTgtgagcaagggcgaggag	XR854	ctagatccgccagaGTTcttgtacagctcgtccatgccg
pR004_AP-dCas13b-AD	XR003	ATCGATaacatccccgctctggtggaaaac	XR011	CCACCAGATCCGCCGGAACCTCCGATATCGGATCCCAGTGTCAGTCTTTCAAGTG
pR023_PIE-PUM2	XR058	cgcatcgataatcatgattttcaagctcttgcattag	XR059	ccgatatccagcattccatttggtggtcc	-	-	-	-
pR018_PIE-FMR1	XR044	cgcatcgatGAGGAGCTGGTGGTGGAAGTGC	XR045	ccgatatcGGGTACTCCATTCACGAGTGGTTGC	-	-	-	-
pR204_PIE-QKI6	XR695	cacacccgaaagtgttGTCGGGGAAATGGAAACGAAGGA	XR696	tagatccgccagagttGCCTTTCGTTGGGAAAGCCATAC	-	-	-	-
pR205_PIE-QKI7	XR695	cacacccgaaagtgttGTCGGGGAAATGGAAACGAAGGA	XR697	tagatccgccagagttATGGGCTGAAATATCAGGCATGACT	-	-	-	-
pR211_PIE-LIN28A	XR587	tccgccacacccgaaagtGTTGGCTCCGTGTCCAACCAGCA	XR588	tccgctagatccgccagaGTTATTCTGTGCCTCCGGGAGCA	-	-	-	-
pR212_PIE-LIN28B	XR589	tccgccacacccgaaagtGTTGCCGAAGGCGGGGCTAGCAAAG	XR590	tccgctagatccgccagaGTTTGTCTTTTTCCTTTTTTGAACTGAAGGCCCCTT	-	-	-	-
pR213_PIE-IGF2BP1	XR485	gccacacccgaaagtGTTaacaagctttacatcggcaa	XR486	gctagatccgccagaGTTcttcctccgtgcctgggcctg	-	-	-	-
pR248_PIE-IGF2BP2	XR806	tccgccacacccgaaagtGTTatgaacaagctttacatcgggaacct	XR807	tccgctagatccgccagaGTTcttgctgcgctgtgaggcgactCCCT	-	-	-	-
pR218_PIE-SRSF1	XR750	gccacacccgaaagtGTTtcgggaggtggtgtgattcgt	XR751	gctagatccgccagaGTTtgtacgagagcgagatctgctatg	-	-	-	-
pR219_PIE-SRSF2	XR752	gccacacccgaaagtGTTagctacggccgcccccctcccga	XR753	gctagatccgccagaGTTagaggacaccgctccttcctcttcaggagac	-	-	-	-
pR220_PIE-SRSF3	XR754	gccacacccgaaagtGTTcatcgtgattcctgtccattggact	XR755	gctagatccgccagaGTTtttcctttcatttgacctagatcgactacg	-	-	-	-
pR221_PIE-NOVA1	XR756	gccacacccgaaagtGTTatggcggcagctcccatcca	XR757	gctagatccgccagaGTTacccactttctgaggattggcag	-	-	-	-
pR223_PIE-STAU2	XR760-2	gccacacccgaaagtGTTgcaaacccaaaagagaaaactgcaatg	XR761-2	gctagatccgccagaGTTgacggccgagtttgatttcttgc	-	-	-	-
pR234_PIE-CELF1	XR782	gccacacccgaaagtGTTaacggcaccctggaccacc	XR783	gctagatccgccagaGTTgtagggcttgctgtcattcttcgaac	-	-	-	-
pR235_PIE-CELF2	XR784	gccacacccgaaagtGTTaacggagctttggatcactcagac	XR785	gctagatccgccagaGTTgtaaggtttgctgtcgtttttggaacg	-	-	-	-
pR237_PIE-CELF4	XR788	gccacacccgaaagtGTTtatataaagatggccacgttagcaaacgga	XR789	gctagatccgccagaGTTgtacgggcgattggcgtctttg	-	-	-	-
pR251_PIE-KHDRBS1	XR812	tccgccacacccgaaagtGTTcagcgccgggacgaccccgc	XR813	tccgctagatccgccagaGTTataacgtccatatgggtgctctctgtatgct	-	-	-	-
pR252_PIE-KHDRBS2	XR814	tccgccacacccgaaagtGTTgaagaggagaaatatttgcctgagctga	XR815	tccgctagatccgccagaGTTatatctaccataggggtgttccctgt	-	-	-	-
pR253_PIE-KHDRBS3	XR816	tccgccacacccgaaagtGTTgaggagaagtacctgcccgagct	XR817	tccgctagatccgccagaGTTgtatctgccatatggctggtctctgta	-	-	-	-
pR254_PIE-FUBP1	XR818	tccgccacacccgaaagtGTTgcagactattcaacagtgcctcc	XR819	tccgctagatccgccagaGTTttggccctgaggtgctggag	-	-	-	-
pR258_PIE-TARDBP	XR826	tccgccacacccgaaagtGTTtctgaatatattcgggtaaccgaagatgaga	XR827	tccgctagatccgccagaGTTcattccccagccagaagacttagaatcca	-	-	-	-
pR016_PIE-YTHDF1	XR040	cgcatcgatTCGGCCACCAGCGTGGACA	XR041	ccgatatcTTGTTTGTTTCGACTCTGCCGTTCCT	-	-	-	-
pR005_PIE-YTHDF2	XR014	gaaagtATCGATTCGGCCAGCAGCCTCTTGGA	XR015	caccgcggtggcggccgcGATATCTTTCCCACGACCTTGACGTTCCT	-	-	-	-
pR249_PIE-YTHDC1	XR808	tccgccacacccgaaagtGTTgcggctgacagtcgggaggag	XR809	tccgctagatccgccagaGTTtcttctatatcgacctctctcccctcgg	-	-	-	-
pR250_PIE-YTHDC2	XR810	tccgccacacccgaaagtGTTtccaggccgagcagcgtct	XR811	tccgctagatccgccagaGTTatcagttgtgtttttttctcccaagggaag	-	-	-	-

## Sheet: primers for RT-qPCR
Name	Sequence
BLM_F	GGACCTTGACACCTCTGACAG
BLM_R	GGATTCAGCTCCTGCATACTCA
CDKN1B_F	TAATTGGGGCTCCGGCTAACT
CDKN1B_R	TGCAGGTCGCTTCCTTATTCC
CDV3_F	GTGGTGGAGGTATGGAAAAATCT
CDV3_R	GGGATGGGAACTGTGTATCACT
CHAMP1_F	CCACCAGAACTCCGAAAGACA
CHAMP1_R	ACTCAGGGAAATCAAGTGAAGC
COA7_F	GAAGAGAACCAGCACAGTGATAG
COA7_R	TCTTTCCAGGCTTCTCACACGC
CTCF_F	TCAGTGCAGTTTGTGCAGTTA
CTCF_R	TTCCCCTGAATGGGTTCTCAT
ELF1_F	TGTGGAAGAGCCCAATGACAT
ELF1_R	AGCTTCAACTGTAAGGGTGATG
FAM32A_F	AGGCGGCCTTCGAGAAAATG
FAM32A_R	GAATGTCGTAATGCTCCGTGA
FBXO28_F	TCCTCAGCTTTATGTCCTACGA
FBXO28_R	TGGGAGTTGTGCTTTAACTTGT
FBXO5_F	TGAAGACAGTGGCTATTCCTCA
FBXO5_R	GGCAGCAAGTTTTTGTTGGGATA
HNRNPU_F	GAGCATCCTATGGTGTGTCAAA
HNRNPU_R	TGACCAGCCAATACGAACTTC
HSPA1A_F	ACCTTCGACGTGTCCATCCTGA
HSPA1A_R	TCCTCCACGAAGTGGTTCACCA
LDHA_F	TTGACCTACGTGGCTTGGAAG
LDHA_R	GGTAACGGAATCGGGCTGAAT
MTF2_F	GTCCACCTGGCCCATATACAA
MTF2_R	CCGTGAAATCCACATCTGAGG
NORAD_F	TGATAGGATACATCTTGGACATGGA
NORAD_R	AACCTAATGAACAAGTCCTGACATACA
PAIP2_F	TCTCCCACAAACTATGGACCA
PAIP2_R	TGCATTTGGATTCAGATTGCTCT
PHAX_F	TCAAAAGGAAACGACCTGTCAA
PHAX_R	CGCTGTGATCTCGTATCGACC
PIM3_F	AAGGACGAAAATCTGCTTGTGG
PIM3_R	CGAAGTCGGTGTAGACCGTG
PLEKHB1_F	CTGGAAGCGGAACTGGTTTG
PLEKHB1_R	GGCCGATCTTTATGTCACGGA
PPP1CC_F	TTCTGCTGTCATGGAGGTTTATC
PPP1CC_R	TATCGGGGTCAGACCACAAAA
PPP1R8_F	CTTCAGCGGAGGACTCTACG
PPP1R8_R	GGGGCAAGGTTTGGGTATGG
PUM1_F	TGAATCCAGCAAAGATGGACC
PUM1_R	ATACTCCACCATGCTAACGCC
PUM2_F	TGTCTCCGCGATCAGAAAGTG
PUM2_R	TTTCAGCATCTCTAGTGCCAAAA
RAB14_F	GACAGATGCAAGGAATCTCACC
RAB14_R	GCTTCGAGGAACAATAAGCCAT
RAD21_F	AGCCTGCACATGACGATATGG
RAD21_R	ATGGTTGGCATTGGTTCAACG
RNF139_F	TAGGCTTAATCACAGAGCTACCA
RNF139_R	CTGCCAGGACAAACACTGTAT
RPL15_F	AAGGGTGCAACTTACGGCAA
RPL15_R	CTCCTCTGCAACGGACTGAA
RPL7L1_F	GCTGCGTATAGTGGAACCTTATG
RPL7L1_R	TCTGTCAGAGGGATGGTCTTATT
RSL24D1_F	CCAGCGAGAGCTATGGAATAAAA
RSL24D1_R	AGGGGCTCGGATAAGATGGAT
SEPTIN7_F	CTCACACCAGAGGAATGCCAAC
SEPTIN7_R	CCACAGCAAGAGGTAAACGGTC
SPOP_F	AAAGAGTGAAGTTCGGGCAAA
SPOP_R	TCACCTCGCAGAAGAGGGT
SZRD1_F	ACCCTTCCAGTCAAGTCCCTAG
SZRD1_R	TGCTGTCTTCGGGTTGGGAGAT
THAP12_F	GTGAAGATGAAATCAGGACACTGA
THAP12_R	CTCATCTTGCCCTTCACCCTCT
THUMPD2_F	ATGTTGGCGGAACCATTGTAT
THUMPD2_R	ATGAAGTTGACGCTGTCTTGAA
TMEM101_F	CGGCTGGCGTATCTGAACC
TMEM101_R	CACGTAGTAGCCTGACAGAAAG
TOP2A_F	TGGCTGTGGTATTGTAGAAAGC
TOP2A_R	TTGGCATCATCGAGTTTGGGA
TRAPPC11_F	AGAGTGGAAATAGTCAGGCAAAG
TRAPPC11_R	GTCAGTGTGCGGCAGTACAA
TRIM37_F	ATGAGCGTGTTCGGGAAATTAG
TRIM37_R	TCACTCTTACTACAAGACCGCAA
WAC_F	GGAGACAAACCCGTATCACATT
WAC_R	AAGGGAGGTATTGGCGACTGT
WDR48_F	TGGGACAATTCGCCTTTGGTC
WDR48_R	TGTCAGGGTTTCTTAGGTCTGT
WTAP_F	TTGTAATGCGACTAGCAACCAA
WTAP_R	GCTGGGTCTACCATTGTTGATCT
ZNF121_F	CTCATGCCTTAATGCACACATGG
ZNF121_R	AGGATTTGTCTCCTATCCACGTT
