# Supplementary material for: PIE-seq: identifying RNA-binding protein targets by dual RNA-deaminase editing and sequencing
Source: Nat Commun. 2023 Jun 6;14:3275. doi: 10.1038/s41467-023-39054-8 (PMC10244410; doi:10.1038/s41467-023-39054-8)
Supplement: Supplementary file 5 — Supplementary Data 2 [file 41467_2023_39054_MOESM5_ESM.xlsx]

## Sheet: Summary
PIE-RBP	A-to-I.sites	C-to-U.sites	All.sites	Genes.A-to-I.only	Genes.C-to-U.only	Genes.both	Genes.A-to-I	Genes.C-to-U	All.target.genes
PUM2	918	2050	2968	569	1156	250	819	1406	1975
SRSF1	65	21165	21230	10	4041	53	63	4094	4104
SRSF2	47	28973	29020	4	4370	41	45	4411	4415
SRSF3	179	10605	10784	30	2620	134	164	2754	2784
CELF1	779	29885	30664	89	3638	561	650	4199	4288
CELF2	815	31040	31855	91	3758	590	681	4348	4439
CELF4	366	16731	17097	49	3061	282	331	3343	3392
FMR1	612	621	1233	449	436	71	520	507	956
FUBP1	2	224	226	1	169	1	2	170	171
IGF2BP1	137	1449	1586	68	786	57	125	843	911
IGF2BP2	125	3525	3650	54	1557	67	121	1624	1678
KHDRBS1	1004	40839	41843	89	3991	730	819	4721	4810
KHDRBS2	591	37532	38123	42	4101	462	504	4563	4605
KHDRBS3	554	21205	21759	63	3037	406	469	3443	3506
LIN28A	434	12247	12681	112	2980	285	397	3265	3377
LIN28B	114	5426	5540	42	1906	70	112	1976	2018
NOVA1	156	5736	5892	44	1825	96	140	1921	1965
QKI-6	137	4095	4232	36	1481	91	127	1572	1608
QKI-7	66	2931	2997	29	1201	36	65	1237	1266
STAU2	7	2606	2613	2	1059	5	7	1064	1066
TARDBP	202	16418	16620	26	2820	164	190	2984	3010
YTHDC1	5	5	10	5	4	0	5	4	9
YTHDC2	4	64	68	4	52	0	4	52	56
YTHDF1	313	446	759	239	332	43	282	375	614
YTHDF2	437	444	881	356	341	36	392	377	733
PIE-RBP	A-to-I.sites	C-to-U.sites	All.sites	Genes.A-to-I.only	Genes.C-to-U.only	Genes.both	both/Genes.A-to-I	both/Genes.C-to-U
PUM2	0.309299	0.690701		0.288101	0.585316	0.126582	0.30525	0.177809
SRSF1	0.00306171	0.996938		0.00243665	0.984649	0.0129142	0.84127	0.0129458
SRSF2	0.00161957	0.99838		0.000906002	0.989807	0.00928652	0.911111	0.00929494
SRSF3	0.0165987	0.983401		0.0107759	0.941092	0.0481322	0.817073	0.0486565
CELF1	0.0254044	0.974596		0.0207556	0.848414	0.13083	0.863077	0.133603
CELF2	0.0255847	0.974415		0.0205001	0.846587	0.132913	0.866373	0.135695
CELF4	0.0214073	0.978593		0.0144458	0.902417	0.0831368	0.851964	0.0843554
FMR1	0.49635	0.50365		0.469665	0.456067	0.0742678	0.136538	0.140039
FUBP1	0.00884956	0.99115		0.00584795	0.988304	0.00584795	0.5	0.00588235
IGF2BP1	0.0863808	0.913619		0.0746432	0.862788	0.0625686	0.456	0.0676157
IGF2BP2	0.0342466	0.965753		0.0321812	0.92789	0.0399285	0.553719	0.0412562
KHDRBS1	0.0239945	0.976006		0.0185031	0.82973	0.151767	0.891331	0.154628
KHDRBS2	0.0155025	0.984498		0.00912052	0.890554	0.100326	0.916667	0.101249
KHDRBS3	0.0254607	0.974539		0.0179692	0.866229	0.115801	0.865672	0.11792
LIN28A	0.0342244	0.965776		0.0331655	0.88244	0.0843944	0.717884	0.0872894
LIN28B	0.0205776	0.979422		0.0208127	0.9445	0.0346878	0.625	0.0354251
NOVA1	0.0264766	0.973523		0.0223919	0.928753	0.048855	0.685714	0.049974
QKI-6	0.0323724	0.967628		0.0223881	0.92102	0.056592	0.716535	0.057888
QKI-7	0.022022	0.977978		0.0229068	0.948657	0.028436	0.553846	0.0291027
STAU2	0.00267891	0.997321		0.00187617	0.993433	0.00469043	0.714286	0.00469925
TARDBP	0.012154	0.987846		0.00863787	0.936877	0.054485	0.863158	0.0549598
YTHDC1	0.5	0.5		0.555556	0.444444	0	0	0
YTHDC2	0.0588235	0.941176		0.0714286	0.928571	0	0	0
YTHDF1	0.412385	0.587615		0.389251	0.540717	0.0700326	0.152482	0.114667
YTHDF2	0.496027	0.503973		0.485675	0.465211	0.0491132	0.0918367	0.0954907

## Sheet: PIE-PUM2
id	seqnames	start	end	strand	ref	mutation	GeneSymbol
chr1:100068068:+	chr1	100068068	100068069	+	A	A->G	MFSD14A
chr1:100082806:+	chr1	100082806	100082807	+	C	C->T	MFSD14A
chr1:100083008:+	chr1	100083008	100083009	+	C	C->T	MFSD14A
chr1:100990412:-	chr1	100990412	100990413	-	C	C->T	DPH5
chr1:10381362:+	chr1	10381362	10381363	+	C	C->T	KIF1B
chr1:10459458:-	chr1	10459458	10459459	-	C	C->T	DFFA
chr1:10462917:-	chr1	10462917	10462918	-	A	A->G	DFFA
chr1:10463029:-	chr1	10463029	10463030	-	A	A->G	DFFA
chr1:108701467:+	chr1	108701467	108701468	+	C	C->T	PRPF38B
chr1:109480966:+	chr1	109480966	109480967	+	A	A->G	SYPL2
chr1:109504269:-	chr1	109504269	109504270	-	C	C->T	AMIGO1
chr1:109593068:+	chr1	109593068	109593069	+	C	C->T	GNAI3
chr1:109593170:+	chr1	109593170	109593171	+	C	C->T	GNAI3
chr1:11023750:+	chr1	11023750	11023751	+	C	C->T	TARDBP
chr1:110346125:+	chr1	110346125	110346126	+	C	C->T	RBM15
chr1:110401300:-	chr1	110401300	110401301	-	C	C->T	LAMTOR5
chr1:110401354:-	chr1	110401354	110401355	-	C	C->T	LAMTOR5
chr1:11054604:-	chr1	11054604	11054605	-	C	C->T	SRM
chr1:11106629:-	chr1	11106629	11106630	-	C	C->T	MTOR
chr1:11107351:-	chr1	11107351	11107352	-	C	C->T	MTOR
chr1:111117966:-	chr1	111117966	111117967	-	C	C->T	DRAM2
chr1:111712667:+	chr1	111712667	111712668	+	C	C->T	RAP1A
chr1:111766208:+	chr1	111766208	111766209	+	A	A->G	DDX20
chr1:112670488:+	chr1	112670488	112670489	+	A	A->G	CAPZA1
chr1:112671167:+	chr1	112671167	112671168	+	C	C->T	CAPZA1
chr1:112671265:+	chr1	112671265	112671266	+	C	C->T	CAPZA1
chr1:112671313:+	chr1	112671313	112671314	+	C	C->T	CAPZA1
chr1:112913802:-	chr1	112913802	112913803	-	C	C->T	SLC16A1
chr1:114567886:-	chr1	114567886	114567887	-	C	C->T	BCAS2
chr1:114706953:-	chr1	114706953	114706954	-	C	C->T	NRAS
chr1:114730388:-	chr1	114730388	114730389	-	A	A->G	CSDE1
chr1:116404703:+	chr1	116404703	116404704	+	C	C->T	ATP1A1
chr1:116404715:+	chr1	116404715	116404716	+	C	C->T	ATP1A1
chr1:116990292:+	chr1	116990292	116990293	+	C	C->T	PTGFRN
chr1:117527989:+	chr1	117527989	117527990	+	A	A->G	MAN1A2
chr1:117959966:+	chr1	117959966	117959967	+	C	C->T	WDR3
chr1:119912150:-	chr1	119912150	119912151	-	C	C->T	NOTCH2
chr1:1216940:-	chr1	1216940	1216941	-	C	C->T	SDF4
chr1:1311632:-	chr1	1311632	1311633	-	A	A->G	INTS11
chr1:1335341:-	chr1	1335341	1335342	-	C	C->T	DVL1
chr1:1335751:-	chr1	1335751	1335752	-	A	A->G	DVL1
chr1:1401991:-	chr1	1401991	1401992	-	C	C->T	MRPL20
chr1:145848738:-	chr1	145848738	145848739	-	C	C->T	PIAS3
chr1:145925774:-	chr1	145925774	145925775	-	C	C->T	RBM8A
chr1:145925816:-	chr1	145925816	145925817	-	A	A->G	RBM8A
chr1:145978494:+	chr1	145978494	145978495	+	C	C->T	POLR3GL
chr1:145978520:+	chr1	145978520	145978521	+	C	C->T	POLR3GL
chr1:147626048:+	chr1	147626048	147626049	+	A	A->G	BCL9
chr1:147993209:+	chr1	147993209	147993210	+	A	A->G	GPR89B
chr1:149905002:-	chr1	149905002	149905003	-	A	A->G	SV2A
chr1:150265724:-	chr1	150265724	150265725	-	A	A->G	APH1A
chr1:150575145:-	chr1	150575145	150575146	-	C	C->T	MCL1
chr1:150575781:-	chr1	150575781	150575782	-	C	C->T	MCL1
chr1:150576707:-	chr1	150576707	150576708	-	C	C->T	MCL1
chr1:150576924:-	chr1	150576924	150576925	-	C	C->T	MCL1
chr1:150625084:-	chr1	150625084	150625085	-	C	C->T	ENSA
chr1:150625258:-	chr1	150625258	150625259	-	A	A->G	ENSA
chr1:150829924:-	chr1	150829924	150829925	-	A	A->G	ARNT
chr1:151248526:+	chr1	151248526	151248527	+	A	A->G	PIP5K1A
chr1:151340796:-	chr1	151340796	151340797	-	C	C->T	RFX5
chr1:151401900:+	chr1	151401900	151401901	+	C	C->T	PSMB4
chr1:151538517:+	chr1	151538517	151538518	+	A	A->G	CGN
chr1:151873850:-	chr1	151873850	151873851	-	A	A->G	THEM4
chr1:153645440:+	chr1	153645440	153645441	+	C	C->T	CHTOP
chr1:153807543:-	chr1	153807543	153807544	-	C	C->T	GATAD2B
chr1:153929705:-	chr1	153929705	153929706	-	A	A->G	DENND4B
chr1:153931019:-	chr1	153931019	153931020	-	A	A->G	DENND4B
chr1:153981722:-	chr1	153981722	153981723	-	C	C->T	RAB13
chr1:153981725:-	chr1	153981725	153981726	-	C	C->T	RAB13
chr1:154156973:-	chr1	154156973	154156974	-	A	A->G	TPM3
chr1:1541739:-	chr1	1541739	1541740	-	C	C->T	SSU72
chr1:1542002:-	chr1	1542002	1542003	-	C	C->T	SSU72
chr1:154206804:-	chr1	154206804	154206805	-	A	A->G	C1orf43
chr1:154263310:+	chr1	154263310	154263311	+	C	C->T	UBAP2L
chr1:154550049:-	chr1	154550049	154550050	-	C	C->T	UBE2Q1
chr1:154550073:-	chr1	154550073	154550074	-	C	C->T	UBE2Q1
chr1:154582108:-	chr1	154582108	154582109	-	C	C->T	ADAR
chr1:154582176:-	chr1	154582176	154582177	-	C	C->T	ADAR
chr1:154583324:-	chr1	154583324	154583325	-	A	A->G	ADAR
chr1:154583745:-	chr1	154583745	154583746	-	A	A->G	ADAR
chr1:154979149:+	chr1	154979149	154979150	+	C	C->T	CKS1B
chr1:155134793:+	chr1	155134793	155134794	+	C	C->T	EFNA1
chr1:155247254:-	chr1	155247254	155247255	-	C	C->T	FAM189B
chr1:155247276:-	chr1	155247276	155247277	-	A	A->G	FAM189B
chr1:155263059:-	chr1	155263059	155263060	-	C	C->T	CLK2
chr1:155330941:+	chr1	155330941	155330942	+	A	A->G	RUSC1
chr1:155659502:-	chr1	155659502	155659503	-	C	C->T	YY1AP1
chr1:155738476:+	chr1	155738476	155738477	+	C	C->T	DAP3
chr1:155738478:+	chr1	155738478	155738479	+	C	C->T	DAP3
chr1:155900266:-	chr1	155900266	155900267	-	A	A->G	RIT1
chr1:155913239:-	chr1	155913239	155913240	-	C	C->T	KHDC4
chr1:155947226:-	chr1	155947226	155947227	-	C	C->T	ARHGEF2
chr1:155947231:-	chr1	155947231	155947232	-	C	C->T	ARHGEF2
chr1:156210909:+	chr1	156210909	156210910	+	C	C->T	SLC25A44
chr1:156466235:-	chr1	156466235	156466236	-	C	C->T	MEF2D
chr1:15940262:+	chr1	15940262	15940263	+	A	A->G	SPEN
chr1:15940357:+	chr1	15940357	15940358	+	C	C->T	SPEN
chr1:160214588:+	chr1	160214588	160214589	+	C	C->T	PEA15
chr1:160214939:+	chr1	160214939	160214940	+	A	A->G	PEA15
chr1:160215938:-	chr1	160215938	160215939	-	A	A->G	DCAF8
chr1:161121125:-	chr1	161121125	161121126	-	A	A->G	DEDD
chr1:161753189:+	chr1	161753189	161753190	+	C	C->T	DUSP12
chr1:161753213:+	chr1	161753213	161753214	+	C	C->T	DUSP12
chr1:16396837:+	chr1	16396837	16396838	+	A	A->G	SZRD1
chr1:16396970:+	chr1	16396970	16396971	+	A	A->G	SZRD1
chr1:16397088:+	chr1	16397088	16397089	+	A	A->G	SZRD1
chr1:16397323:+	chr1	16397323	16397324	+	A	A->G	SZRD1
chr1:165662444:-	chr1	165662444	165662445	-	A	A->G	ALDH9A1
chr1:165727745:-	chr1	165727745	165727746	-	C	C->T	TMCO1
chr1:165907917:+	chr1	165907917	165907918	+	C	C->T	UCK2
chr1:165907984:+	chr1	165907984	165907985	+	C	C->T	UCK2
chr1:165907987:+	chr1	165907987	165907988	+	C	C->T	UCK2
chr1:166854383:+	chr1	166854383	166854384	+	A	A->G	POGK
chr1:166856989:-	chr1	166856989	166856990	-	C	C->T	TADA1
chr1:166857257:-	chr1	166857257	166857258	-	C	C->T	TADA1
chr1:167541346:-	chr1	167541346	167541347	-	A	A->G	CREG1
chr1:167974957:+	chr1	167974957	167974958	+	A	A->G	DCAF6
chr1:168252670:+	chr1	168252670	168252671	+	C	C->T	SFT2D2
chr1:169131829:+	chr1	169131829	169131830	+	C	C->T	ATP1B1
chr1:169464474:-	chr1	169464474	169464475	-	C	C->T	SLC19A2
chr1:169851904:+	chr1	169851904	169851905	+	C	C->T	C1orf112
chr1:173488498:+	chr1	173488498	173488499	+	C	C->T	PRDX6
chr1:1786712:-	chr1	1786712	1786713	-	C	C->T	GNB1
chr1:183553267:+	chr1	183553267	183553268	+	C	C->T	SMG7
chr1:18905435:-	chr1	18905435	18905436	-	C	C->T	IFFO2
chr1:193091454:+	chr1	193091454	193091455	+	A	A->G	RO60
chr1:200406432:-	chr1	200406432	200406433	-	A	A->G	ZNF281
chr1:201855814:+	chr1	201855814	201855815	+	A	A->G	IPO9
chr1:202331811:-	chr1	202331811	202331812	-	A	A->G	UBE2T
chr1:202331870:-	chr1	202331870	202331871	-	A	A->G	UBE2T
chr1:202880685:-	chr1	202880685	202880686	-	A	A->G	RABIF
chr1:203023273:+	chr1	203023273	203023274	+	C	C->T	TMEM183A
chr1:203743743:+	chr1	203743743	203743744	+	C	C->T	ATP2B4
chr1:203852914:+	chr1	203852914	203852915	+	C	C->T	ZC3H11A
chr1:204404005:-	chr1	204404005	204404006	-	A	A->G	PPP1R15B
chr1:204405139:-	chr1	204405139	204405140	-	C	C->T	PPP1R15B
chr1:205716516:-	chr1	205716516	205716517	-	C	C->T	NUCKS1
chr1:205717244:-	chr1	205717244	205717245	-	C	C->T	NUCKS1
chr1:205717696:-	chr1	205717696	205717697	-	A	A->G	NUCKS1
chr1:205789194:-	chr1	205789194	205789195	-	C	C->T	SLC41A1
chr1:205789295:-	chr1	205789295	205789296	-	A	A->G	SLC41A1
chr1:207044237:-	chr1	207044237	207044238	-	C	C->T	YOD1
chr1:20720588:-	chr1	20720588	20720589	-	C	C->T	SH2D5
chr1:211967975:-	chr1	211967975	211967976	-	A	A->G	INTS7
chr1:21219594:-	chr1	21219594	21219595	-	C	C->T	ECE1
chr1:212364764:-	chr1	212364764	212364765	-	C	C->T	PACC1
chr1:212620694:+	chr1	212620694	212620695	+	C	C->T	ATF3
chr1:215618909:+	chr1	215618909	215618910	+	C	C->T	KCTD3
chr1:218331199:+	chr1	218331199	218331200	+	C	C->T	RRP15
chr1:220139114:+	chr1	220139114	220139115	+	C	C->T	IARS2
chr1:220147622:+	chr1	220147622	220147623	+	C	C->T	IARS2
chr1:223775805:+	chr1	223775805	223775806	+	C	C->T	CAPN2
chr1:224161277:+	chr1	224161277	224161278	+	C	C->T	FBXO28
chr1:224161334:+	chr1	224161334	224161335	+	C	C->T	FBXO28
chr1:224161787:+	chr1	224161787	224161788	+	C	C->T	FBXO28
chr1:224227557:-	chr1	224227557	224227558	-	A	A->G	NVL
chr1:224330096:-	chr1	224330096	224330097	-	A	A->G	NVL
chr1:224389555:-	chr1	224389555	224389556	-	C	C->T	WDR26
chr1:225401592:-	chr1	225401592	225401593	-	C	C->T	LBR
chr1:225487018:-	chr1	225487018	225487019	-	C	C->T	ENAH
chr1:225495090:-	chr1	225495090	225495091	-	C	C->T	ENAH
chr1:225495107:-	chr1	225495107	225495108	-	A	A->G	ENAH
chr1:225789946:+	chr1	225789946	225789947	+	C	C->T	SRP9
chr1:226145104:-	chr1	226145104	226145105	-	A	A->G	ACBD3
chr1:226986735:+	chr1	226986735	226986736	+	A	A->G	COQ8A
chr1:226987111:+	chr1	226987111	226987112	+	C	C->T	COQ8A
chr1:226987458:+	chr1	226987458	226987459	+	A	A->G	COQ8A
chr1:226990932:-	chr1	226990932	226990933	-	C	C->T	CDC42BPA
chr1:227661062:+	chr1	227661062	227661063	+	A	A->G	ZNF678
chr1:227781145:+	chr1	227781145	227781146	+	C	C->T	SNAP47
chr1:228098271:+	chr1	228098271	228098272	+	C	C->T	ARF1
chr1:228098275:+	chr1	228098275	228098276	+	C	C->T	ARF1
chr1:228099024:+	chr1	228099024	228099025	+	C	C->T	ARF1
chr1:228099160:+	chr1	228099160	228099161	+	C	C->T	ARF1
chr1:228099164:+	chr1	228099164	228099165	+	C	C->T	ARF1
chr1:228099170:+	chr1	228099170	228099171	+	C	C->T	ARF1
chr1:229303884:+	chr1	229303884	229303885	+	C	C->T	RAB4A
chr1:229441568:-	chr1	229441568	229441569	-	C	C->T	NUP133
chr1:229599753:-	chr1	229599753	229599754	-	C	C->T	TAF5L
chr1:230837177:-	chr1	230837177	230837178	-	C	C->T	C1orf198
chr1:23085165:-	chr1	23085165	23085166	-	A	A->G	LUZP1
chr1:23085359:-	chr1	23085359	23085360	-	A	A->G	LUZP1
chr1:230906462:-	chr1	230906462	230906463	-	C	C->T	TTC13
chr1:2309449:+	chr1	2309449	2309450	+	C	C->T	SKI
chr1:231000495:+	chr1	231000495	231000496	+	C	C->T	ARV1
chr1:231019052:-	chr1	231019052	231019053	-	C	C->T	FAM89A
chr1:231019378:-	chr1	231019378	231019379	-	C	C->T	FAM89A
chr1:231364216:-	chr1	231364216	231364217	-	C	C->T	EGLN1
chr1:231374016:-	chr1	231374016	231374017	-	C	C->T	EGLN1
chr1:23506611:-	chr1	23506611	23506612	-	A	A->G	E2F2
chr1:235109585:-	chr1	235109585	235109586	-	C	C->T	TOMM20
chr1:235109701:-	chr1	235109701	235109702	-	C	C->T	TOMM20
chr1:235113842:-	chr1	235113842	235113843	-	A	A->G	TOMM20
chr1:235342840:+	chr1	235342840	235342841	+	C	C->T	GGPS1
chr1:236549343:-	chr1	236549343	236549344	-	C	C->T	HEATR1
chr1:236549401:-	chr1	236549401	236549402	-	C	C->T	HEATR1
chr1:236559051:-	chr1	236559051	236559052	-	A	A->G	HEATR1
chr1:23760092:+	chr1	23760092	23760093	+	A	A->G	ELOA
chr1:23788009:+	chr1	23788009	23788010	+	A	A->G	PITHD1
chr1:23963205:+	chr1	23963205	23963206	+	C	C->T	PNRC2
chr1:23966509:-	chr1	23966509	23966510	-	C	C->T	SRSF10
chr1:23967297:-	chr1	23967297	23967298	-	A	A->G	SRSF10
chr1:241861480:+	chr1	241861480	241861481	+	C	C->T	EXO1
chr1:244708814:+	chr1	244708814	244708815	+	C	C->T	DESI2
chr1:244853592:-	chr1	244853592	244853593	-	C	C->T	HNRNPU
chr1:244853599:-	chr1	244853599	244853600	-	C	C->T	HNRNPU
chr1:244853757:-	chr1	244853757	244853758	-	C	C->T	HNRNPU
chr1:244853825:-	chr1	244853825	244853826	-	A	A->G	HNRNPU
chr1:244853992:-	chr1	244853992	244853993	-	C	C->T	HNRNPU
chr1:24900152:-	chr1	24900152	24900153	-	A	A->G	RUNX3
chr1:25834164:-	chr1	25834164	25834165	-	C	C->T	AUNIP
chr1:25834590:-	chr1	25834590	25834591	-	A	A->G	AUNIP
chr1:25900718:-	chr1	25900718	25900719	-	C	C->T	STMN1
chr1:25900727:-	chr1	25900727	25900728	-	C	C->T	STMN1
chr1:26125182:+	chr1	26125182	26125183	+	C	C->T	PDIK1L
chr1:26475185:+	chr1	26475185	26475186	+	C	C->T	HMGN2
chr1:26574421:+	chr1	26574421	26574422	+	C	C->T	RPS6KA1
chr1:26781622:+	chr1	26781622	26781623	+	C	C->T	ARID1A
chr1:26781701:+	chr1	26781701	26781702	+	C	C->T	ARID1A
chr1:26781712:+	chr1	26781712	26781713	+	C	C->T	ARID1A
chr1:26781823:+	chr1	26781823	26781824	+	C	C->T	ARID1A
chr1:26876410:-	chr1	26876410	26876411	-	A	A->G	GPN2
chr1:27404734:-	chr1	27404734	27404735	-	C	C->T	WASF2
chr1:27850634:+	chr1	27850634	27850635	+	C	C->T	PPP1R8
chr1:27850699:+	chr1	27850699	27850700	+	A	A->G	PPP1R8
chr1:27851106:+	chr1	27851106	27851107	+	C	C->T	PPP1R8
chr1:27851253:+	chr1	27851253	27851254	+	A	A->G	PPP1R8
chr1:27851484:+	chr1	27851484	27851485	+	C	C->T	PPP1R8
chr1:27891774:-	chr1	27891774	27891775	-	A	A->G	RPA2
chr1:28571250:+	chr1	28571250	28571251	+	C	C->T	TRNAU1AP
chr1:28769332:+	chr1	28769332	28769333	+	C	C->T	YTHDF2
chr1:29147897:-	chr1	29147897	29147898	-	C	C->T	SRSF4
chr1:29148220:-	chr1	29148220	29148221	-	C	C->T	SRSF4
chr1:29148320:-	chr1	29148320	29148321	-	C	C->T	SRSF4
chr1:29193027:-	chr1	29193027	29193028	-	A	A->G	MECR
chr1:30931610:-	chr1	30931610	30931611	-	C	C->T	PUM1
chr1:30931614:-	chr1	30931614	30931615	-	C	C->T	PUM1
chr1:30931639:-	chr1	30931639	30931640	-	C	C->T	PUM1
chr1:30931641:-	chr1	30931641	30931642	-	C	C->T	PUM1
chr1:30931779:-	chr1	30931779	30931780	-	C	C->T	PUM1
chr1:30931889:-	chr1	30931889	30931890	-	C	C->T	PUM1
chr1:30931935:-	chr1	30931935	30931936	-	A	A->G	PUM1
chr1:30931982:-	chr1	30931982	30931983	-	C	C->T	PUM1
chr1:30932890:-	chr1	30932890	30932891	-	C	C->T	PUM1
chr1:30932957:-	chr1	30932957	30932958	-	C	C->T	PUM1
chr1:31907160:-	chr1	31907160	31907161	-	A	A->G	PTP4A2
chr1:31919378:-	chr1	31919378	31919379	-	A	A->G	PTP4A2
chr1:32043607:+	chr1	32043607	32043608	+	C	C->T	KHDRBS1
chr1:32175385:+	chr1	32175385	32175386	+	C	C->T	KPNA6
chr1:32176518:+	chr1	32176518	32176519	+	C	C->T	KPNA6
chr1:32197884:+	chr1	32197884	32197885	+	A	A->G	TXLNA
chr1:32333966:-	chr1	32333966	32333967	-	C	C->T	MARCKSL1
chr1:32334043:-	chr1	32334043	32334044	-	C	C->T	MARCKSL1
chr1:32680444:+	chr1	32680444	32680445	+	A	A->G	RBBP4
chr1:33324233:-	chr1	33324233	33324234	-	A	A->G	PHC2
chr1:35184230:-	chr1	35184230	35184231	-	C	C->T	SFPQ
chr1:35389015:+	chr1	35389015	35389016	+	A	A->G	ZMYM4
chr1:35419957:+	chr1	35419957	35419958	+	C	C->T	ZMYM4
chr1:35734361:-	chr1	35734361	35734362	-	C	C->T	CLSPN
chr1:3629323:+	chr1	3629323	3629324	+	C	C->T	TPRG1L
chr1:36393490:-	chr1	36393490	36393491	-	C	C->T	LSM10
chr1:37536971:-	chr1	37536971	37536972	-	C	C->T	SNIP1
chr1:37576497:-	chr1	37576497	37576498	-	A	A->G	GNL2
chr1:38024291:+	chr1	38024291	38024292	+	C	C->T	UTP11
chr1:38838436:-	chr1	38838436	38838437	-	A	A->G	RRAGC
chr1:3883981:+	chr1	3883981	3883982	+	A	A->G	DFFB
chr1:3889293:-	chr1	3889293	3889294	-	C	C->T	C1orf174
chr1:3889960:-	chr1	3889960	3889961	-	A	A->G	C1orf174
chr1:39004607:+	chr1	39004607	39004608	+	C	C->T	AKIRIN1
chr1:39560926:-	chr1	39560926	39560927	-	C	C->T	PABPC4
chr1:39679154:-	chr1	39679154	39679155	-	C	C->T	HPCAL4
chr1:39969828:+	chr1	39969828	39969829	+	C	C->T	MFSD2A
chr1:40072949:-	chr1	40072949	40072950	-	C	C->T	PPT1
chr1:40293832:+	chr1	40293832	40293833	+	A	A->G	ZMPSTE24
chr1:42664925:+	chr1	42664925	42664926	+	A	A->G	PPIH
chr1:42676727:+	chr1	42676727	42676728	+	C	C->T	PPIH
chr1:42676730:+	chr1	42676730	42676731	+	C	C->T	PPIH
chr1:42807258:-	chr1	42807258	42807259	-	C	C->T	SVBP
chr1:43384726:-	chr1	43384726	43384727	-	C	C->T	MED8
chr1:43704755:+	chr1	43704755	43704756	+	C	C->T	KDM4A
chr1:43705083:+	chr1	43705083	43705084	+	A	A->G	KDM4A
chr1:44650902:+	chr1	44650902	44650903	+	C	C->T	RNF220
chr1:45511055:-	chr1	45511055	45511056	-	C	C->T	PRDX1
chr1:45617966:+	chr1	45617966	45617967	+	C	C->T	NASP
chr1:45618150:+	chr1	45618150	45618151	+	C	C->T	NASP
chr1:45618199:+	chr1	45618199	45618200	+	C	C->T	NASP
chr1:45627916:-	chr1	45627916	45627917	-	A	A->G	GPBP1L1
chr1:46362129:+	chr1	46362129	46362130	+	A	A->G	NSUN4
chr1:46635171:-	chr1	46635171	46635172	-	A	A->G	ATPAF1
chr1:46635259:-	chr1	46635259	46635260	-	C	C->T	ATPAF1
chr1:47377314:+	chr1	47377314	47377315	+	C	C->T	CMPK1
chr1:47378251:+	chr1	47378251	47378252	+	C	C->T	CMPK1
chr1:50788046:-	chr1	50788046	50788047	-	A	A->G	FAF1
chr1:51788125:+	chr1	51788125	51788126	+	C	C->T	OSBPL9
chr1:52416900:+	chr1	52416900	52416901	+	C	C->T	PRPF38A
chr1:52684535:-	chr1	52684535	52684536	-	C	C->T	COA7
chr1:52684597:-	chr1	52684597	52684598	-	C	C->T	COA7
chr1:52684638:-	chr1	52684638	52684639	-	C	C->T	COA7
chr1:52684737:-	chr1	52684737	52684738	-	C	C->T	COA7
chr1:52685330:-	chr1	52685330	52685331	-	C	C->T	COA7
chr1:53245850:-	chr1	53245850	53245851	-	A	A->G	LRP8
chr1:53766023:-	chr1	53766023	53766024	-	C	C->T	NDC1
chr1:53828034:-	chr1	53828034	53828035	-	A	A->G	NDC1
chr1:53967920:+	chr1	53967920	53967921	+	C	C->T	LRRC42
chr1:61462442:+	chr1	61462442	61462443	+	A	A->G	NFIA
chr1:61683516:-	chr1	61683516	61683517	-	C	C->T	TM2D1
chr1:6222709:-	chr1	6222709	6222710	-	A	A->G	ICMT
chr1:6237502:+	chr1	6237502	6237503	+	A	A->G	LINC00337
chr1:6238328:+	chr1	6238328	6238329	+	A	A->G	LINC00337
chr1:62450419:+	chr1	62450419	62450420	+	A	A->G	USP1
chr1:62451386:+	chr1	62451386	62451387	+	C	C->T	USP1
chr1:62451609:+	chr1	62451609	62451610	+	C	C->T	USP1
chr1:64833300:-	chr1	64833300	64833301	-	C	C->T	JAK1
chr1:6590896:-	chr1	6590896	6590897	-	C	C->T	KLHL21
chr1:6622096:+	chr1	6622096	6622097	+	C	C->T	PHF13
chr1:6622579:+	chr1	6622579	6622580	+	A	A->G	PHF13
chr1:67411116:-	chr1	67411116	67411117	-	C	C->T	SERBP1
chr1:67413047:-	chr1	67413047	67413048	-	C	C->T	SERBP1
chr1:67413126:-	chr1	67413126	67413127	-	C	C->T	SERBP1
chr1:68474483:-	chr1	68474483	68474484	-	C	C->T	DEPDC1
chr1:70261028:-	chr1	70261028	70261029	-	C	C->T	ANKRD13C
chr1:74766069:+	chr1	74766069	74766070	+	C	C->T	TYW3
chr1:74766333:+	chr1	74766333	74766334	+	A	A->G	TYW3
chr1:75762796:+	chr1	75762796	75762797	+	C	C->T	ACADM
chr1:75789958:+	chr1	75789958	75789959	+	C	C->T	RABGGTB
chr1:75790502:+	chr1	75790502	75790503	+	C	C->T	RABGGTB
chr1:75791294:+	chr1	75791294	75791295	+	C	C->T	RABGGTB
chr1:77562631:-	chr1	77562631	77562632	-	C	C->T	ZZZ3
chr1:77564889:-	chr1	77564889	77564890	-	C	C->T	ZZZ3
chr1:77565320:-	chr1	77565320	77565321	-	C	C->T	ZZZ3
chr1:77565617:-	chr1	77565617	77565618	-	C	C->T	ZZZ3
chr1:77565750:-	chr1	77565750	77565751	-	C	C->T	ZZZ3
chr1:7768732:+	chr1	7768732	7768733	+	C	C->T	CAMTA1
chr1:7781063:+	chr1	7781063	7781064	+	C	C->T	VAMP3
chr1:7781065:+	chr1	7781065	7781066	+	C	C->T	VAMP3
chr1:81991992:+	chr1	81991992	81991993	+	C	C->T	ADGRL2
chr1:84497518:+	chr1	84497518	84497519	+	C	C->T	RPF1
chr1:84498438:-	chr1	84498438	84498439	-	C	C->T	GNG5
chr1:85252481:-	chr1	85252481	85252482	-	C	C->T	C1orf52
chr1:85318723:-	chr1	85318723	85318724	-	C	C->T	DDAH1
chr1:85319159:-	chr1	85319159	85319160	-	C	C->T	DDAH1
chr1:85583559:+	chr1	85583559	85583560	+	C	C->T	CCN1
chr1:86863132:-	chr1	86863132	86863133	-	C	C->T	SELENOF
chr1:90940002:-	chr1	90940002	90940003	-	A	A->G	ZNF644
chr1:91511645:+	chr1	91511645	91511646	+	C	C->T	CDC7
chr1:91524232:+	chr1	91524232	91524233	+	A	A->G	CDC7
chr1:93119389:+	chr1	93119389	93119390	+	A	A->G	MTF2
chr1:93136894:+	chr1	93136894	93136895	+	C	C->T	MTF2
chr1:93138150:+	chr1	93138150	93138151	+	A	A->G	MTF2
chr1:93138162:+	chr1	93138162	93138163	+	C	C->T	MTF2
chr1:93138485:+	chr1	93138485	93138486	+	C	C->T	MTF2
chr1:93152223:-	chr1	93152223	93152224	-	C	C->T	TMED5
chr1:93554435:+	chr1	93554435	93554436	+	C	C->T	FNBP1L
chr1:93886609:-	chr1	93886609	93886610	-	C	C->T	GCLM
chr1:94173853:-	chr1	94173853	94173854	-	A	A->G	ARHGAP29
chr1:94897034:-	chr1	94897034	94897035	-	C	C->T	CNN3
chr1:94897037:-	chr1	94897037	94897038	-	C	C->T	CNN3
chr1:94897111:-	chr1	94897111	94897112	-	C	C->T	CNN3
chr1:94903155:-	chr1	94903155	94903156	-	A	A->G	CNN3
chr1:95072775:-	chr1	95072775	95072776	-	A	A->G	ALG14
chr1:9730511:-	chr1	9730511	9730512	-	A	A->G	CLSTN1
chr1:9929514:-	chr1	9929514	9929515	-	A	A->G	LZIC
chr10:100188482:-	chr10	100188482	100188483	-	C	C->T	CHUK
chr10:100274843:-	chr10	100274843	100274844	-	C	C->T	BLOC1S2
chr10:100274960:-	chr10	100274960	100274961	-	C	C->T	BLOC1S2
chr10:100275003:-	chr10	100275003	100275004	-	C	C->T	BLOC1S2
chr10:100275085:-	chr10	100275085	100275086	-	C	C->T	BLOC1S2
chr10:100548222:+	chr10	100548222	100548223	+	A	A->G	HIF1AN
chr10:100551479:+	chr10	100551479	100551480	+	A	A->G	HIF1AN
chr10:100963524:+	chr10	100963524	100963525	+	A	A->G	SLF2
chr10:100986300:-	chr10	100986300	100986301	-	C	C->T	MRPL43
chr10:100986337:-	chr10	100986337	100986338	-	A	A->G	MRPL43
chr10:101007755:+	chr10	101007755	101007756	+	C	C->T	LZTS2
chr10:101007757:+	chr10	101007757	101007758	+	C	C->T	LZTS2
chr10:101557160:+	chr10	101557160	101557161	+	A	A->G	BTRC
chr10:1017603:+	chr10	1017603	1017604	+	C	C->T	GTPBP4
chr10:101784905:-	chr10	101784905	101784906	-	A	A->G	OGA
chr10:102163035:+	chr10	102163035	102163036	+	C	C->T	NOLC1
chr10:103303396:-	chr10	103303396	103303397	-	C	C->T	PCGF6
chr10:103347439:-	chr10	103347439	103347440	-	C	C->T	PCGF6
chr10:103389080:-	chr10	103389080	103389081	-	C	C->T	ATP5MD
chr10:103601022:-	chr10	103601022	103601023	-	C	C->T	SH3PXD2A
chr10:1040258:-	chr10	1040258	1040259	-	A	A->G	IDI1
chr10:104125904:+	chr10	104125904	104125905	+	A	A->G	SFR1
chr10:110293794:-	chr10	110293794	110293795	-	C	C->T	SMNDC1
chr10:110602508:+	chr10	110602508	110602509	+	A	A->G	SMC3
chr10:110602527:+	chr10	110602527	110602528	+	A	A->G	SMC3
chr10:111012502:+	chr10	111012502	111012503	+	C	C->T	SHOC2
chr10:112442216:-	chr10	112442216	112442217	-	C	C->T	ZDHHC6
chr10:112445358:-	chr10	112445358	112445359	-	A	A->G	ZDHHC6
chr10:113167047:+	chr10	113167047	113167048	+	C	C->T	TCF7L2
chr10:113167051:+	chr10	113167051	113167052	+	C	C->T	TCF7L2
chr10:11461045:-	chr10	11461045	11461046	-	C	C->T	USP6NL
chr10:116885018:-	chr10	116885018	116885019	-	C	C->T	SHTN1
chr10:119031110:+	chr10	119031110	119031111	+	C	C->T	NANOS1
chr10:119031315:+	chr10	119031315	119031316	+	A	A->G	NANOS1
chr10:119035906:-	chr10	119035906	119035907	-	C	C->T	EIF3A
chr10:119582542:-	chr10	119582542	119582543	-	C	C->T	TIAL1
chr10:119831397:-	chr10	119831397	119831398	-	C	C->T	MCMBP
chr10:119831533:-	chr10	119831533	119831534	-	A	A->G	MCMBP
chr10:119840875:-	chr10	119840875	119840876	-	C	C->T	MCMBP
chr10:119840877:-	chr10	119840877	119840878	-	C	C->T	MCMBP
chr10:12167641:-	chr10	12167641	12167642	-	C	C->T	NUDT5
chr10:121741040:-	chr10	121741040	121741041	-	A	A->G	ATE1
chr10:12250438:+	chr10	12250438	12250439	+	A	A->G	CDC123
chr10:12250508:+	chr10	12250508	12250509	+	C	C->T	CDC123
chr10:123164681:+	chr10	123164681	123164682	+	C	C->T	BUB3
chr10:124619606:-	chr10	124619606	124619607	-	C	C->T	FAM53B
chr10:124760298:-	chr10	124760298	124760299	-	C	C->T	EEF1AKMT2
chr10:124836043:+	chr10	124836043	124836044	+	C	C->T	ABRAXAS2
chr10:124836255:+	chr10	124836255	124836256	+	A	A->G	ABRAXAS2
chr10:124989253:-	chr10	124989253	124989254	-	C	C->T	CTBP2
chr10:124989339:-	chr10	124989339	124989340	-	C	C->T	CTBP2
chr10:125763787:+	chr10	125763787	125763788	+	C	C->T	EDRF1
chr10:125836622:-	chr10	125836622	125836623	-	A	A->G	DHX32
chr10:131956282:+	chr10	131956282	131956283	+	C	C->T	PPP2R2D
chr10:13210581:+	chr10	13210581	13210582	+	A	A->G	MCM10
chr10:132205636:+	chr10	132205636	132205637	+	A	A->G	DPYSL4
chr10:132783225:+	chr10	132783225	132783226	+	C	C->T	INPP5A
chr10:133313052:+	chr10	133313052	133313053	+	A	A->G	ZNF511
chr10:14844301:+	chr10	14844301	14844302	+	C	C->T	HSPA14
chr10:14844361:+	chr10	14844361	14844362	+	C	C->T	HSPA14
chr10:14871547:+	chr10	14871547	14871548	+	C	C->T	HSPA14
chr10:14897090:+	chr10	14897090	14897091	+	A	A->G	SUV39H2
chr10:21733533:+	chr10	21733533	21733534	+	A	A->G	MLLT10
chr10:253414:+	chr10	253414	253415	+	C	C->T	ZMYND11
chr10:254027:+	chr10	254027	254028	+	C	C->T	ZMYND11
chr10:26723819:+	chr10	26723819	26723820	+	A	A->G	PDSS1
chr10:27111580:-	chr10	27111580	27111581	-	C	C->T	YME1L1
chr10:27170992:+	chr10	27170992	27170993	+	A	A->G	MASTL
chr10:27186580:+	chr10	27186580	27186581	+	C	C->T	MASTL
chr10:27538203:+	chr10	27538203	27538204	+	C	C->T	RAB18
chr10:27538734:+	chr10	27538734	27538735	+	C	C->T	RAB18
chr10:28619725:+	chr10	28619725	28619726	+	C	C->T	WAC
chr10:28619928:+	chr10	28619928	28619929	+	C	C->T	WAC
chr10:28620253:+	chr10	28620253	28620254	+	C	C->T	WAC
chr10:28620267:+	chr10	28620267	28620268	+	C	C->T	WAC
chr10:28620332:+	chr10	28620332	28620333	+	C	C->T	WAC
chr10:28620381:+	chr10	28620381	28620382	+	C	C->T	WAC
chr10:28620457:+	chr10	28620457	28620458	+	C	C->T	WAC
chr10:28620588:+	chr10	28620588	28620589	+	C	C->T	WAC
chr10:32009299:-	chr10	32009299	32009300	-	A	A->G	KIF5B
chr10:32037349:-	chr10	32037349	32037350	-	C	C->T	KIF5B
chr10:32268899:-	chr10	32268899	32268900	-	C	C->T	EPC1
chr10:32900848:-	chr10	32900848	32900849	-	A	A->G	ITGB1
chr10:34382601:-	chr10	34382601	34382602	-	C	C->T	PARD3
chr10:42820970:+	chr10	42820970	42820971	+	A	A->G	BMS1
chr10:43194695:-	chr10	43194695	43194696	-	C	C->T	RASGEF1A
chr10:43386282:-	chr10	43386282	43386283	-	A	A->G	HNRNPF
chr10:46005267:-	chr10	46005267	46005268	-	C	C->T	NCOA4
chr10:50756729:+	chr10	50756729	50756730	+	A	A->G	ASAH2B
chr10:5457166:+	chr10	5457166	5457167	+	C	C->T	NET1
chr10:5458224:+	chr10	5458224	5458225	+	C	C->T	NET1
chr10:56357667:-	chr10	56357667	56357668	-	C	C->T	ZWINT
chr10:58395177:+	chr10	58395177	58395178	+	C	C->T	TFAM
chr10:58395337:+	chr10	58395337	58395338	+	C	C->T	TFAM
chr10:59788933:-	chr10	59788933	59788934	-	A	A->G	CCDC6
chr10:59789211:-	chr10	59789211	59789212	-	C	C->T	CCDC6
chr10:60788217:+	chr10	60788217	60788218	+	A	A->G	CDK1
chr10:60794488:+	chr10	60794488	60794489	+	C	C->T	CDK1
chr10:62096752:+	chr10	62096752	62096753	+	A	A->G	ARID5B
chr10:6235353:+	chr10	6235353	6235354	+	C	C->T	PFKFB3
chr10:62806850:+	chr10	62806850	62806851	+	C	C->T	ADO
chr10:62807045:+	chr10	62807045	62807046	+	A	A->G	ADO
chr10:63154752:+	chr10	63154752	63154753	+	C	C->T	NRBF2
chr10:63167635:-	chr10	63167635	63167636	-	C	C->T	JMJD1C
chr10:63167655:-	chr10	63167655	63167656	-	C	C->T	JMJD1C
chr10:63168472:-	chr10	63168472	63168473	-	C	C->T	JMJD1C
chr10:67917693:+	chr10	67917693	67917694	+	C	C->T	SIRT1
chr10:68342193:+	chr10	68342193	68342194	+	C	C->T	HNRNPH3
chr10:68342860:+	chr10	68342860	68342861	+	C	C->T	HNRNPH3
chr10:68984158:+	chr10	68984158	68984159	+	C	C->T	DDX21
chr10:68984532:+	chr10	68984532	68984533	+	C	C->T	DDX21
chr10:69172282:+	chr10	69172282	69172283	+	C	C->T	VPS26A
chr10:69172562:+	chr10	69172562	69172563	+	C	C->T	VPS26A
chr10:70422755:+	chr10	70422755	70422756	+	A	A->G	EIF4EBP2
chr10:70879335:+	chr10	70879335	70879336	+	C	C->T	SGPL1
chr10:72097013:-	chr10	72097013	72097014	-	C	C->T	ASCC1
chr10:72886560:+	chr10	72886560	72886561	+	C	C->T	MCU
chr10:73375985:-	chr10	73375985	73375986	-	C	C->T	ANXA7
chr10:73771358:+	chr10	73771358	73771359	+	C	C->T	SEC24C
chr10:74118435:+	chr10	74118435	74118436	+	A	A->G	VCL
chr10:74119728:+	chr10	74119728	74119729	+	C	C->T	VCL
chr10:75398040:-	chr10	75398040	75398041	-	C	C->T	ZNF503
chr10:8074295:+	chr10	8074295	8074296	+	C	C->T	GATA3
chr10:812195:-	chr10	812195	812196	-	C	C->T	LARP4B
chr10:87752309:-	chr10	87752309	87752310	-	A	A->G	ATAD1
chr10:87864537:+	chr10	87864537	87864538	+	A	A->G	PTEN
chr10:87968626:+	chr10	87968626	87968627	+	C	C->T	PTEN
chr10:87968635:+	chr10	87968635	87968636	+	C	C->T	PTEN
chr10:87968637:+	chr10	87968637	87968638	+	C	C->T	PTEN
chr10:89420837:+	chr10	89420837	89420838	+	A	A->G	IFIT5
chr10:89774565:+	chr10	89774565	89774566	+	C	C->T	KIF20B
chr10:92695132:+	chr10	92695132	92695133	+	C	C->T	HHEX
chr10:93528778:+	chr10	93528778	93528779	+	C	C->T	CEP55
chr10:93528782:+	chr10	93528782	93528783	+	C	C->T	CEP55
chr10:94333391:-	chr10	94333391	94333392	-	C	C->T	NOC3L
chr10:94334290:-	chr10	94334290	94334291	-	A	A->G	NOC3L
chr10:94601732:+	chr10	94601732	94601733	+	C	C->T	HELLS
chr10:96520799:-	chr10	96520799	96520800	-	C	C->T	TM9SF3
chr10:98244687:+	chr10	98244687	98244688	+	A	A->G	R3HCC1L
chr10:99397004:-	chr10	99397004	99397005	-	C	C->T	GOT1
chr11:102397327:-	chr11	102397327	102397328	-	C	C->T	TMEM123
chr11:103083263:-	chr11	103083263	103083264	-	C	C->T	DCUN1D5
chr11:106098032:+	chr11	106098032	106098033	+	C	C->T	AASDHPPT
chr11:10799416:-	chr11	10799416	10799417	-	C	C->T	EIF4G2
chr11:108089560:+	chr11	108089560	108089561	+	C	C->T	CUL5
chr11:108107408:+	chr11	108107408	108107409	+	A	A->G	CUL5
chr11:110230840:-	chr11	110230840	110230841	-	A	A->G	RDX
chr11:111786371:-	chr11	111786371	111786372	-	C	C->T	ALG9
chr11:112095654:+	chr11	112095654	112095655	+	C	C->T	SDHD
chr11:112233436:+	chr11	112233436	112233437	+	C	C->T	PTS
chr11:112233464:+	chr11	112233464	112233465	+	C	C->T	PTS
chr11:112233520:+	chr11	112233520	112233521	+	C	C->T	PTS
chr11:113733575:-	chr11	113733575	113733576	-	A	A->G	ZW10
chr11:117168605:+	chr11	117168605	117168606	+	A	A->G	PAFAH1B2
chr11:117169380:+	chr11	117169380	117169381	+	C	C->T	PAFAH1B2
chr11:117170500:+	chr11	117170500	117170501	+	A	A->G	PAFAH1B2
chr11:118409333:+	chr11	118409333	118409334	+	C	C->T	ATP5MG
chr11:118601438:+	chr11	118601438	118601439	+	C	C->T	ARCN1
chr11:118602677:+	chr11	118602677	118602678	+	A	A->G	ARCN1
chr11:118657687:+	chr11	118657687	118657688	+	A	A->G	PHLDB1
chr11:118750420:-	chr11	118750420	118750421	-	A	A->G	DDX6
chr11:118750845:-	chr11	118750845	118750846	-	A	A->G	DDX6
chr11:119023596:+	chr11	119023596	119023597	+	C	C->T	TRAPPC4
chr11:119044258:-	chr11	119044258	119044259	-	A	A->G	HYOU1
chr11:119308802:-	chr11	119308802	119308803	-	A	A->G	MCAM
chr11:11942821:+	chr11	11942821	11942822	+	C	C->T	USP47
chr11:120333506:+	chr11	120333506	120333507	+	A	A->G	TLCD5
chr11:121307668:+	chr11	121307668	121307669	+	A	A->G	SC5D
chr11:121308122:+	chr11	121308122	121308123	+	C	C->T	SC5D
chr11:123057560:-	chr11	123057560	123057561	-	C	C->T	HSPA8
chr11:125572535:+	chr11	125572535	125572536	+	C	C->T	EI24
chr11:125583787:+	chr11	125583787	125583788	+	A	A->G	EI24
chr11:125655409:+	chr11	125655409	125655410	+	C	C->T	CHEK1
chr11:125894150:-	chr11	125894150	125894151	-	C	C->T	PUS3
chr11:125894154:-	chr11	125894154	125894155	-	C	C->T	PUS3
chr11:126263022:-	chr11	126263022	126263023	-	C	C->T	SRPRA
chr11:126263080:-	chr11	126263080	126263081	-	A	A->G	SRPRA
chr11:1274610:-	chr11	1274610	1274611	-	A	A->G	TOLLIP
chr11:134151436:+	chr11	134151436	134151437	+	A	A->G	JAM3
chr11:134151586:+	chr11	134151586	134151587	+	C	C->T	JAM3
chr11:134152897:-	chr11	134152897	134152898	-	A	A->G	NCAPD3
chr11:14278957:-	chr11	14278957	14278958	-	C	C->T	RRAS2
chr11:14279360:-	chr11	14279360	14279361	-	A	A->G	RRAS2
chr11:14505133:-	chr11	14505133	14505134	-	C	C->T	PSMA1
chr11:17295417:+	chr11	17295417	17295418	+	C	C->T	NUCB2
chr11:18407499:+	chr11	18407499	18407500	+	C	C->T	LDHA
chr11:18407532:+	chr11	18407532	18407533	+	C	C->T	LDHA
chr11:18407621:+	chr11	18407621	18407622	+	C	C->T	LDHA
chr11:18407626:+	chr11	18407626	18407627	+	C	C->T	LDHA
chr11:18407696:+	chr11	18407696	18407697	+	C	C->T	LDHA
chr11:18407712:+	chr11	18407712	18407713	+	C	C->T	LDHA
chr11:18407797:+	chr11	18407797	18407798	+	C	C->T	LDHA
chr11:18407817:+	chr11	18407817	18407818	+	C	C->T	LDHA
chr11:19150739:+	chr11	19150739	19150740	+	C	C->T	ZDHHC13
chr11:19224807:-	chr11	19224807	19224808	-	A	A->G	E2F8
chr11:20367198:+	chr11	20367198	20367199	+	A	A->G	HTATIP2
chr11:2396978:+	chr11	2396978	2396979	+	C	C->T	CD81
chr11:2396980:+	chr11	2396980	2396981	+	C	C->T	CD81
chr11:2944485:-	chr11	2944485	2944486	-	C	C->T	NAP1L4
chr11:2944534:-	chr11	2944534	2944535	-	A	A->G	NAP1L4
chr11:31415079:+	chr11	31415079	31415080	+	C	C->T	DNAJC24
chr11:31431293:+	chr11	31431293	31431294	+	A	A->G	DNAJC24
chr11:31432399:+	chr11	31432399	31432400	+	C	C->T	DNAJC24
chr11:31432459:-	chr11	31432459	31432460	-	C	C->T	IMMP1L
chr11:3358822:-	chr11	3358822	3358823	-	C	C->T	ZNF195
chr11:34079760:+	chr11	34079760	34079761	+	A	A->G	CAPRIN1
chr11:34100266:+	chr11	34100266	34100267	+	C	C->T	CAPRIN1
chr11:34100614:+	chr11	34100614	34100615	+	C	C->T	CAPRIN1
chr11:34100853:+	chr11	34100853	34100854	+	C	C->T	CAPRIN1
chr11:34995698:+	chr11	34995698	34995699	+	C	C->T	PDHX
chr11:34995700:+	chr11	34995700	34995701	+	C	C->T	PDHX
chr11:43343328:+	chr11	43343328	43343329	+	C	C->T	API5
chr11:44260643:-	chr11	44260643	44260644	-	C	C->T	ALX4
chr11:46857158:-	chr11	46857158	46857159	-	A	A->G	LRP4
chr11:47162108:+	chr11	47162108	47162109	+	A	A->G	C11orf49
chr11:47466174:-	chr11	47466174	47466175	-	A	A->G	CELF1
chr11:47466245:-	chr11	47466245	47466246	-	C	C->T	CELF1
chr11:47468578:-	chr11	47468578	47468579	-	C	C->T	CELF1
chr11:47798019:-	chr11	47798019	47798020	-	A	A->G	NUP160
chr11:57700335:+	chr11	57700335	57700336	+	C	C->T	ZDHHC5
chr11:59802037:+	chr11	59802037	59802038	+	C	C->T	STX3
chr11:59806215:-	chr11	59806215	59806216	-	C	C->T	MRPL16
chr11:59806315:-	chr11	59806315	59806316	-	C	C->T	MRPL16
chr11:61299519:-	chr11	61299519	61299520	-	A	A->G	DDB1
chr11:61402736:-	chr11	61402736	61402737	-	C	C->T	CPSF7
chr11:61402875:-	chr11	61402875	61402876	-	C	C->T	CPSF7
chr11:61404075:-	chr11	61404075	61404076	-	A	A->G	CPSF7
chr11:61446248:+	chr11	61446248	61446249	+	C	C->T	SDHAF2
chr11:61789231:-	chr11	61789231	61789232	-	A	A->G	TMEM258
chr11:61797156:+	chr11	61797156	61797157	+	C	C->T	FEN1
chr11:61797169:+	chr11	61797169	61797170	+	C	C->T	FEN1
chr11:6211413:-	chr11	6211413	6211414	-	C	C->T	FAM160A2
chr11:62393281:+	chr11	62393281	62393282	+	A	A->G	ASRGL1
chr11:63758747:+	chr11	63758747	63758748	+	C	C->T	RTN3
chr11:63956947:+	chr11	63956947	63956948	+	A	A->G	NAA40
chr11:63997598:+	chr11	63997598	63997599	+	C	C->T	OTUB1
chr11:64316754:-	chr11	64316754	64316755	-	C	C->T	TRMT112
chr11:64853631:-	chr11	64853631	64853632	-	C	C->T	EHD1
chr11:64853641:-	chr11	64853641	64853642	-	A	A->G	EHD1
chr11:65281127:+	chr11	65281127	65281128	+	A	A->G	POLA2
chr11:66068831:+	chr11	66068831	66068832	+	C	C->T	SF3B2
chr11:66345672:-	chr11	66345672	66345673	-	C	C->T	B4GAT1
chr11:67257317:+	chr11	67257317	67257318	+	A	A->G	KDM2A
chr11:72097746:-	chr11	72097746	72097747	-	C	C->T	LAMTOR1
chr11:73405505:-	chr11	73405505	73405506	-	A	A->G	FAM168A
chr11:73662304:+	chr11	73662304	73662305	+	C	C->T	PLEKHB1
chr11:73662306:+	chr11	73662306	73662307	+	C	C->T	PLEKHB1
chr11:73662323:+	chr11	73662323	73662324	+	C	C->T	PLEKHB1
chr11:73927683:+	chr11	73927683	73927684	+	C	C->T	PAAF1
chr11:74841699:+	chr11	74841699	74841700	+	A	A->G	RNF169
chr11:75010443:+	chr11	75010443	75010444	+	A	A->G	NEU3
chr11:75572739:+	chr11	75572739	75572740	+	C	C->T	SERPINH1
chr11:76350365:-	chr11	76350365	76350366	-	A	A->G	THAP12
chr11:76350536:-	chr11	76350536	76350537	-	C	C->T	THAP12
chr11:76350569:-	chr11	76350569	76350570	-	C	C->T	THAP12
chr11:77322652:-	chr11	77322652	77322653	-	A	A->G	PAK1
chr11:77322682:-	chr11	77322682	77322683	-	A	A->G	PAK1
chr11:77616677:-	chr11	77616677	77616678	-	A	A->G	CLNS1A
chr11:8105958:+	chr11	8105958	8105959	+	A	A->G	TUB
chr11:82824756:-	chr11	82824756	82824757	-	A	A->G	PRCP
chr11:82824832:-	chr11	82824832	82824833	-	C	C->T	PRCP
chr11:82932715:+	chr11	82932715	82932716	+	A	A->G	DDIAS
chr11:82932742:+	chr11	82932742	82932743	+	A	A->G	DDIAS
chr11:8947765:-	chr11	8947765	8947766	-	C	C->T	TMEM9B
chr11:90202516:-	chr11	90202516	90202517	-	C	C->T	CHORDC1
chr11:90206248:-	chr11	90206248	90206249	-	A	A->G	CHORDC1
chr11:93730334:-	chr11	93730334	93730335	-	C	C->T	TAF1D
chr11:93736264:-	chr11	93736264	93736265	-	C	C->T	TAF1D
chr11:93737122:-	chr11	93737122	93737123	-	C	C->T	TAF1D
chr11:9446061:+	chr11	9446061	9446062	+	C	C->T	IPO7
chr11:94498323:+	chr11	94498323	94498324	+	C	C->T	ANKRD49
chr11:94499115:+	chr11	94499115	94499116	+	A	A->G	ANKRD49
chr11:94499420:+	chr11	94499420	94499421	+	C	C->T	ANKRD49
chr11:94876148:+	chr11	94876148	94876149	+	C	C->T	AMOTL1
chr11:94876150:+	chr11	94876150	94876151	+	C	C->T	AMOTL1
chr11:94876623:+	chr11	94876623	94876624	+	C	C->T	AMOTL1
chr11:94963414:-	chr11	94963414	94963415	-	C	C->T	CWC15
chr11:9527719:+	chr11	9527719	9527720	+	C	C->T	ZNF143
chr11:95831520:+	chr11	95831520	95831521	+	C	C->T	CEP57
chr11:95831716:+	chr11	95831716	95831717	+	C	C->T	CEP57
chr11:95834208:-	chr11	95834208	95834209	-	A	A->G	MTMR2
chr11:9588954:+	chr11	9588954	9588955	+	C	C->T	WEE1
chr12:100210082:+	chr12	100210082	100210083	+	C	C->T	ACTR6
chr12:101393545:-	chr12	101393545	101393546	-	C	C->T	ARL1
chr12:101395521:-	chr12	101395521	101395522	-	C	C->T	ARL1
chr12:101746280:-	chr12	101746280	101746281	-	A	A->G	GNPTAB
chr12:101746452:-	chr12	101746452	101746453	-	A	A->G	GNPTAB
chr12:103947772:+	chr12	103947772	103947773	+	C	C->T	HSP90B1
chr12:103947894:+	chr12	103947894	103947895	+	C	C->T	HSP90B1
chr12:104349299:+	chr12	104349299	104349300	+	C	C->T	TXNRD1
chr12:104349607:+	chr12	104349607	104349608	+	C	C->T	TXNRD1
chr12:10606079:-	chr12	10606079	10606080	-	C	C->T	MAGOHB
chr12:10606113:-	chr12	10606113	10606114	-	C	C->T	MAGOHB
chr12:106978501:-	chr12	106978501	106978502	-	A	A->G	MTERF2
chr12:107733274:-	chr12	107733274	107733275	-	C	C->T	PRDM4
chr12:107733514:-	chr12	107733514	107733515	-	A	A->G	PRDM4
chr12:109110797:+	chr12	109110797	109110798	+	C	C->T	UNG
chr12:109535144:+	chr12	109535144	109535145	+	A	A->G	UBE3B
chr12:110037628:+	chr12	110037628	110037629	+	A	A->G	ANKRD13A
chr12:110350103:+	chr12	110350103	110350104	+	A	A->G	ATP2A2
chr12:110350506:+	chr12	110350506	110350507	+	C	C->T	ATP2A2
chr12:110645043:+	chr12	110645043	110645044	+	A	A->G	TCTN1
chr12:110719897:-	chr12	110719897	110719898	-	C	C->T	PPP1CC
chr12:110719912:-	chr12	110719912	110719913	-	C	C->T	PPP1CC
chr12:110720640:-	chr12	110720640	110720641	-	C	C->T	PPP1CC
chr12:110720643:-	chr12	110720643	110720644	-	C	C->T	PPP1CC
chr12:110720656:-	chr12	110720656	110720657	-	C	C->T	PPP1CC
chr12:110720751:-	chr12	110720751	110720752	-	C	C->T	PPP1CC
chr12:110721010:-	chr12	110721010	110721011	-	C	C->T	PPP1CC
chr12:110731797:-	chr12	110731797	110731798	-	A	A->G	PPP1CC
chr12:111451478:+	chr12	111451478	111451479	+	C	C->T	SH2B3
chr12:11172228:+	chr12	11172228	11172229	+	A	A->G	SMIM10L1
chr12:111839783:-	chr12	111839783	111839784	-	C	C->T	MAPKAPK5-AS1
chr12:112022760:+	chr12	112022760	112022761	+	C	C->T	ERP29
chr12:112508317:+	chr12	112508317	112508318	+	A	A->G	PTPN11
chr12:114670463:-	chr12	114670463	114670464	-	C	C->T	TBX3
chr12:117144034:-	chr12	117144034	117144035	-	C	C->T	FBXO21
chr12:118031499:+	chr12	118031499	118031500	+	C	C->T	RFC5
chr12:118032017:+	chr12	118032017	118032018	+	C	C->T	RFC5
chr12:118145039:+	chr12	118145039	118145040	+	C	C->T	PEBP1
chr12:118145051:+	chr12	118145051	118145052	+	C	C->T	PEBP1
chr12:120440646:+	chr12	120440646	120440647	+	C	C->T	COX6A1
chr12:120444606:-	chr12	120444606	120444607	-	C	C->T	TRIAP1
chr12:120498403:+	chr12	120498403	120498404	+	C	C->T	DYNLL1
chr12:120764927:-	chr12	120764927	120764928	-	A	A->G	SPPL3
chr12:121424019:+	chr12	121424019	121424020	+	A	A->G	RNF34
chr12:121832289:+	chr12	121832289	121832290	+	A	A->G	SETD1B
chr12:122061104:+	chr12	122061104	122061105	+	A	A->G	BCL7A
chr12:122147060:+	chr12	122147060	122147061	+	A	A->G	MLXIP
chr12:122147315:+	chr12	122147315	122147316	+	C	C->T	MLXIP
chr12:122505316:-	chr12	122505316	122505317	-	C	C->T	RSRC2
chr12:122505321:-	chr12	122505321	122505322	-	C	C->T	RSRC2
chr12:122505326:-	chr12	122505326	122505327	-	C	C->T	RSRC2
chr12:123261129:-	chr12	123261129	123261130	-	C	C->T	CDK2AP1
chr12:123597707:+	chr12	123597707	123597708	+	C	C->T	TMED2
chr12:123620796:+	chr12	123620796	123620797	+	A	A->G	DDX55
chr12:123707629:+	chr12	123707629	123707630	+	A	A->G	TCTN2
chr12:124324672:-	chr12	124324672	124324673	-	C	C->T	NCOR2
chr12:125030446:+	chr12	125030446	125030447	+	C	C->T	BRI3BP
chr12:12721947:+	chr12	12721947	12721948	+	C	C->T	CDKN1B
chr12:130790502:-	chr12	130790502	130790503	-	C	C->T	STX2
chr12:132747837:-	chr12	132747837	132747838	-	C	C->T	ANKLE2
chr12:132769027:-	chr12	132769027	132769028	-	A	A->G	GOLGA3
chr12:133105827:+	chr12	133105827	133105828	+	C	C->T	ZNF140
chr12:133107318:+	chr12	133107318	133107319	+	C	C->T	ZNF140
chr12:14502773:+	chr12	14502773	14502774	+	A	A->G	ATF7IP
chr12:14786907:-	chr12	14786907	14786908	-	C	C->T	WBP11
chr12:15899934:+	chr12	15899934	15899935	+	C	C->T	STRAP
chr12:15903238:+	chr12	15903238	15903239	+	C	C->T	STRAP
chr12:21469491:-	chr12	21469491	21469492	-	A	A->G	RECQL
chr12:22065459:+	chr12	22065459	22065460	+	C	C->T	CMAS
chr12:26971696:-	chr12	26971696	26971697	-	C	C->T	TM7SF3
chr12:26990567:-	chr12	26990567	26990568	-	A	A->G	TM7SF3
chr12:27028459:+	chr12	27028459	27028460	+	A	A->G	MED21
chr12:27755828:+	chr12	27755828	27755829	+	A	A->G	MRPS35
chr12:2803510:+	chr12	2803510	2803511	+	C	C->T	FKBP4
chr12:31104722:+	chr12	31104722	31104723	+	A	A->G	DDX11
chr12:31992768:+	chr12	31992768	31992769	+	A	A->G	RESF1
chr12:43794201:-	chr12	43794201	43794202	-	C	C->T	TWF1
chr12:43796995:-	chr12	43796995	43796996	-	C	C->T	TWF1
chr12:4487867:-	chr12	4487867	4487868	-	A	A->G	C12orf4
chr12:4488654:-	chr12	4488654	4488655	-	C	C->T	C12orf4
chr12:4556432:+	chr12	4556432	4556433	+	A	A->G	RAD51AP1
chr12:4559585:+	chr12	4559585	4559586	+	C	C->T	RAD51AP1
chr12:46183506:-	chr12	46183506	46183507	-	C	C->T	SLC38A1
chr12:46358812:-	chr12	46358812	46358813	-	C	C->T	SLC38A2
chr12:46359664:-	chr12	46359664	46359665	-	C	C->T	SLC38A2
chr12:48149194:-	chr12	48149194	48149195	-	C	C->T	ASB8
chr12:48340284:-	chr12	48340284	48340285	-	A	A->G	ZNF641
chr12:48688861:-	chr12	48688861	48688862	-	C	C->T	CCNT1
chr12:48829859:-	chr12	48829859	48829860	-	C	C->T	DDX23
chr12:48937257:-	chr12	48937257	48937258	-	A	A->G	ARF3
chr12:49019548:-	chr12	49019548	49019549	-	C	C->T	KMT2D
chr12:50098969:+	chr12	50098969	50098970	+	A	A->G	SMARCD1
chr12:50143106:-	chr12	50143106	50143107	-	A	A->G	CERS5
chr12:50453605:+	chr12	50453605	50453606	+	C	C->T	LARP4
chr12:51060334:+	chr12	51060334	51060335	+	C	C->T	LETMD1
chr12:51061354:-	chr12	51061354	51061355	-	C	C->T	CSRNP2
chr12:51243009:+	chr12	51243009	51243010	+	A	A->G	DAZAP2
chr12:51243707:+	chr12	51243707	51243708	+	C	C->T	DAZAP2
chr12:51996939:+	chr12	51996939	51996940	+	C	C->T	ACVR1B
chr12:53041958:+	chr12	53041958	53041959	+	C	C->T	EIF4B
chr12:53041986:+	chr12	53041986	53041987	+	C	C->T	EIF4B
chr12:53412695:+	chr12	53412695	53412696	+	A	A->G	SP1
chr12:53415678:+	chr12	53415678	53415679	+	A	A->G	SP1
chr12:53506299:+	chr12	53506299	53506300	+	A	A->G	TARBP2
chr12:55993572:+	chr12	55993572	55993573	+	C	C->T	RAB5B
chr12:55993602:+	chr12	55993602	55993603	+	C	C->T	RAB5B
chr12:56113840:+	chr12	56113840	56113841	+	A	A->G	PA2G4
chr12:56113878:+	chr12	56113878	56113879	+	C	C->T	PA2G4
chr12:56239591:-	chr12	56239591	56239592	-	C	C->T	ANKRD52
chr12:56712544:-	chr12	56712544	56712545	-	C	C->T	NACA
chr12:57530203:-	chr12	57530203	57530204	-	A	A->G	DCTN2
chr12:57601966:+	chr12	57601966	57601967	+	C	C->T	PIP4K2C
chr12:62401188:+	chr12	62401188	62401189	+	A	A->G	USP15
chr12:64435648:+	chr12	64435648	64435649	+	C	C->T	XPOT
chr12:64498009:+	chr12	64498009	64498010	+	A	A->G	TBK1
chr12:64501618:+	chr12	64501618	64501619	+	C	C->T	TBK1
chr12:64501961:+	chr12	64501961	64501962	+	C	C->T	TBK1
chr12:6748038:-	chr12	6748038	6748039	-	C	C->T	MLF2
chr12:68660475:+	chr12	68660475	68660476	+	C	C->T	RAP1B
chr12:68741940:+	chr12	68741940	68741941	+	A	A->G	NUP107
chr12:68839735:+	chr12	68839735	68839736	+	A	A->G	MDM2
chr12:68843627:+	chr12	68843627	68843628	+	C	C->T	MDM2
chr12:68844101:+	chr12	68844101	68844102	+	C	C->T	MDM2
chr12:6923219:+	chr12	6923219	6923220	+	C	C->T	ENO2
chr12:69390297:+	chr12	69390297	69390298	+	C	C->T	YEATS4
chr12:6942256:+	chr12	6942256	6942257	+	C	C->T	ATN1
chr12:6976328:-	chr12	6976328	6976329	-	C	C->T	LPCAT3
chr12:70354469:+	chr12	70354469	70354470	+	C	C->T	CNOT2
chr12:70354619:+	chr12	70354619	70354620	+	C	C->T	CNOT2
chr12:7210558:+	chr12	7210558	7210559	+	A	A->G	PEX5
chr12:74540433:+	chr12	74540433	74540434	+	C	C->T	ATXN7L3B
chr12:74541367:+	chr12	74541367	74541368	+	C	C->T	ATXN7L3B
chr12:75498768:-	chr12	75498768	75498769	-	C	C->T	KRR1
chr12:75503952:-	chr12	75503952	75503953	-	C	C->T	KRR1
chr12:76046282:-	chr12	76046282	76046283	-	C	C->T	NAP1L1
chr12:76046887:-	chr12	76046887	76046888	-	C	C->T	NAP1L1
chr12:76046920:-	chr12	76046920	76046921	-	C	C->T	NAP1L1
chr12:76047025:-	chr12	76047025	76047026	-	A	A->G	NAP1L1
chr12:76858793:-	chr12	76858793	76858794	-	C	C->T	CSRP2
chr12:7919818:-	chr12	7919818	7919819	-	C	C->T	SLC2A3
chr12:8097004:+	chr12	8097004	8097005	+	A	A->G	NECAP1
chr12:8941457:-	chr12	8941457	8941458	-	C	C->T	M6PR
chr12:910053:+	chr12	910053	910054	+	C	C->T	WNK1
chr12:92143383:-	chr12	92143383	92143384	-	C	C->T	BTG1
chr12:92143898:-	chr12	92143898	92143899	-	A	A->G	BTG1
chr12:93502172:+	chr12	93502172	93502173	+	C	C->T	MRPL42
chr12:94971395:-	chr12	94971395	94971396	-	C	C->T	NDUFA12
chr12:98535463:+	chr12	98535463	98535464	+	C	C->T	TMPO
chr12:98549435:+	chr12	98549435	98549436	+	A	A->G	TMPO
chr12:98549453:+	chr12	98549453	98549454	+	A	A->G	TMPO
chr12:98549496:+	chr12	98549496	98549497	+	C	C->T	TMPO
chr13:102678598:+	chr13	102678598	102678599	+	C	C->T	TPP2
chr13:102766415:-	chr13	102766415	102766416	-	C	C->T	TEX30
chr13:102768297:-	chr13	102768297	102768298	-	C	C->T	TEX30
chr13:106491543:-	chr13	106491543	106491544	-	A	A->G	EFNB2
chr13:106491577:-	chr13	106491577	106491578	-	C	C->T	EFNB2
chr13:109754326:-	chr13	109754326	109754327	-	C	C->T	IRS2
chr13:110638632:+	chr13	110638632	110638633	+	A	A->G	NAXD
chr13:110638736:+	chr13	110638736	110638737	+	C	C->T	NAXD
chr13:113586120:+	chr13	113586120	113586121	+	C	C->T	TFDP1
chr13:114272240:+	chr13	114272240	114272241	+	C	C->T	CDC16
chr13:114321173:+	chr13	114321173	114321174	+	A	A->G	CHAMP1
chr13:114326329:+	chr13	114326329	114326330	+	C	C->T	CHAMP1
chr13:114326376:+	chr13	114326376	114326377	+	C	C->T	CHAMP1
chr13:114327179:+	chr13	114327179	114327180	+	C	C->T	CHAMP1
chr13:114327243:+	chr13	114327243	114327244	+	C	C->T	CHAMP1
chr13:21147352:+	chr13	21147352	21147353	+	C	C->T	SAP18
chr13:21373465:-	chr13	21373465	21373466	-	C	C->T	ZDHHC20
chr13:23331378:-	chr13	23331378	23331379	-	A	A->G	SACS
chr13:25341723:+	chr13	25341723	25341724	+	C	C->T	NUP58
chr13:27066320:-	chr13	27066320	27066321	-	A	A->G	USP12
chr13:29509519:-	chr13	29509519	29509520	-	C	C->T	SLC7A1
chr13:29509790:-	chr13	29509790	29509791	-	C	C->T	SLC7A1
chr13:29512936:-	chr13	29512936	29512937	-	A	A->G	SLC7A1
chr13:30202936:-	chr13	30202936	30202937	-	C	C->T	KATNAL1
chr13:30461160:-	chr13	30461160	30461161	-	C	C->T	HMGB1
chr13:30461200:-	chr13	30461200	30461201	-	C	C->T	HMGB1
chr13:30461203:-	chr13	30461203	30461204	-	C	C->T	HMGB1
chr13:30658887:+	chr13	30658887	30658888	+	C	C->T	USPL1
chr13:31136743:-	chr13	31136743	31136744	-	C	C->T	HSPH1
chr13:31136747:-	chr13	31136747	31136748	-	C	C->T	HSPH1
chr13:31137082:-	chr13	31137082	31137083	-	C	C->T	HSPH1
chr13:31332024:+	chr13	31332024	31332025	+	C	C->T	B3GLCT
chr13:32536242:-	chr13	32536242	32536243	-	C	C->T	N4BP2L2
chr13:32775300:+	chr13	32775300	32775301	+	C	C->T	PDS5B
chr13:33836909:+	chr13	33836909	33836910	+	C	C->T	RFC3
chr13:36828534:+	chr13	36828534	36828535	+	C	C->T	RFXAP
chr13:36845513:-	chr13	36845513	36845514	-	C	C->T	SMAD9
chr13:40932476:-	chr13	40932476	40932477	-	C	C->T	ELF1
chr13:44433938:-	chr13	44433938	44433939	-	C	C->T	TSC22D1
chr13:45283666:+	chr13	45283666	45283667	+	C	C->T	GTF2F2
chr13:45283769:+	chr13	45283769	45283770	+	C	C->T	GTF2F2
chr13:45956714:-	chr13	45956714	45956715	-	C	C->T	ZC3H13
chr13:48076737:-	chr13	48076737	48076738	-	C	C->T	MED4
chr13:48076941:-	chr13	48076941	48076942	-	C	C->T	MED4
chr13:48077273:-	chr13	48077273	48077274	-	C	C->T	MED4
chr13:52175761:-	chr13	52175761	52175762	-	C	C->T	MRPS31P5
chr13:72708689:-	chr13	72708689	72708690	-	C	C->T	MZT1
chr13:72708925:-	chr13	72708925	72708926	-	C	C->T	MZT1
chr13:72747075:+	chr13	72747075	72747076	+	A	A->G	BORA
chr13:72759192:-	chr13	72759192	72759193	-	C	C->T	DIS3
chr13:72759669:-	chr13	72759669	72759670	-	C	C->T	DIS3
chr13:75284824:-	chr13	75284824	75284825	-	C	C->T	TBC1D4
chr13:75285151:-	chr13	75285151	75285152	-	C	C->T	TBC1D4
chr13:77763771:+	chr13	77763771	77763772	+	C	C->T	SLAIN1
chr13:78599987:-	chr13	78599987	78599988	-	C	C->T	POU4F1
chr13:78614372:-	chr13	78614372	78614373	-	C	C->T	OBI1
chr13:78614890:-	chr13	78614890	78614891	-	C	C->T	OBI1
chr13:78615124:-	chr13	78615124	78615125	-	C	C->T	OBI1
chr13:78615572:-	chr13	78615572	78615573	-	A	A->G	OBI1
chr13:79551065:+	chr13	79551065	79551066	+	C	C->T	NDFIP2
chr13:79552612:+	chr13	79552612	79552613	+	C	C->T	NDFIP2
chr13:79552875:+	chr13	79552875	79552876	+	C	C->T	NDFIP2
chr13:79555626:+	chr13	79555626	79555627	+	C	C->T	NDFIP2
chr13:94574662:-	chr13	94574662	94574663	-	C	C->T	TGDS
chr13:94574759:-	chr13	94574759	94574760	-	C	C->T	TGDS
chr13:94621158:+	chr13	94621158	94621159	+	A	A->G	GPR180
chr13:95612087:-	chr13	95612087	95612088	-	A	A->G	DZIP1
chr13:98022478:+	chr13	98022478	98022479	+	A	A->G	IPO5
chr13:98452594:-	chr13	98452594	98452595	-	C	C->T	STK24
chr13:99541623:+	chr13	99541623	99541624	+	C	C->T	TM9SF2
chr13:99986389:+	chr13	99986389	99986390	+	C	C->T	ZIC2
chr14:100278380:+	chr14	100278380	100278381	+	C	C->T	YY1
chr14:100279748:+	chr14	100279748	100279749	+	A	A->G	YY1
chr14:100280530:+	chr14	100280530	100280531	+	C	C->T	YY1
chr14:101883539:+	chr14	101883539	101883540	+	C	C->T	PPP2R5C
chr14:102050583:+	chr14	102050583	102050584	+	C	C->T	DYNC1H1
chr14:102729533:+	chr14	102729533	102729534	+	C	C->T	RCOR1
chr14:102730143:+	chr14	102730143	102730144	+	C	C->T	RCOR1
chr14:102932460:-	chr14	102932460	102932461	-	C	C->T	CDC42BPB
chr14:103341161:+	chr14	103341161	103341162	+	A	A->G	EIF5
chr14:103341313:+	chr14	103341313	103341314	+	C	C->T	EIF5
chr14:103341626:+	chr14	103341626	103341627	+	C	C->T	EIF5
chr14:103343059:+	chr14	103343059	103343060	+	C	C->T	EIF5
chr14:103557247:-	chr14	103557247	103557248	-	C	C->T	BAG5
chr14:103590431:+	chr14	103590431	103590432	+	A	A->G	COA8
chr14:103685888:+	chr14	103685888	103685889	+	C	C->T	KLC1
chr14:103733267:+	chr14	103733267	103733268	+	C	C->T	ZFYVE21
chr14:103733612:+	chr14	103733612	103733613	+	C	C->T	ZFYVE21
chr14:105010607:-	chr14	105010607	105010608	-	C	C->T	CDCA4
chr14:20457723:+	chr14	20457723	20457724	+	C	C->T	APEX1
chr14:21200629:-	chr14	21200629	21200630	-	C	C->T	LINC00641
chr14:21209588:-	chr14	21209588	21209589	-	C	C->T	HNRNPC
chr14:21209674:-	chr14	21209674	21209675	-	C	C->T	HNRNPC
chr14:21263528:-	chr14	21263528	21263529	-	A	A->G	HNRNPC
chr14:21351550:-	chr14	21351550	21351551	-	A	A->G	SUPT16H
chr14:21351837:-	chr14	21351837	21351838	-	A	A->G	SUPT16H
chr14:22946323:-	chr14	22946323	22946324	-	A	A->G	HAUS4
chr14:23098456:+	chr14	23098456	23098457	+	C	C->T	C14orf119
chr14:23298755:-	chr14	23298755	23298756	-	A	A->G	PPP1R3E
chr14:23478069:+	chr14	23478069	23478070	+	C	C->T	NGDN
chr14:23478079:+	chr14	23478079	23478080	+	C	C->T	NGDN
chr14:23478129:+	chr14	23478129	23478130	+	C	C->T	NGDN
chr14:23645461:+	chr14	23645461	23645462	+	C	C->T	DHRS2
chr14:23939142:-	chr14	23939142	23939143	-	A	A->G	DHRS4-AS1
chr14:30885975:+	chr14	30885975	30885976	+	A	A->G	COCH
chr14:30886197:+	chr14	30886197	30886198	+	A	A->G	COCH
chr14:30889860:+	chr14	30889860	30889861	+	C	C->T	COCH
chr14:30889885:+	chr14	30889885	30889886	+	C	C->T	COCH
chr14:31100794:-	chr14	31100794	31100795	-	C	C->T	HECTD1
chr14:34434926:-	chr14	34434926	34434927	-	C	C->T	SPTSSA
chr14:34712505:-	chr14	34712505	34712506	-	C	C->T	CFL2
chr14:34753064:-	chr14	34753064	34753065	-	C	C->T	BAZ1A
chr14:35007376:+	chr14	35007376	35007377	+	C	C->T	SRP54
chr14:35401722:-	chr14	35401722	35401723	-	C	C->T	NFKBIA
chr14:35627406:-	chr14	35627406	35627407	-	A	A->G	RALGAPA1
chr14:37590201:-	chr14	37590201	37590202	-	C	C->T	FOXA1
chr14:37590753:-	chr14	37590753	37590754	-	A	A->G	FOXA1
chr14:39154221:-	chr14	39154221	39154222	-	C	C->T	TRAPPC6B
chr14:39397859:-	chr14	39397859	39397860	-	C	C->T	FBXO33
chr14:49622582:+	chr14	49622582	49622583	+	C	C->T	MGAT2
chr14:49894531:+	chr14	49894531	49894532	+	A	A->G	ARF6
chr14:49894684:+	chr14	49894684	49894685	+	C	C->T	ARF6
chr14:49895857:+	chr14	49895857	49895858	+	A	A->G	ARF6
chr14:50109578:-	chr14	50109578	50109579	-	A	A->G	VCPKMT
chr14:50115856:-	chr14	50115856	50115857	-	C	C->T	VCPKMT
chr14:50635259:-	chr14	50635259	50635260	-	C	C->T	SAV1
chr14:50905327:-	chr14	50905327	50905328	-	C	C->T	PYGL
chr14:52718257:+	chr14	52718257	52718258	+	C	C->T	PSMC6
chr14:52775499:-	chr14	52775499	52775500	-	C	C->T	GNPNAT1
chr14:54423789:-	chr14	54423789	54423790	-	C	C->T	CNIH1
chr14:54424523:-	chr14	54424523	54424524	-	C	C->T	CNIH1
chr14:54475413:-	chr14	54475413	54475414	-	C	C->T	GMFB
chr14:55169444:-	chr14	55169444	55169445	-	C	C->T	DLGAP5
chr14:55352668:+	chr14	55352668	55352669	+	A	A->G	FBXO34
chr14:57207187:-	chr14	57207187	57207188	-	C	C->T	EXOC5
chr14:58234471:+	chr14	58234471	58234472	+	A	A->G	ACTR10
chr14:59504137:+	chr14	59504137	59504138	+	C	C->T	JKAMP
chr14:59504171:+	chr14	59504171	59504172	+	C	C->T	JKAMP
chr14:59504527:+	chr14	59504527	59504528	+	C	C->T	JKAMP
chr14:60125687:+	chr14	60125687	60125688	+	C	C->T	PCNX4
chr14:60125729:+	chr14	60125729	60125730	+	C	C->T	PCNX4
chr14:60293079:+	chr14	60293079	60293080	+	C	C->T	PPM1A
chr14:60645458:-	chr14	60645458	60645459	-	C	C->T	SIX1
chr14:60645833:-	chr14	60645833	60645834	-	A	A->G	SIX1
chr14:60709728:-	chr14	60709728	60709729	-	A	A->G	SIX4
chr14:63375233:-	chr14	63375233	63375234	-	A	A->G	PPP2R5E
chr14:63598822:-	chr14	63598822	63598823	-	C	C->T	WDR89
chr14:67338390:-	chr14	67338390	67338391	-	C	C->T	ATP6V1D
chr14:67338472:-	chr14	67338472	67338473	-	C	C->T	ATP6V1D
chr14:67589643:-	chr14	67589643	67589644	-	A	A->G	PIGH
chr14:67651083:+	chr14	67651083	67651084	+	C	C->T	ARG2
chr14:67651086:+	chr14	67651086	67651087	+	C	C->T	ARG2
chr14:67746786:-	chr14	67746786	67746787	-	C	C->T	ZFYVE26
chr14:68787979:-	chr14	68787979	68787980	-	A	A->G	ZFP36L1
chr14:68788755:-	chr14	68788755	68788756	-	C	C->T	ZFP36L1
chr14:68874364:-	chr14	68874364	68874365	-	C	C->T	ACTN1
chr14:69380256:-	chr14	69380256	69380257	-	C	C->T	ERH
chr14:69380347:-	chr14	69380347	69380348	-	C	C->T	ERH
chr14:69380412:-	chr14	69380412	69380413	-	C	C->T	ERH
chr14:69460520:+	chr14	69460520	69460521	+	C	C->T	SLC39A9
chr14:69461707:+	chr14	69461707	69461708	+	A	A->G	SLC39A9
chr14:73120054:+	chr14	73120054	73120055	+	C	C->T	RBM25
chr14:73120161:+	chr14	73120161	73120162	+	C	C->T	RBM25
chr14:73712065:-	chr14	73712065	73712066	-	C	C->T	PNMA1
chr14:73712070:-	chr14	73712070	73712071	-	C	C->T	PNMA1
chr14:73712534:-	chr14	73712534	73712535	-	A	A->G	PNMA1
chr14:73712545:-	chr14	73712545	73712546	-	A	A->G	PNMA1
chr14:74199842:+	chr14	74199842	74199843	+	C	C->T	LIN52
chr14:74495168:+	chr14	74495168	74495169	+	C	C->T	ISCA2
chr14:75131530:-	chr14	75131530	75131531	-	C	C->T	TMED10
chr14:75131532:-	chr14	75131532	75131533	-	C	C->T	TMED10
chr14:75131935:-	chr14	75131935	75131936	-	A	A->G	TMED10
chr14:77506140:-	chr14	77506140	77506141	-	C	C->T	SPTLC2
chr14:77717800:-	chr14	77717800	77717801	-	A	A->G	SNW1
chr14:77717924:-	chr14	77717924	77717925	-	C	C->T	SNW1
chr14:88612417:+	chr14	88612417	88612418	+	A	A->G	ZC3H14
chr14:90540987:-	chr14	90540987	90540988	-	C	C->T	TTC7B
chr14:91458203:-	chr14	91458203	91458204	-	C	C->T	PPP4R3A
chr14:91475918:-	chr14	91475918	91475919	-	A	A->G	PPP4R3A
chr14:92839531:+	chr14	92839531	92839532	+	C	C->T	GOLGA5
chr14:93228417:+	chr14	93228417	93228418	+	C	C->T	UBR7
chr14:93229008:+	chr14	93229008	93229009	+	C	C->T	UBR7
chr14:93238628:-	chr14	93238628	93238629	-	C	C->T	BTBD7
chr14:93238630:-	chr14	93238630	93238631	-	C	C->T	BTBD7
chr14:95132518:-	chr14	95132518	95132519	-	C	C->T	DICER1
chr14:96527464:+	chr14	96527464	96527465	+	C	C->T	PAPOLA
chr14:96566111:+	chr14	96566111	96566112	+	C	C->T	PAPOLA
chr14:99511060:+	chr14	99511060	99511061	+	A	A->G	CCNK
chr15:100569479:-	chr15	100569479	100569480	-	C	C->T	LINS1
chr15:100573202:-	chr15	100573202	100573203	-	A	A->G	LINS1
chr15:100915864:+	chr15	100915864	100915865	+	A	A->G	ALDH1A3
chr15:101176189:-	chr15	101176189	101176190	-	C	C->T	CHSY1
chr15:101176575:-	chr15	101176575	101176576	-	A	A->G	CHSY1
chr15:101176673:-	chr15	101176673	101176674	-	A	A->G	CHSY1
chr15:101272216:-	chr15	101272216	101272217	-	C	C->T	SELENOS
chr15:101641942:-	chr15	101641942	101641943	-	C	C->T	TM2D3
chr15:101642216:-	chr15	101642216	101642217	-	C	C->T	TM2D3
chr15:101642217:-	chr15	101642217	101642218	-	C	C->T	TM2D3
chr15:101642259:-	chr15	101642259	101642260	-	C	C->T	TM2D3
chr15:101642314:-	chr15	101642314	101642315	-	C	C->T	TM2D3
chr15:25337982:-	chr15	25337982	25337983	-	A	A->G	UBE3A
chr15:25356697:-	chr15	25356697	25356698	-	C	C->T	UBE3A
chr15:34084211:-	chr15	34084211	34084212	-	C	C->T	EMC7
chr15:34084214:-	chr15	34084214	34084215	-	C	C->T	EMC7
chr15:34142244:-	chr15	34142244	34142245	-	C	C->T	KATNBL1
chr15:34230046:+	chr15	34230046	34230047	+	C	C->T	EMC4
chr15:34860055:-	chr15	34860055	34860056	-	C	C->T	AQR
chr15:34978748:-	chr15	34978748	34978749	-	C	C->T	ZNF770
chr15:34978751:-	chr15	34978751	34978752	-	C	C->T	ZNF770
chr15:40467938:+	chr15	40467938	40467939	+	A	A->G	BAHD1
chr15:40662475:+	chr15	40662475	40662476	+	A	A->G	KNL1
chr15:40736149:-	chr15	40736149	40736150	-	C	C->T	RMDN3
chr15:41298508:+	chr15	41298508	41298509	+	C	C->T	OIP5-AS1
chr15:41309532:-	chr15	41309532	41309533	-	C	C->T	OIP5
chr15:41380679:+	chr15	41380679	41380680	+	C	C->T	NUSAP1
chr15:42210949:-	chr15	42210949	42210950	-	C	C->T	TMEM87A
chr15:42211314:-	chr15	42211314	42211315	-	C	C->T	TMEM87A
chr15:42542955:-	chr15	42542955	42542956	-	A	A->G	LRRC57
chr15:43195004:+	chr15	43195004	43195005	+	C	C->T	CCNDBP1
chr15:43407745:+	chr15	43407745	43407746	+	C	C->T	TUBGCP4
chr15:43771385:+	chr15	43771385	43771386	+	C	C->T	PDIA3
chr15:43771406:+	chr15	43771406	43771407	+	C	C->T	PDIA3
chr15:43804763:-	chr15	43804763	43804764	-	A	A->G	MFAP1
chr15:44561139:+	chr15	44561139	44561140	+	C	C->T	EIF3J
chr15:45074685:+	chr15	45074685	45074686	+	C	C->T	SORD
chr15:48342168:+	chr15	48342168	48342169	+	C	C->T	DUT
chr15:48878947:+	chr15	48878947	48878948	+	C	C->T	EID1
chr15:49127421:-	chr15	49127421	49127422	-	C	C->T	COPS2
chr15:50499093:+	chr15	50499093	50499094	+	C	C->T	USP8
chr15:52066163:+	chr15	52066163	52066164	+	C	C->T	MAPK6
chr15:52548621:-	chr15	52548621	52548622	-	A	A->G	ARPP19
chr15:52548628:-	chr15	52548628	52548629	-	A	A->G	ARPP19
chr15:55181657:-	chr15	55181657	55181658	-	C	C->T	RSL24D1
chr15:55181924:-	chr15	55181924	55181925	-	C	C->T	RSL24D1
chr15:55181960:-	chr15	55181960	55181961	-	C	C->T	RSL24D1
chr15:55182059:-	chr15	55182059	55182060	-	C	C->T	RSL24D1
chr15:55182092:-	chr15	55182092	55182093	-	C	C->T	RSL24D1
chr15:56092849:-	chr15	56092849	56092850	-	C	C->T	RFX7
chr15:58879912:-	chr15	58879912	58879913	-	C	C->T	SLTM
chr15:64072916:-	chr15	64072916	64072917	-	A	A->G	CIAO2A
chr15:64455200:+	chr15	64455200	64455201	+	C	C->T	TRIP4
chr15:64684911:+	chr15	64684911	64684912	+	A	A->G	ZNF609
chr15:64688292:-	chr15	64688292	64688293	-	C	C->T	OAZ2
chr15:64688447:-	chr15	64688447	64688448	-	C	C->T	OAZ2
chr15:64688506:-	chr15	64688506	64688507	-	C	C->T	OAZ2
chr15:64688526:-	chr15	64688526	64688527	-	C	C->T	OAZ2
chr15:64963114:-	chr15	64963114	64963115	-	C	C->T	SPG21
chr15:64969271:-	chr15	64969271	64969272	-	C	C->T	SPG21
chr15:64969275:-	chr15	64969275	64969276	-	C	C->T	SPG21
chr15:64976495:-	chr15	64976495	64976496	-	A	A->G	SPG21
chr15:65118248:-	chr15	65118248	65118249	-	A	A->G	PDCD7
chr15:65154852:-	chr15	65154852	65154853	-	C	C->T	CLPX
chr15:65576560:+	chr15	65576560	65576561	+	C	C->T	HACD3
chr15:65577552:+	chr15	65577552	65577553	+	C	C->T	HACD3
chr15:65664678:-	chr15	65664678	65664679	-	C	C->T	DENND4A
chr15:65887889:+	chr15	65887889	65887890	+	C	C->T	RAB11A
chr15:65889011:+	chr15	65889011	65889012	+	C	C->T	RAB11A
chr15:66490759:+	chr15	66490759	66490760	+	C	C->T	MAP2K1
chr15:66490761:+	chr15	66490761	66490762	+	C	C->T	MAP2K1
chr15:66493872:-	chr15	66493872	66493873	-	C	C->T	SNAPC5
chr15:66502977:-	chr15	66502977	66502978	-	C	C->T	RPL4
chr15:67201744:-	chr15	67201744	67201745	-	C	C->T	AAGAB
chr15:67202230:-	chr15	67202230	67202231	-	A	A->G	AAGAB
chr15:67202708:-	chr15	67202708	67202709	-	C	C->T	AAGAB
chr15:67703389:+	chr15	67703389	67703390	+	A	A->G	MAP2K5
chr15:68293560:+	chr15	68293560	68293561	+	C	C->T	FEM1B
chr15:68778833:-	chr15	68778833	68778834	-	A	A->G	ANP32A
chr15:68779107:-	chr15	68779107	68779108	-	C	C->T	ANP32A
chr15:72199183:-	chr15	72199183	72199184	-	A	A->G	PKM
chr15:72343730:-	chr15	72343730	72343731	-	A	A->G	HEXA
chr15:72583860:+	chr15	72583860	72583861	+	C	C->T	ARIH1
chr15:73560967:-	chr15	73560967	73560968	-	A	A->G	NPTN
chr15:73713905:+	chr15	73713905	73713906	+	A	A->G	CD276
chr15:74844990:-	chr15	74844990	74844991	-	A	A->G	SCAMP2
chr15:74900577:-	chr15	74900577	74900578	-	A	A->G	FAM219B
chr15:75371261:-	chr15	75371261	75371262	-	A	A->G	SIN3A
chr15:75639258:-	chr15	75639258	75639259	-	C	C->T	IMP3
chr15:76342391:+	chr15	76342391	76342392	+	C	C->T	ISL2
chr15:76949448:+	chr15	76949448	76949449	+	C	C->T	RCN2
chr15:77046265:-	chr15	77046265	77046266	-	C	C->T	TSPAN3
chr15:77479260:+	chr15	77479260	77479261	+	C	C->T	HMG20A
chr15:77484722:+	chr15	77484722	77484723	+	C	C->T	HMG20A
chr15:77995552:-	chr15	77995552	77995553	-	C	C->T	TBC1D2B
chr15:78169264:+	chr15	78169264	78169265	+	C	C->T	IDH3A
chr15:78285420:-	chr15	78285420	78285421	-	A	A->G	WDR61
chr15:78484889:+	chr15	78484889	78484890	+	A	A->G	IREB2
chr15:78500169:+	chr15	78500169	78500170	+	C	C->T	IREB2
chr15:78897393:+	chr15	78897393	78897394	+	C	C->T	MORF4L1
chr15:79322552:+	chr15	79322552	79322553	+	A	A->G	TMED3
chr15:80137777:+	chr15	80137777	80137778	+	C	C->T	ZFAND6
chr15:80978349:-	chr15	80978349	80978350	-	C	C->T	MESD
chr15:81003758:+	chr15	81003758	81003759	+	C	C->T	TLNRD1
chr15:82849411:-	chr15	82849411	82849412	-	A	A->G	HOMER2
chr15:83004905:-	chr15	83004905	83004906	-	C	C->T	C15orf40
chr15:83618472:+	chr15	83618472	83618473	+	C	C->T	SH3GL3
chr15:89683168:-	chr15	89683168	89683169	-	C	C->T	PEX11A
chr15:90228877:+	chr15	90228877	90228878	+	A	A->G	SEMA4B
chr15:90766944:+	chr15	90766944	90766945	+	C	C->T	BLM
chr15:90798211:+	chr15	90798211	90798212	+	C	C->T	BLM
chr15:90815290:+	chr15	90815290	90815291	+	C	C->T	BLM
chr15:90882958:+	chr15	90882958	90882959	+	A	A->G	FURIN
chr15:90966808:-	chr15	90966808	90966809	-	C	C->T	PRC1
chr15:90966924:-	chr15	90966924	90966925	-	C	C->T	PRC1
chr15:92618670:-	chr15	92618670	92618671	-	A	A->G	FAM174B
chr15:96338254:+	chr15	96338254	96338255	+	A	A->G	NR2F2
chr15:97973410:+	chr15	97973410	97973411	+	C	C->T	ARRDC4
chr16:10528883:-	chr16	10528883	10528884	-	A	A->G	EMP2
chr16:11676627:+	chr16	11676627	11676628	+	C	C->T	SNN
chr16:11846547:-	chr16	11846547	11846548	-	C	C->T	RSL1D1
chr16:1325059:+	chr16	1325059	1325060	+	C	C->T	UBE2I
chr16:14265211:+	chr16	14265211	14265212	+	A	A->G	MRTFB
chr16:14668259:+	chr16	14668259	14668260	+	A	A->G	BFAR
chr16:14668916:+	chr16	14668916	14668917	+	C	C->T	BFAR
chr16:15037382:+	chr16	15037382	15037383	+	C	C->T	PDXDC1
chr16:15594630:-	chr16	15594630	15594631	-	C	C->T	MARF1
chr16:15865914:-	chr16	15865914	15865915	-	C	C->T	FOPNL
chr16:15866920:-	chr16	15866920	15866921	-	A	A->G	FOPNL
chr16:1701845:+	chr16	1701845	1701846	+	A	A->G	JPT2
chr16:1701920:+	chr16	1701920	1701921	+	A	A->G	JPT2
chr16:1828717:+	chr16	1828717	1828718	+	C	C->T	FAHD1
chr16:1828718:+	chr16	1828718	1828719	+	C	C->T	FAHD1
chr16:18791836:-	chr16	18791836	18791837	-	C	C->T	ARL6IP1
chr16:18792574:-	chr16	18792574	18792575	-	A	A->G	ARL6IP1
chr16:19503035:-	chr16	19503035	19503036	-	C	C->T	GDE1
chr16:19503097:-	chr16	19503097	19503098	-	C	C->T	GDE1
chr16:19517091:-	chr16	19517091	19517092	-	C	C->T	GDE1
chr16:19706700:-	chr16	19706700	19706701	-	C	C->T	KNOP1
chr16:21625022:+	chr16	21625022	21625023	+	C	C->T	METTL9
chr16:21655628:+	chr16	21655628	21655629	+	C	C->T	METTL9
chr16:21655630:+	chr16	21655630	21655631	+	C	C->T	METTL9
chr16:22346096:-	chr16	22346096	22346097	-	C	C->T	CDR2
chr16:2253187:-	chr16	2253187	2253188	-	C	C->T	RNPS1
chr16:2253236:-	chr16	2253236	2253237	-	C	C->T	RNPS1
chr16:2253252:-	chr16	2253252	2253253	-	C	C->T	RNPS1
chr16:2253289:-	chr16	2253289	2253290	-	C	C->T	RNPS1
chr16:23465999:-	chr16	23465999	23466000	-	C	C->T	GGA2
chr16:23466357:-	chr16	23466357	23466358	-	C	C->T	GGA2
chr16:23522720:-	chr16	23522720	23522721	-	C	C->T	EARS2
chr16:23581066:-	chr16	23581066	23581067	-	C	C->T	NDUFAB1
chr16:23667386:+	chr16	23667386	23667387	+	C	C->T	DCTN5
chr16:23668432:+	chr16	23668432	23668433	+	C	C->T	DCTN5
chr16:23668920:+	chr16	23668920	23668921	+	A	A->G	DCTN5
chr16:23676961:+	chr16	23676961	23676962	+	A	A->G	DCTN5
chr16:24959961:-	chr16	24959961	24959962	-	C	C->T	ARHGAP17
chr16:2519873:+	chr16	2519873	2519874	+	C	C->T	ATP6V0C
chr16:2520025:+	chr16	2520025	2520026	+	C	C->T	ATP6V0C
chr16:2708898:+	chr16	2708898	2708899	+	C	C->T	KCTD5
chr16:28177252:-	chr16	28177252	28177253	-	C	C->T	XPO6
chr16:287506:-	chr16	287506	287507	-	C	C->T	AXIN1
chr16:287508:-	chr16	287508	287509	-	C	C->T	AXIN1
chr16:28965750:+	chr16	28965750	28965751	+	C	C->T	NFATC2IP
chr16:29858399:-	chr16	29858399	29858400	-	C	C->T	CDIPT
chr16:29993084:-	chr16	29993084	29993085	-	A	A->G	HIRIP3
chr16:30092530:-	chr16	30092530	30092531	-	C	C->T	YPEL3
chr16:30569798:-	chr16	30569798	30569799	-	A	A->G	ZNF688
chr16:30737953:+	chr16	30737953	30737954	+	A	A->G	SRCAP
chr16:30984366:+	chr16	30984366	30984367	+	C	C->T	SETD1A
chr16:31123801:+	chr16	31123801	31123802	+	A	A->G	KAT8
chr16:31916044:+	chr16	31916044	31916045	+	C	C->T	ZNF267
chr16:4456405:+	chr16	4456405	4456406	+	C	C->T	DNAJA3
chr16:46580956:-	chr16	46580956	46580957	-	A	A->G	SHCBP1
chr16:46658655:-	chr16	46658655	46658656	-	C	C->T	VPS35
chr16:46695634:+	chr16	46695634	46695635	+	C	C->T	ORC6
chr16:46698157:+	chr16	46698157	46698158	+	C	C->T	ORC6
chr16:46930813:+	chr16	46930813	46930814	+	C	C->T	GPT2
chr16:46930842:+	chr16	46930842	46930843	+	C	C->T	GPT2
chr16:46955525:-	chr16	46955525	46955526	-	C	C->T	DNAJA2
chr16:46956524:-	chr16	46956524	46956525	-	C	C->T	DNAJA2
chr16:46956830:-	chr16	46956830	46956831	-	C	C->T	DNAJA2
chr16:47080:-	chr16	47080	47081	-	C	C->T	POLR3K
chr16:47081855:-	chr16	47081855	47081856	-	C	C->T	NETO2
chr16:47082048:-	chr16	47082048	47082049	-	C	C->T	NETO2
chr16:47260614:-	chr16	47260614	47260615	-	A	A->G	ITFG1
chr16:4803827:-	chr16	4803827	4803828	-	A	A->G	GLYR1
chr16:4881002:+	chr16	4881002	4881003	+	C	C->T	UBN1
chr16:50784385:+	chr16	50784385	50784386	+	C	C->T	CYLD
chr16:53491004:+	chr16	53491004	53491005	+	C	C->T	RBL2
chr16:56430628:-	chr16	56430628	56430629	-	A	A->G	NUDT21
chr16:56432173:-	chr16	56432173	56432174	-	C	C->T	NUDT21
chr16:56659202:+	chr16	56659202	56659203	+	C	C->T	MT1F
chr16:56943543:+	chr16	56943543	56943544	+	C	C->T	HERPUD1
chr16:56943561:+	chr16	56943561	56943562	+	A	A->G	HERPUD1
chr16:57472592:-	chr16	57472592	57472593	-	A	A->G	DOK4
chr16:58113953:-	chr16	58113953	58113954	-	C	C->T	CFAP20
chr16:58159668:-	chr16	58159668	58159669	-	C	C->T	CSNK2A2
chr16:58404853:+	chr16	58404853	58404854	+	A	A->G	GINS3
chr16:58520762:-	chr16	58520762	58520763	-	C	C->T	CNOT1
chr16:58520997:-	chr16	58520997	58520998	-	A	A->G	CNOT1
chr16:66721462:-	chr16	66721462	66721463	-	A	A->G	DYNC1LI2
chr16:67148205:+	chr16	67148205	67148206	+	C	C->T	C16orf70
chr16:67198431:+	chr16	67198431	67198432	+	A	A->G	E2F4
chr16:67198825:+	chr16	67198825	67198826	+	C	C->T	E2F4
chr16:67638668:+	chr16	67638668	67638669	+	C	C->T	CTCF
chr16:67639048:+	chr16	67639048	67639049	+	C	C->T	CTCF
chr16:67639076:+	chr16	67639076	67639077	+	C	C->T	CTCF
chr16:67639089:+	chr16	67639089	67639090	+	C	C->T	CTCF
chr16:67639137:+	chr16	67639137	67639138	+	C	C->T	CTCF
chr16:67843998:+	chr16	67843998	67843999	+	A	A->G	THAP11
chr16:68079231:+	chr16	68079231	68079232	+	C	C->T	DUS2
chr16:68226479:+	chr16	68226479	68226480	+	A	A->G	NFATC3
chr16:68299878:+	chr16	68299878	68299879	+	C	C->T	SLC7A6
chr16:69355752:-	chr16	69355752	69355753	-	C	C->T	TERF2
chr16:69462714:+	chr16	69462714	69462715	+	A	A->G	CYB5B
chr16:69462795:+	chr16	69462795	69462796	+	C	C->T	CYB5B
chr16:69463704:+	chr16	69463704	69463705	+	C	C->T	CYB5B
chr16:69463997:+	chr16	69463997	69463998	+	A	A->G	CYB5B
chr16:69702643:+	chr16	69702643	69702644	+	A	A->G	NFAT5
chr16:71447803:-	chr16	71447803	71447804	-	C	C->T	ZNF23
chr16:71645291:-	chr16	71645291	71645292	-	A	A->G	PHLPP2
chr16:74305735:+	chr16	74305735	74305736	+	C	C->T	PSMD7
chr16:74453136:-	chr16	74453136	74453137	-	A	A->G	GLG1
chr16:74621805:-	chr16	74621805	74621806	-	A	A->G	RFWD3
chr16:75170277:+	chr16	75170277	75170278	+	A	A->G	ZFP1
chr16:75229531:-	chr16	75229531	75229532	-	A	A->G	BCAR1
chr16:75443398:-	chr16	75443398	75443399	-	C	C->T	TMEM170A
chr16:79597047:-	chr16	79597047	79597048	-	C	C->T	MAF
chr16:81045114:+	chr16	81045114	81045115	+	C	C->T	ATMIN
chr16:83811600:+	chr16	83811600	83811601	+	C	C->T	HSBP1
chr16:84479036:-	chr16	84479036	84479037	-	A	A->G	MEAK7
chr16:85778917:-	chr16	85778917	85778918	-	C	C->T	EMC8
chr16:85779482:-	chr16	85779482	85779483	-	C	C->T	EMC8
chr16:87404078:+	chr16	87404078	87404079	+	C	C->T	MAP1LC3B
chr16:87404564:+	chr16	87404564	87404565	+	C	C->T	MAP1LC3B
chr16:87404578:+	chr16	87404578	87404579	+	C	C->T	MAP1LC3B
chr16:87697949:+	chr16	87697949	87697950	+	A	A->G	JPH3
chr16:8894609:-	chr16	8894609	8894610	-	C	C->T	USP7
chr16:8903331:-	chr16	8903331	8903332	-	C	C->T	USP7
chr16:89563247:+	chr16	89563247	89563248	+	C	C->T	RPL13
chr16:9117156:+	chr16	9117156	9117157	+	C	C->T	C16orf72
chr16:9117654:+	chr16	9117654	9117655	+	C	C->T	C16orf72
chr17:12143394:+	chr17	12143394	12143395	+	C	C->T	MAP2K4
chr17:12992430:-	chr17	12992430	12992431	-	C	C->T	ELAC2
chr17:12992435:-	chr17	12992435	12992436	-	C	C->T	ELAC2
chr17:1420983:-	chr17	1420983	1420984	-	C	C->T	CRK
chr17:1421381:-	chr17	1421381	1421382	-	C	C->T	CRK
chr17:1421433:-	chr17	1421433	1421434	-	C	C->T	CRK
chr17:1421525:-	chr17	1421525	1421526	-	C	C->T	CRK
chr17:15975241:+	chr17	15975241	15975242	+	C	C->T	ADORA2B
chr17:15975508:+	chr17	15975508	15975509	+	A	A->G	ADORA2B
chr17:15975519:+	chr17	15975519	15975520	+	A	A->G	ADORA2B
chr17:15987322:-	chr17	15987322	15987323	-	A	A->G	ZSWIM7
chr17:16031971:-	chr17	16031971	16031972	-	C	C->T	NCOR1
chr17:16137377:-	chr17	16137377	16137378	-	C	C->T	NCOR1
chr17:16342583:-	chr17	16342583	16342584	-	C	C->T	CENPV
chr17:16563191:-	chr17	16563191	16563192	-	A	A->G	ZNF287
chr17:17492124:+	chr17	17492124	17492125	+	A	A->G	MED9
chr17:18067733:+	chr17	18067733	18067734	+	C	C->T	GID4
chr17:18272224:-	chr17	18272224	18272225	-	A	A->G	TOP3A
chr17:18272231:-	chr17	18272231	18272232	-	A	A->G	TOP3A
chr17:18272452:-	chr17	18272452	18272453	-	C	C->T	TOP3A
chr17:18272486:-	chr17	18272486	18272487	-	C	C->T	TOP3A
chr17:18326863:+	chr17	18326863	18326864	+	A	A->G	SMCR8
chr17:18805755:+	chr17	18805755	18805756	+	A	A->G	TVP23B
chr17:18805834:+	chr17	18805834	18805835	+	C	C->T	TVP23B
chr17:19336632:+	chr17	19336632	19336633	+	A	A->G	EPN2
chr17:21001876:-	chr17	21001876	21001877	-	A	A->G	USP22
chr17:21531155:-	chr17	21531155	21531156	-	A	A->G	LINC02693
chr17:2323577:-	chr17	2323577	2323578	-	C	C->T	TSR1
chr17:2323600:-	chr17	2323600	2323601	-	C	C->T	TSR1
chr17:2380181:+	chr17	2380181	2380182	+	A	A->G	SGSM2
chr17:2416947:-	chr17	2416947	2416948	-	C	C->T	METTL16
chr17:2419946:-	chr17	2419946	2419947	-	C	C->T	METTL16
chr17:2690327:-	chr17	2690327	2690328	-	A	A->G	CLUH
chr17:28345461:+	chr17	28345461	28345462	+	A	A->G	TNFAIP1
chr17:28554077:-	chr17	28554077	28554078	-	A	A->G	PIGS
chr17:28554178:-	chr17	28554178	28554179	-	A	A->G	PIGS
chr17:28724012:+	chr17	28724012	28724013	+	C	C->T	RPL23A
chr17:28756901:-	chr17	28756901	28756902	-	C	C->T	FAM222B
chr17:28879527:-	chr17	28879527	28879528	-	A	A->G	FLOT2
chr17:28880118:-	chr17	28880118	28880119	-	A	A->G	FLOT2
chr17:28898212:-	chr17	28898212	28898213	-	A	A->G	DHRS13
chr17:29261933:-	chr17	29261933	29261934	-	C	C->T	NUFIP2
chr17:29549461:+	chr17	29549461	29549462	+	A	A->G	TAOK1
chr17:29615074:-	chr17	29615074	29615075	-	A	A->G	CORO6
chr17:30465783:+	chr17	30465783	30465784	+	C	C->T	CPD
chr17:30523834:+	chr17	30523834	30523835	+	A	A->G	GOSR1
chr17:30525238:+	chr17	30525238	30525239	+	C	C->T	GOSR1
chr17:31532376:+	chr17	31532376	31532377	+	A	A->G	RAB11FIP4
chr17:32000005:+	chr17	32000005	32000006	+	C	C->T	SUZ12
chr17:32000327:+	chr17	32000327	32000328	+	A	A->G	SUZ12
chr17:32000788:+	chr17	32000788	32000789	+	C	C->T	SUZ12
chr17:32000791:+	chr17	32000791	32000792	+	C	C->T	SUZ12
chr17:32369890:+	chr17	32369890	32369891	+	C	C->T	ZNF207
chr17:32370058:+	chr17	32370058	32370059	+	C	C->T	ZNF207
chr17:32370089:+	chr17	32370089	32370090	+	C	C->T	ZNF207
chr17:3714662:-	chr17	3714662	3714663	-	C	C->T	ITGAE
chr17:37613969:-	chr17	37613969	37613970	-	C	C->T	DDX52
chr17:38401621:+	chr17	38401621	38401622	+	C	C->T	SOCS7
chr17:38671815:-	chr17	38671815	38671816	-	A	A->G	EPOP
chr17:38734035:-	chr17	38734035	38734036	-	A	A->G	PCGF2
chr17:38734770:-	chr17	38734770	38734771	-	A	A->G	PCGF2
chr17:39406252:-	chr17	39406252	39406253	-	A	A->G	MED1
chr17:39406596:-	chr17	39406596	39406597	-	C	C->T	MED1
chr17:39532885:+	chr17	39532885	39532886	+	C	C->T	CDK12
chr17:39921096:-	chr17	39921096	39921097	-	C	C->T	ORMDL3
chr17:4004719:-	chr17	4004719	4004720	-	A	A->G	ZZEF1
chr17:40130181:+	chr17	40130181	40130182	+	C	C->T	MSL1
chr17:40172138:+	chr17	40172138	40172139	+	C	C->T	CASC3
chr17:40279984:+	chr17	40279984	40279985	+	A	A->G	WIPF2
chr17:40280893:+	chr17	40280893	40280894	+	C	C->T	WIPF2
chr17:40302807:+	chr17	40302807	40302808	+	C	C->T	CDC6
chr17:40388589:-	chr17	40388589	40388590	-	C	C->T	TOP2A
chr17:40388625:-	chr17	40388625	40388626	-	C	C->T	TOP2A
chr17:40399988:-	chr17	40399988	40399989	-	C	C->T	TOP2A
chr17:40399994:-	chr17	40399994	40399995	-	C	C->T	TOP2A
chr17:40400028:-	chr17	40400028	40400029	-	C	C->T	TOP2A
chr17:40400290:-	chr17	40400290	40400291	-	C	C->T	TOP2A
chr17:40402955:-	chr17	40402955	40402956	-	A	A->G	TOP2A
chr17:40411166:-	chr17	40411166	40411167	-	C	C->T	TOP2A
chr17:40411181:-	chr17	40411181	40411182	-	C	C->T	TOP2A
chr17:40413618:-	chr17	40413618	40413619	-	C	C->T	TOP2A
chr17:40457394:+	chr17	40457394	40457395	+	A	A->G	IGFBP4
chr17:40628047:-	chr17	40628047	40628048	-	C	C->T	SMARCE1
chr17:40628163:-	chr17	40628163	40628164	-	C	C->T	SMARCE1
chr17:40818276:-	chr17	40818276	40818277	-	A	A->G	KRT10
chr17:4164246:-	chr17	4164246	4164247	-	C	C->T	ANKFY1
chr17:41866969:-	chr17	41866969	41866970	-	C	C->T	ACLY
chr17:41867559:-	chr17	41867559	41867560	-	A	A->G	ACLY
chr17:42125322:-	chr17	42125322	42125323	-	A	A->G	RAB5C
chr17:42571823:+	chr17	42571823	42571824	+	C	C->T	MLX
chr17:4269743:-	chr17	4269743	4269744	-	A	A->G	UBE2G1
chr17:42797719:-	chr17	42797719	42797720	-	A	A->G	COA3
chr17:42810236:-	chr17	42810236	42810237	-	C	C->T	BECN1
chr17:4282847:-	chr17	4282847	4282848	-	C	C->T	UBE2G1
chr17:42843193:+	chr17	42843193	42843194	+	C	C->T	PSME3
chr17:42992752:+	chr17	42992752	42992753	+	C	C->T	RUNDC1
chr17:43044500:-	chr17	43044500	43044501	-	C	C->T	BRCA1
chr17:43092174:-	chr17	43092174	43092175	-	C	C->T	BRCA1
chr17:43400608:+	chr17	43400608	43400609	+	C	C->T	ARL4D
chr17:43400771:+	chr17	43400771	43400772	+	C	C->T	ARL4D
chr17:43524284:+	chr17	43524284	43524285	+	C	C->T	DHX8
chr17:43525518:+	chr17	43525518	43525519	+	A	A->G	DHX8
chr17:43769533:-	chr17	43769533	43769534	-	A	A->G	DUSP3
chr17:43876403:-	chr17	43876403	43876404	-	A	A->G	MPP2
chr17:44011720:-	chr17	44011720	44011721	-	C	C->T	TMEM101
chr17:44011888:-	chr17	44011888	44011889	-	C	C->T	TMEM101
chr17:44011915:-	chr17	44011915	44011916	-	A	A->G	TMEM101
chr17:44192363:-	chr17	44192363	44192364	-	A	A->G	ATXN7L3
chr17:44205816:-	chr17	44205816	44205817	-	C	C->T	UBTF
chr17:44677767:-	chr17	44677767	44677768	-	C	C->T	CCDC43
chr17:44677810:-	chr17	44677810	44677811	-	C	C->T	CCDC43
chr17:44678024:-	chr17	44678024	44678025	-	A	A->G	CCDC43
chr17:44851022:-	chr17	44851022	44851023	-	A	A->G	EFTUD2
chr17:44924876:-	chr17	44924876	44924877	-	C	C->T	KIF18B
chr17:44960351:-	chr17	44960351	44960352	-	A	A->G	C1QL1
chr17:45107171:+	chr17	45107171	45107172	+	A	A->G	NMT1
chr17:46757244:+	chr17	46757244	46757245	+	A	A->G	NSF
chr17:46757302:+	chr17	46757302	46757303	+	A	A->G	NSF
chr17:47683273:+	chr17	47683273	47683274	+	C	C->T	KPNB1
chr17:47684382:+	chr17	47684382	47684383	+	C	C->T	KPNB1
chr17:48070736:-	chr17	48070736	48070737	-	C	C->T	CBX1
chr17:48121400:+	chr17	48121400	48121401	+	A	A->G	SNX11
chr17:48863640:+	chr17	48863640	48863641	+	A	A->G	CALCOCO2
chr17:48928046:+	chr17	48928046	48928047	+	A	A->G	UBE2Z
chr17:48928064:+	chr17	48928064	48928065	+	A	A->G	UBE2Z
chr17:48928985:+	chr17	48928985	48928986	+	C	C->T	UBE2Z
chr17:49055731:+	chr17	49055731	49055732	+	A	A->G	IGF2BP1
chr17:49055771:+	chr17	49055771	49055772	+	A	A->G	IGF2BP1
chr17:49404268:-	chr17	49404268	49404269	-	A	A->G	PHB
chr17:49404363:-	chr17	49404363	49404364	-	C	C->T	PHB
chr17:49599360:-	chr17	49599360	49599361	-	A	A->G	SPOP
chr17:49599605:-	chr17	49599605	49599606	-	C	C->T	SPOP
chr17:49599784:-	chr17	49599784	49599785	-	C	C->T	SPOP
chr17:49828868:+	chr17	49828868	49828869	+	C	C->T	KAT7
chr17:49828952:+	chr17	49828952	49828953	+	C	C->T	KAT7
chr17:50134022:-	chr17	50134022	50134023	-	C	C->T	PPP1R9B
chr17:50360910:+	chr17	50360910	50360911	+	A	A->G	XYLT2
chr17:50381309:+	chr17	50381309	50381310	+	A	A->G	EME1
chr17:50752382:+	chr17	50752382	50752383	+	C	C->T	LUC7L3
chr17:50752446:+	chr17	50752446	50752447	+	C	C->T	LUC7L3
chr17:50862793:-	chr17	50862793	50862794	-	C	C->T	TOB1
chr17:50962748:-	chr17	50962748	50962749	-	C	C->T	SPAG9
chr17:5338147:+	chr17	5338147	5338148	+	C	C->T	RABEP1
chr17:5385304:+	chr17	5385304	5385305	+	A	A->G	RABEP1
chr17:5385405:+	chr17	5385405	5385406	+	C	C->T	RABEP1
chr17:5385485:+	chr17	5385485	5385486	+	A	A->G	RABEP1
chr17:5440989:-	chr17	5440989	5440990	-	C	C->T	DHX33
chr17:5441066:-	chr17	5441066	5441067	-	A	A->G	DHX33
chr17:5441116:-	chr17	5441116	5441117	-	C	C->T	DHX33
chr17:5489465:+	chr17	5489465	5489466	+	C	C->T	MIS12
chr17:5489569:+	chr17	5489569	5489570	+	C	C->T	MIS12
chr17:5490344:+	chr17	5490344	5490345	+	A	A->G	MIS12
chr17:5490395:+	chr17	5490395	5490396	+	C	C->T	MIS12
chr17:57120689:+	chr17	57120689	57120690	+	C	C->T	AKAP1
chr17:57120732:+	chr17	57120732	57120733	+	C	C->T	AKAP1
chr17:57120766:+	chr17	57120766	57120767	+	C	C->T	AKAP1
chr17:57120787:+	chr17	57120787	57120788	+	C	C->T	AKAP1
chr17:57120857:+	chr17	57120857	57120858	+	C	C->T	AKAP1
chr17:57120901:+	chr17	57120901	57120902	+	C	C->T	AKAP1
chr17:57839637:-	chr17	57839637	57839638	-	C	C->T	MRPS23
chr17:57839639:-	chr17	57839639	57839640	-	C	C->T	MRPS23
chr17:57839704:-	chr17	57839704	57839705	-	C	C->T	MRPS23
chr17:57972743:-	chr17	57972743	57972744	-	C	C->T	VEZF1
chr17:57973214:-	chr17	57973214	57973215	-	C	C->T	VEZF1
chr17:58004579:-	chr17	58004579	58004580	-	C	C->T	SRSF1
chr17:58004684:-	chr17	58004684	58004685	-	C	C->T	SRSF1
chr17:58345959:-	chr17	58345959	58345960	-	A	A->G	SUPT4H1
chr17:58490266:-	chr17	58490266	58490267	-	C	C->T	MTMR4
chr17:58998789:-	chr17	58998789	58998790	-	C	C->T	TRIM37
chr17:59047734:-	chr17	59047734	59047735	-	A	A->G	TRIM37
chr17:59084047:-	chr17	59084047	59084048	-	C	C->T	TRIM37
chr17:59205214:+	chr17	59205214	59205215	+	C	C->T	PRR11
chr17:59693947:+	chr17	59693947	59693948	+	C	C->T	CLTC
chr17:59694005:+	chr17	59694005	59694006	+	C	C->T	CLTC
chr17:59694027:+	chr17	59694027	59694028	+	C	C->T	CLTC
chr17:59859587:-	chr17	59859587	59859588	-	C	C->T	TUBD1
chr17:62596667:+	chr17	62596667	62596668	+	C	C->T	TLK2
chr17:63594024:+	chr17	63594024	63594025	+	C	C->T	DCAF7
chr17:63594076:+	chr17	63594076	63594077	+	C	C->T	DCAF7
chr17:63594113:+	chr17	63594113	63594114	+	C	C->T	DCAF7
chr17:63746244:-	chr17	63746244	63746245	-	C	C->T	CCDC47
chr17:63832252:-	chr17	63832252	63832253	-	A	A->G	SMARCD2
chr17:63832662:-	chr17	63832662	63832663	-	C	C->T	SMARCD2
chr17:68046661:+	chr17	68046661	68046662	+	C	C->T	KPNA2
chr17:68046668:+	chr17	68046668	68046669	+	C	C->T	KPNA2
chr17:68046735:+	chr17	68046735	68046736	+	C	C->T	KPNA2
chr17:68046770:+	chr17	68046770	68046771	+	C	C->T	KPNA2
chr17:68250851:+	chr17	68250851	68250852	+	C	C->T	AMZ2
chr17:68531682:+	chr17	68531682	68531683	+	A	A->G	PRKAR1A
chr17:7235230:-	chr17	7235230	7235231	-	C	C->T	PHF23
chr17:7246055:-	chr17	7246055	7246056	-	A	A->G	CTDNEP1
chr17:73207409:-	chr17	73207409	73207410	-	C	C->T	FAM104A
chr17:73235562:+	chr17	73235562	73235563	+	C	C->T	C17orf80
chr17:74768813:+	chr17	74768813	74768814	+	C	C->T	SLC9A3R1
chr17:75063960:+	chr17	75063960	75063961	+	A	A->G	KCTD2
chr17:75136029:-	chr17	75136029	75136030	-	C	C->T	JPT1
chr17:7514319:+	chr17	7514319	7514320	+	C	C->T	POLR2A
chr17:7514544:+	chr17	7514544	7514545	+	A	A->G	POLR2A
chr17:75167880:-	chr17	75167880	75167881	-	C	C->T	SUMO2
chr17:75168171:-	chr17	75168171	75168172	-	C	C->T	SUMO2
chr17:75777952:-	chr17	75777952	75777953	-	C	C->T	H3-3B
chr17:75778092:-	chr17	75778092	75778093	-	C	C->T	H3-3B
chr17:75778094:-	chr17	75778094	75778095	-	C	C->T	H3-3B
chr17:75778203:-	chr17	75778203	75778204	-	C	C->T	H3-3B
chr17:75778327:-	chr17	75778327	75778328	-	C	C->T	H3-3B
chr17:7591271:-	chr17	7591271	7591272	-	C	C->T	FXR2
chr17:759887:-	chr17	759887	759888	-	C	C->T	GLOD4
chr17:76564723:+	chr17	76564723	76564724	+	C	C->T	SNHG16
chr17:76565047:+	chr17	76565047	76565048	+	A	A->G	SNHG16
chr17:76565232:+	chr17	76565232	76565233	+	A	A->G	SNHG16
chr17:7669404:-	chr17	7669404	7669405	-	A	A->G	TP53
chr17:76734339:-	chr17	76734339	76734340	-	A	A->G	SRSF2
chr17:78224997:+	chr17	78224997	78224998	+	A	A->G	BIRC5
chr17:7862134:+	chr17	7862134	7862135	+	C	C->T	CYB5D1
chr17:78796337:-	chr17	78796337	78796338	-	A	A->G	USP36
chr17:78797094:-	chr17	78797094	78797095	-	C	C->T	USP36
chr17:79833467:-	chr17	79833467	79833468	-	C	C->T	CBX4
chr17:80119462:+	chr17	80119462	80119463	+	A	A->G	GAA
chr17:80209402:-	chr17	80209402	80209403	-	A	A->G	SGSH
chr17:80467293:-	chr17	80467293	80467294	-	C	C->T	NPTX1
chr17:81510137:-	chr17	81510137	81510138	-	C	C->T	ACTG1
chr17:81557308:-	chr17	81557308	81557309	-	A	A->G	NPLOC4
chr17:8160354:-	chr17	8160354	8160355	-	A	A->G	VAMP2
chr17:8160668:-	chr17	8160668	8160669	-	C	C->T	VAMP2
chr17:81887943:-	chr17	81887943	81887944	-	C	C->T	ALYREF
chr17:81918423:-	chr17	81918423	81918424	-	A	A->G	MAFG
chr17:82392264:-	chr17	82392264	82392265	-	C	C->T	OGFOD3
chr17:82601918:+	chr17	82601918	82601919	+	A	A->G	FOXK2
chr17:82614714:-	chr17	82614714	82614715	-	C	C->T	WDR45B
chr17:82615100:-	chr17	82615100	82615101	-	C	C->T	WDR45B
chr17:82615942:-	chr17	82615942	82615943	-	A	A->G	WDR45B
chr17:8270236:+	chr17	8270236	8270237	+	A	A->G	PFAS
chr17:8467535:+	chr17	8467535	8467536	+	A	A->G	NDEL1
chr17:8474370:-	chr17	8474370	8474371	-	C	C->T	MYH10
chr17:8474651:-	chr17	8474651	8474652	-	C	C->T	MYH10
chr17:8475075:-	chr17	8475075	8475076	-	A	A->G	MYH10
chr18:12366994:-	chr18	12366994	12366995	-	C	C->T	AFG3L2
chr18:12725578:+	chr18	12725578	12725579	+	C	C->T	PSMG2
chr18:23001633:+	chr18	23001633	23001634	+	C	C->T	RBBP8
chr18:23022255:+	chr18	23022255	23022256	+	C	C->T	RBBP8
chr18:23524161:+	chr18	23524161	23524162	+	C	C->T	RMC1
chr18:24162213:-	chr18	24162213	24162214	-	C	C->T	OSBPL1A
chr18:31548756:+	chr18	31548756	31548757	+	A	A->G	DSG2
chr18:32113765:+	chr18	32113765	32113766	+	C	C->T	RNF138
chr18:32129568:+	chr18	32129568	32129569	+	C	C->T	RNF138
chr18:3278030:+	chr18	3278030	3278031	+	C	C->T	MYL12B
chr18:35248707:+	chr18	35248707	35248708	+	A	A->G	ZNF397
chr18:35306223:+	chr18	35306223	35306224	+	C	C->T	ZNF271P
chr18:35692239:+	chr18	35692239	35692240	+	C	C->T	GALNT1
chr18:35710695:+	chr18	35710695	35710696	+	C	C->T	GALNT1
chr18:36108554:-	chr18	36108554	36108555	-	C	C->T	SLC39A6
chr18:46084174:-	chr18	46084174	46084175	-	C	C->T	ATP5F1A
chr18:46084202:-	chr18	46084202	46084203	-	C	C->T	ATP5F1A
chr18:47155544:-	chr18	47155544	47155545	-	C	C->T	IER3IP1
chr18:49491599:-	chr18	49491599	49491600	-	C	C->T	RPL17
chr18:49491626:-	chr18	49491626	49491627	-	C	C->T	RPL17
chr18:49491801:-	chr18	49491801	49491802	-	A	A->G	RPL17
chr18:50394100:+	chr18	50394100	50394101	+	A	A->G	SKA1
chr18:50916191:+	chr18	50916191	50916192	+	C	C->T	ME2
chr18:59329730:-	chr18	59329730	59329731	-	A	A->G	LMAN1
chr18:59903455:+	chr18	59903455	59903456	+	C	C->T	PMAIP1
chr18:673276:+	chr18	673276	673277	+	C	C->T	TYMS
chr18:68674124:-	chr18	68674124	68674125	-	A	A->G	TMX3
chr18:722219:-	chr18	722219	722220	-	C	C->T	YES1
chr18:74158220:+	chr18	74158220	74158221	+	A	A->G	TIMM21
chr18:79977650:-	chr18	79977650	79977651	-	C	C->T	TXNL4A
chr18:79988273:-	chr18	79988273	79988274	-	A	A->G	TXNL4A
chr18:9954762:+	chr18	9954762	9954763	+	C	C->T	VAPA
chr19:10551973:+	chr19	10551973	10551974	+	A	A->G	ATG4D
chr19:10831716:+	chr19	10831716	10831717	+	A	A->G	DNM2
chr19:10831855:+	chr19	10831855	10831856	+	C	C->T	DNM2
chr19:11506060:-	chr19	11506060	11506061	-	A	A->G	ECSIT
chr19:1258902:+	chr19	1258902	1258903	+	C	C->T	MIDN
chr19:1258984:+	chr19	1258984	1258985	+	A	A->G	MIDN
chr19:1273002:+	chr19	1273002	1273003	+	A	A->G	CIRBP
chr19:12730790:-	chr19	12730790	12730791	-	C	C->T	TRIR
chr19:12953206:-	chr19	12953206	12953207	-	A	A->G	GADD45GIP1
chr19:1435307:+	chr19	1435307	1435308	+	C	C->T	DAZAP1
chr19:1435310:+	chr19	1435310	1435311	+	C	C->T	DAZAP1
chr19:1435424:+	chr19	1435424	1435425	+	A	A->G	DAZAP1
chr19:16191273:+	chr19	16191273	16191274	+	A	A->G	FAM32A
chr19:16191336:+	chr19	16191336	16191337	+	A	A->G	FAM32A
chr19:16551037:-	chr19	16551037	16551038	-	C	C->T	SLC35E1
chr19:16551353:-	chr19	16551353	16551354	-	A	A->G	SLC35E1
chr19:16646185:-	chr19	16646185	16646186	-	C	C->T	SMIM7
chr19:16854385:+	chr19	16854385	16854386	+	C	C->T	SIN3B
chr19:17049842:-	chr19	17049842	17049843	-	C	C->T	HAUS8
chr19:17320197:+	chr19	17320197	17320198	+	A	A->G	DDA1
chr19:19507026:+	chr19	19507026	19507027	+	C	C->T	GATAD2A
chr19:19507040:+	chr19	19507040	19507041	+	C	C->T	GATAD2A
chr19:2101075:-	chr19	2101075	2101076	-	C	C->T	AP3D1
chr19:2229944:+	chr19	2229944	2229945	+	A	A->G	DOT1L
chr19:2428898:-	chr19	2428898	2428899	-	A	A->G	LMNB2
chr19:2734863:-	chr19	2734863	2734864	-	A	A->G	SLC39A3
chr19:29207359:-	chr19	29207359	29207360	-	C	C->T	UQCRFS1
chr19:2933966:-	chr19	2933966	2933967	-	A	A->G	ZNF77
chr19:29824226:+	chr19	29824226	29824227	+	C	C->T	CCNE1
chr19:34402019:+	chr19	34402019	34402020	+	A	A->G	GPI
chr19:34434947:+	chr19	34434947	34434948	+	C	C->T	UBA2
chr19:34469846:+	chr19	34469846	34469847	+	C	C->T	UBA2
chr19:34686241:+	chr19	34686241	34686242	+	C	C->T	ZNF302
chr19:34944206:+	chr19	34944206	34944207	+	A	A->G	ZNF30
chr19:36235984:+	chr19	36235984	36235985	+	C	C->T	ZNF146
chr19:36237348:+	chr19	36237348	36237349	+	A	A->G	ZNF146
chr19:36237870:+	chr19	36237870	36237871	+	A	A->G	ZNF146
chr19:36238277:+	chr19	36238277	36238278	+	C	C->T	ZNF146
chr19:3631367:-	chr19	3631367	3631368	-	A	A->G	PIP5K1C
chr19:36510888:-	chr19	36510888	36510889	-	A	A->G	ZNF260
chr19:36720024:+	chr19	36720024	36720025	+	C	C->T	ZNF567
chr19:38730189:+	chr19	38730189	38730190	+	C	C->T	ACTN4
chr19:38836499:-	chr19	38836499	38836500	-	C	C->T	HNRNPL
chr19:38836523:-	chr19	38836523	38836524	-	C	C->T	HNRNPL
chr19:38944212:-	chr19	38944212	38944213	-	A	A->G	FBXO17
chr19:39433249:-	chr19	39433249	39433250	-	C	C->T	RPS16
chr19:39492062:+	chr19	39492062	39492063	+	C	C->T	TIMM50
chr19:39834488:-	chr19	39834488	39834489	-	C	C->T	FBL
chr19:41956739:-	chr19	41956739	41956740	-	A	A->G	RABAC1
chr19:4360430:-	chr19	4360430	4360431	-	A	A->G	SH3GL1
chr19:44237077:+	chr19	44237077	44237078	+	C	C->T	ZNF227
chr19:4443299:+	chr19	4443299	4443300	+	C	C->T	CHAF1A
chr19:4443363:+	chr19	4443363	4443364	+	C	C->T	CHAF1A
chr19:44903633:+	chr19	44903633	44903634	+	C	C->T	TOMM40
chr19:46609995:+	chr19	46609995	46609996	+	A	A->G	CALM3
chr19:46610650:+	chr19	46610650	46610651	+	A	A->G	CALM3
chr19:4675327:-	chr19	4675327	4675328	-	C	C->T	DPP9
chr19:47382171:+	chr19	47382171	47382172	+	A	A->G	DHX34
chr19:49492169:+	chr19	49492169	49492170	+	C	C->T	RPL13A
chr19:50483122:+	chr19	50483122	50483123	+	C	C->T	EMC10
chr19:50483127:+	chr19	50483127	50483128	+	C	C->T	EMC10
chr19:50483230:+	chr19	50483230	50483231	+	C	C->T	EMC10
chr19:50483237:+	chr19	50483237	50483238	+	C	C->T	EMC10
chr19:50483354:+	chr19	50483354	50483355	+	A	A->G	EMC10
chr19:54179928:-	chr19	54179928	54179929	-	A	A->G	MBOAT7
chr19:54193633:+	chr19	54193633	54193634	+	A	A->G	TSEN34
chr19:5668356:+	chr19	5668356	5668357	+	C	C->T	SAFB
chr19:5668405:+	chr19	5668405	5668406	+	C	C->T	SAFB
chr19:57621598:+	chr19	57621598	57621599	+	A	A->G	ZNF134
chr19:58417782:+	chr19	58417782	58417783	+	A	A->G	ZNF584
chr19:7472209:+	chr19	7472209	7472210	+	A	A->G	ARHGEF18
chr19:7913884:+	chr19	7913884	7913885	+	A	A->G	MAP2K7
chr19:8404257:+	chr19	8404257	8404258	+	C	C->T	RAB11B
chr19:9162388:+	chr19	9162388	9162389	+	A	A->G	ZNF317
chr19:9162636:+	chr19	9162636	9162637	+	C	C->T	ZNF317
chr19:9560819:-	chr19	9560819	9560820	-	A	A->G	ZNF121
chr19:9810491:-	chr19	9810491	9810492	-	A	A->G	FBXL12
chr2:10440664:-	chr2	10440664	10440665	-	C	C->T	ODC1
chr2:105361082:-	chr2	105361082	105361083	-	A	A->G	FHL2
chr2:105893921:+	chr2	105893921	105893922	+	C	C->T	NCK2
chr2:106093421:-	chr2	106093421	106093422	-	C	C->T	UXS1
chr2:10682023:-	chr2	10682023	10682024	-	C	C->T	NOL10
chr2:10783977:-	chr2	10783977	10783978	-	C	C->T	PDIA6
chr2:10784006:-	chr2	10784006	10784007	-	C	C->T	PDIA6
chr2:108775766:+	chr2	108775766	108775767	+	C	C->T	RANBP2
chr2:108777142:+	chr2	108777142	108777143	+	A	A->G	RANBP2
chr2:108782671:+	chr2	108782671	108782672	+	A	A->G	RANBP2
chr2:111166108:+	chr2	111166108	111166109	+	A	A->G	BCL2L11
chr2:111167766:+	chr2	111167766	111167767	+	C	C->T	BCL2L11
chr2:111167922:+	chr2	111167922	111167923	+	A	A->G	BCL2L11
chr2:112531949:+	chr2	112531949	112531950	+	C	C->T	TTL
chr2:112576687:+	chr2	112576687	112576688	+	A	A->G	POLR1B
chr2:112663160:+	chr2	112663160	112663161	+	C	C->T	SLC20A1
chr2:112663347:+	chr2	112663347	112663348	+	C	C->T	SLC20A1
chr2:113958187:+	chr2	113958187	113958188	+	C	C->T	ACTR3
chr2:11445482:-	chr2	11445482	11445483	-	C	C->T	E2F6
chr2:117824984:+	chr2	117824984	117824985	+	A	A->G	DDX18
chr2:117915755:-	chr2	117915755	117915756	-	C	C->T	CCDC93
chr2:117915757:-	chr2	117915757	117915758	-	C	C->T	CCDC93
chr2:119681937:+	chr2	119681937	119681938	+	C	C->T	TMEM177
chr2:121338979:-	chr2	121338979	121338980	-	C	C->T	CLASP1
chr2:121767218:+	chr2	121767218	121767219	+	C	C->T	TSN
chr2:12741533:+	chr2	12741533	12741534	+	A	A->G	TRIB2
chr2:127844053:-	chr2	127844053	127844054	-	A	A->G	POLR2D
chr2:127845011:-	chr2	127845011	127845012	-	A	A->G	POLR2D
chr2:127847718:-	chr2	127847718	127847719	-	C	C->T	POLR2D
chr2:127863108:-	chr2	127863108	127863109	-	C	C->T	AMMECR1L
chr2:130152065:-	chr2	130152065	130152066	-	A	A->G	SMPD4
chr2:130173569:-	chr2	130173569	130173570	-	A	A->G	SMPD4
chr2:131048229:-	chr2	131048229	131048230	-	A	A->G	FAM168B
chr2:135135308:+	chr2	135135308	135135309	+	A	A->G	RAB3GAP1
chr2:135920487:-	chr2	135920487	135920488	-	C	C->T	DARS1
chr2:136114497:-	chr2	136114497	136114498	-	C	C->T	CXCR4
chr2:136114715:-	chr2	136114715	136114716	-	C	C->T	CXCR4
chr2:151481830:+	chr2	151481830	151481831	+	A	A->G	RIF1
chr2:151481843:+	chr2	151481843	151481844	+	A	A->G	RIF1
chr2:151806910:-	chr2	151806910	151806911	-	C	C->T	ARL5A
chr2:151812379:-	chr2	151812379	151812380	-	C	C->T	ARL5A
chr2:151812409:-	chr2	151812409	151812410	-	A	A->G	ARL5A
chr2:162360270:+	chr2	162360270	162360271	+	C	C->T	GCA
chr2:169546622:-	chr2	169546622	169546623	-	C	C->T	FASTKD1
chr2:170966892:+	chr2	170966892	170966893	+	C	C->T	GORASP2
chr2:171729789:+	chr2	171729789	171729790	+	A	A->G	DYNC1I2
chr2:171965796:+	chr2	171965796	171965797	+	C	C->T	HAT1
chr2:171966464:+	chr2	171966464	171966465	+	C	C->T	HAT1
chr2:173910101:-	chr2	173910101	173910102	-	A	A->G	SP3
chr2:174075045:-	chr2	174075045	174075046	-	C	C->T	OLA1
chr2:175178210:-	chr2	175178210	175178211	-	C	C->T	ATP5MC3
chr2:176119675:+	chr2	176119675	176119676	+	C	C->T	HOXD10
chr2:17678950:-	chr2	17678950	17678951	-	C	C->T	SMC6
chr2:177219875:+	chr2	177219875	177219876	+	C	C->T	HNRNPA3
chr2:177220012:+	chr2	177220012	177220013	+	A	A->G	HNRNPA3
chr2:177538246:+	chr2	177538246	177538247	+	C	C->T	AGPS
chr2:177541472:+	chr2	177541472	177541473	+	A	A->G	AGPS
chr2:177543645:+	chr2	177543645	177543646	+	A	A->G	AGPS
chr2:177543671:+	chr2	177543671	177543672	+	A	A->G	AGPS
chr2:178431681:-	chr2	178431681	178431682	-	A	A->G	PRKRA
chr2:178432193:-	chr2	178432193	178432194	-	C	C->T	PRKRA
chr2:181063059:+	chr2	181063059	181063060	+	A	A->G	UBE2E3
chr2:182752176:+	chr2	182752176	182752177	+	C	C->T	DNAJC10
chr2:182924991:-	chr2	182924991	182924992	-	C	C->T	NCKAP1
chr2:182953219:-	chr2	182953219	182953220	-	C	C->T	NCKAP1
chr2:186505540:+	chr2	186505540	186505541	+	C	C->T	ZC3H15
chr2:186509165:+	chr2	186509165	186509166	+	C	C->T	ZC3H15
chr2:189667235:+	chr2	189667235	189667236	+	C	C->T	ASNSD1
chr2:197392102:-	chr2	197392102	197392103	-	C	C->T	SF3B1
chr2:197392319:-	chr2	197392319	197392320	-	C	C->T	SF3B1
chr2:20032918:-	chr2	20032918	20032919	-	C	C->T	LAPTM4A
chr2:200856739:-	chr2	200856739	200856740	-	C	C->T	CLK1
chr2:200857989:-	chr2	200857989	200857990	-	A	A->G	CLK1
chr2:200857991:-	chr2	200857991	200857992	-	A	A->G	CLK1
chr2:200911213:-	chr2	200911213	200911214	-	C	C->T	ORC2
chr2:200974466:-	chr2	200974466	200974467	-	C	C->T	FAM126B
chr2:200974488:-	chr2	200974488	200974489	-	C	C->T	FAM126B
chr2:201632168:-	chr2	201632168	201632169	-	A	A->G	TMEM237
chr2:202207259:-	chr2	202207259	202207260	-	C	C->T	SUMO1
chr2:202303592:+	chr2	202303592	202303593	+	C	C->T	NOP58
chr2:20249374:-	chr2	20249374	20249375	-	A	A->G	PUM2
chr2:20250208:-	chr2	20250208	20250209	-	C	C->T	PUM2
chr2:20251091:-	chr2	20251091	20251092	-	C	C->T	PUM2
chr2:20686838:-	chr2	20686838	20686839	-	A	A->G	LDAH
chr2:208236401:-	chr2	208236401	208236402	-	C	C->T	IDH1
chr2:210021159:+	chr2	210021159	210021160	+	C	C->T	RPE
chr2:214727219:-	chr2	214727219	214727220	-	C	C->T	BARD1
chr2:215944650:-	chr2	215944650	215944651	-	A	A->G	MREG
chr2:219561808:-	chr2	219561808	219561809	-	C	C->T	OBSL1
chr2:222922752:+	chr2	222922752	222922753	+	A	A->G	ACSL3
chr2:222928892:+	chr2	222928892	222928893	+	A	A->G	ACSL3
chr2:223967433:+	chr2	223967433	223967434	+	A	A->G	MRPL44
chr2:224474160:-	chr2	224474160	224474161	-	C	C->T	CUL3
chr2:227559790:+	chr2	227559790	227559791	+	C	C->T	AGFG1
chr2:229767357:-	chr2	229767357	229767358	-	C	C->T	TRIP12
chr2:231455015:-	chr2	231455015	231455016	-	C	C->T	NCL
chr2:237098484:+	chr2	237098484	237098485	+	C	C->T	COPS8
chr2:238170495:-	chr2	238170495	238170496	-	A	A->G	ILKAP
chr2:238238320:-	chr2	238238320	238238321	-	C	C->T	HES6
chr2:24000426:+	chr2	24000426	24000427	+	A	A->G	UBXN2A
chr2:24000613:+	chr2	24000613	24000614	+	A	A->G	UBXN2A
chr2:24063459:+	chr2	24063459	24063460	+	C	C->T	FKBP1B
chr2:241352471:+	chr2	241352471	241352472	+	C	C->T	SEPTIN2
chr2:241443722:+	chr2	241443722	241443723	+	A	A->G	FARP2
chr2:241725858:+	chr2	241725858	241725859	+	A	A->G	ING5
chr2:26135103:+	chr2	26135103	26135104	+	C	C->T	RAB10
chr2:26135175:+	chr2	26135175	26135176	+	C	C->T	RAB10
chr2:26191041:-	chr2	26191041	26191042	-	A	A->G	HADHA
chr2:26290348:+	chr2	26290348	26290349	+	C	C->T	HADHB
chr2:27650732:+	chr2	27650732	27650733	+	C	C->T	GPN1
chr2:27650734:+	chr2	27650734	27650735	+	C	C->T	GPN1
chr2:27650820:+	chr2	27650820	27650821	+	C	C->T	GPN1
chr2:27653197:-	chr2	27653197	27653198	-	C	C->T	SUPT7L
chr2:278001:+	chr2	278001	278002	+	C	C->T	ACP1
chr2:28850203:-	chr2	28850203	28850204	-	A	A->G	TRMT61B
chr2:30160268:+	chr2	30160268	30160269	+	C	C->T	YPEL5
chr2:30643901:+	chr2	30643901	30643902	+	A	A->G	LCLAT1
chr2:33583873:-	chr2	33583873	33583874	-	C	C->T	FAM98A
chr2:37216391:-	chr2	37216391	37216392	-	C	C->T	CEBPZ
chr2:37220433:-	chr2	37220433	37220434	-	A	A->G	CEBPZ
chr2:37220437:-	chr2	37220437	37220438	-	A	A->G	CEBPZ
chr2:38985284:-	chr2	38985284	38985285	-	C	C->T	SOS1
chr2:39736592:-	chr2	39736592	39736593	-	A	A->G	THUMPD2
chr2:39736931:-	chr2	39736931	39736932	-	A	A->G	THUMPD2
chr2:42058077:+	chr2	42058077	42058078	+	C	C->T	PKDCC
chr2:42058149:+	chr2	42058149	42058150	+	C	C->T	PKDCC
chr2:43222687:-	chr2	43222687	43222688	-	C	C->T	ZFP36L2
chr2:44232676:+	chr2	44232676	44232677	+	C	C->T	PPM1B
chr2:46905175:-	chr2	46905175	46905176	-	C	C->T	MCFD2
chr2:47160336:-	chr2	47160336	47160337	-	C	C->T	CALM2
chr2:47160648:-	chr2	47160648	47160649	-	C	C->T	CALM2
chr2:47160682:-	chr2	47160682	47160683	-	C	C->T	CALM2
chr2:47800034:+	chr2	47800034	47800035	+	A	A->G	MSH6
chr2:53814600:+	chr2	53814600	53814601	+	C	C->T	ERLEC1
chr2:53814913:+	chr2	53814913	53814914	+	C	C->T	ERLEC1
chr2:53814915:+	chr2	53814915	53814916	+	C	C->T	ERLEC1
chr2:53818098:+	chr2	53818098	53818099	+	C	C->T	ERLEC1
chr2:53818579:+	chr2	53818579	53818580	+	C	C->T	ERLEC1
chr2:53818738:+	chr2	53818738	53818739	+	C	C->T	ERLEC1
chr2:53890171:-	chr2	53890171	53890172	-	A	A->G	PSME4
chr2:54669287:+	chr2	54669287	54669288	+	C	C->T	SPTBN1
chr2:54669515:+	chr2	54669515	54669516	+	C	C->T	SPTBN1
chr2:54669532:+	chr2	54669532	54669533	+	C	C->T	SPTBN1
chr2:54669608:+	chr2	54669608	54669609	+	C	C->T	SPTBN1
chr2:54972294:-	chr2	54972294	54972295	-	C	C->T	RTN4
chr2:54972398:-	chr2	54972398	54972399	-	C	C->T	RTN4
chr2:54972671:-	chr2	54972671	54972672	-	A	A->G	RTN4
chr2:54972879:-	chr2	54972879	54972880	-	C	C->T	RTN4
chr2:55236669:-	chr2	55236669	55236670	-	C	C->T	MTIF2
chr2:55252515:-	chr2	55252515	55252516	-	C	C->T	MTIF2
chr2:58139702:+	chr2	58139702	58139703	+	A	A->G	VRK2
chr2:61188169:-	chr2	61188169	61188170	-	A	A->G	USP34
chr2:61488228:-	chr2	61488228	61488229	-	C	C->T	XPO1
chr2:61492981:-	chr2	61492981	61492982	-	A	A->G	XPO1
chr2:61496897:-	chr2	61496897	61496898	-	C	C->T	XPO1
chr2:61888025:-	chr2	61888025	61888026	-	C	C->T	CCT4
chr2:62223076:+	chr2	62223076	62223077	+	A	A->G	B3GNT2
chr2:63912359:-	chr2	63912359	63912360	-	C	C->T	VPS54
chr2:68162302:+	chr2	68162302	68162303	+	A	A->G	PNO1
chr2:70089015:+	chr2	70089015	70089016	+	C	C->T	PCBP1
chr2:70281558:-	chr2	70281558	70281559	-	C	C->T	SNRPG
chr2:70296242:-	chr2	70296242	70296243	-	A	A->G	FAM136A
chr2:70296256:-	chr2	70296256	70296257	-	A	A->G	FAM136A
chr2:72177381:-	chr2	72177381	72177382	-	A	A->G	EXOC6B
chr2:73862476:+	chr2	73862476	73862477	+	C	C->T	STAMBP
chr2:74152976:-	chr2	74152976	74152977	-	C	C->T	MOB1A
chr2:74505143:-	chr2	74505143	74505144	-	A	A->G	PCGF1
chr2:85053574:+	chr2	85053574	85053575	+	C	C->T	KCMF1
chr2:85544157:+	chr2	85544157	85544158	+	C	C->T	MAT2A
chr2:86139157:+	chr2	86139157	86139158	+	C	C->T	PTCD3
chr2:86144065:-	chr2	86144065	86144066	-	C	C->T	IMMT
chr2:86213050:+	chr2	86213050	86213051	+	A	A->G	MRPL35
chr2:86492579:+	chr2	86492579	86492580	+	C	C->T	KDM3A
chr2:86492603:+	chr2	86492603	86492604	+	C	C->T	KDM3A
chr2:86774083:+	chr2	86774083	86774084	+	A	A->G	RMND5A
chr2:86774091:+	chr2	86774091	86774092	+	A	A->G	RMND5A
chr2:8683872:+	chr2	8683872	8683873	+	C	C->T	ID2
chr2:9488756:-	chr2	9488756	9488757	-	C	C->T	ADAM17
chr2:9490154:-	chr2	9490154	9490155	-	C	C->T	ADAM17
chr2:95145150:-	chr2	95145150	95145151	-	C	C->T	ZNF514
chr2:9584034:-	chr2	9584034	9584035	-	C	C->T	YWHAQ
chr2:9585015:-	chr2	9585015	9585016	-	C	C->T	YWHAQ
chr2:96184913:-	chr2	96184913	96184914	-	C	C->T	STARD7
chr2:96184920:-	chr2	96184920	96184921	-	C	C->T	STARD7
chr2:96184936:-	chr2	96184936	96184937	-	C	C->T	STARD7
chr2:96185795:-	chr2	96185795	96185796	-	C	C->T	STARD7
chr2:96186191:-	chr2	96186191	96186192	-	C	C->T	STARD7
chr2:96251127:-	chr2	96251127	96251128	-	A	A->G	TMEM127
chr2:96271554:+	chr2	96271554	96271555	+	C	C->T	CIAO1
chr2:96811673:+	chr2	96811673	96811674	+	A	A->G	CNNM4
chr2:96834990:+	chr2	96834990	96834991	+	C	C->T	CNNM3
chr2:99150925:+	chr2	99150925	99150926	+	C	C->T	C2orf15
chr2:99151347:+	chr2	99151347	99151348	+	A	A->G	C2orf15
chr2:99151351:+	chr2	99151351	99151352	+	A	A->G	C2orf15
chr2:99319288:-	chr2	99319288	99319289	-	C	C->T	TXNDC9
chr2:99401294:-	chr2	99401294	99401295	-	C	C->T	REV1
chr20:11926189:+	chr20	11926189	11926190	+	C	C->T	BTBD3
chr20:13816903:+	chr20	13816903	13816904	+	C	C->T	NDUFAF5
chr20:17614022:-	chr20	17614022	17614023	-	A	A->G	RRBP1
chr20:17614070:-	chr20	17614070	17614071	-	A	A->G	RRBP1
chr20:17942172:-	chr20	17942172	17942173	-	C	C->T	SNX5
chr20:17990698:+	chr20	17990698	17990699	+	C	C->T	MGME1
chr20:18187763:+	chr20	18187763	18187764	+	C	C->T	KAT14
chr20:18567506:+	chr20	18567506	18567507	+	A	A->G	SMIM26
chr20:20032585:+	chr20	20032585	20032586	+	C	C->T	NAA20
chr20:20033433:+	chr20	20033433	20033434	+	C	C->T	NAA20
chr20:20033437:+	chr20	20033437	20033438	+	C	C->T	NAA20
chr20:23354628:+	chr20	23354628	23354629	+	A	A->G	NXT1
chr20:2461657:-	chr20	2461657	2461658	-	C	C->T	SNRPB
chr20:2461672:-	chr20	2461672	2461673	-	C	C->T	SNRPB
chr20:2461854:-	chr20	2461854	2461855	-	C	C->T	SNRPB
chr20:2481973:-	chr20	2481973	2481974	-	A	A->G	ZNF343
chr20:24963052:-	chr20	24963052	24963053	-	C	C->T	APMAP
chr20:24963404:-	chr20	24963404	24963405	-	C	C->T	APMAP
chr20:2988079:+	chr20	2988079	2988080	+	A	A->G	PTPRA
chr20:31801397:+	chr20	31801397	31801398	+	C	C->T	TPX2
chr20:32237299:+	chr20	32237299	32237300	+	A	A->G	POFUT1
chr20:3223823:+	chr20	3223823	3223824	+	C	C->T	ITPA
chr20:32330265:+	chr20	32330265	32330266	+	A	A->G	KIF3B
chr20:327996:+	chr20	327996	327997	+	A	A->G	SOX12
chr20:32849655:+	chr20	32849655	32849656	+	C	C->T	MAPRE1
chr20:32849753:+	chr20	32849753	32849754	+	A	A->G	MAPRE1
chr20:32849934:+	chr20	32849934	32849935	+	C	C->T	MAPRE1
chr20:32849980:+	chr20	32849980	32849981	+	C	C->T	MAPRE1
chr20:34510237:+	chr20	34510237	34510238	+	A	A->G	ITCH
chr20:34714977:-	chr20	34714977	34714978	-	C	C->T	NCOA6
chr20:34715011:-	chr20	34715011	34715012	-	A	A->G	NCOA6
chr20:34715027:-	chr20	34715027	34715028	-	C	C->T	NCOA6
chr20:34715234:-	chr20	34715234	34715235	-	C	C->T	NCOA6
chr20:35704108:-	chr20	35704108	35704109	-	C	C->T	RBM39
chr20:36046466:-	chr20	36046466	36046467	-	A	A->G	NORAD
chr20:36255888:+	chr20	36255888	36255889	+	C	C->T	AAR2
chr20:3874074:+	chr20	3874074	3874075	+	C	C->T	MAVS
chr20:410594:+	chr20	410594	410595	+	C	C->T	RBCK1
chr20:41175128:+	chr20	41175128	41175129	+	C	C->T	PLCG1
chr20:41179342:-	chr20	41179342	41179343	-	A	A->G	ZHX3
chr20:44498055:-	chr20	44498055	44498056	-	C	C->T	SERINC3
chr20:44498317:-	chr20	44498317	44498318	-	A	A->G	SERINC3
chr20:44907175:+	chr20	44907175	44907176	+	C	C->T	YWHAB
chr20:44908361:+	chr20	44908361	44908362	+	C	C->T	YWHAB
chr20:45326727:-	chr20	45326727	45326728	-	C	C->T	SDC4
chr20:46366291:-	chr20	46366291	46366292	-	A	A->G	ELMO2
chr20:483079:-	chr20	483079	483080	-	C	C->T	CSNK2A1
chr20:483259:-	chr20	483259	483260	-	C	C->T	CSNK2A1
chr20:488715:-	chr20	488715	488716	-	C	C->T	CSNK2A1
chr20:49096739:+	chr20	49096739	49096740	+	C	C->T	CSE1L
chr20:49113925:-	chr20	49113925	49113926	-	C	C->T	STAU1
chr20:49114263:-	chr20	49114263	49114264	-	C	C->T	STAU1
chr20:49953144:+	chr20	49953144	49953145	+	C	C->T	RNF114
chr20:50889522:-	chr20	50889522	50889523	-	C	C->T	ADNP
chr20:50890829:-	chr20	50890829	50890830	-	C	C->T	ADNP
chr20:50936170:-	chr20	50936170	50936171	-	C	C->T	DPM1
chr20:5100066:-	chr20	5100066	5100067	-	C	C->T	TMEM230
chr20:5100536:-	chr20	5100536	5100537	-	A	A->G	TMEM230
chr20:5115047:-	chr20	5115047	5115048	-	C	C->T	PCNA
chr20:5115156:-	chr20	5115156	5115157	-	C	C->T	PCNA
chr20:56403704:+	chr20	56403704	56403705	+	A	A->G	CSTF1
chr20:56403986:+	chr20	56403986	56403987	+	C	C->T	CSTF1
chr20:58367175:+	chr20	58367175	58367176	+	A	A->G	RAB22A
chr20:5938000:-	chr20	5938000	5938001	-	C	C->T	TRMT6
chr20:5938458:-	chr20	5938458	5938459	-	C	C->T	TRMT6
chr20:59936964:-	chr20	59936964	59936965	-	C	C->T	PPP1R3D
chr20:6037208:+	chr20	6037208	6037209	+	C	C->T	CRLS1
chr20:61975270:-	chr20	61975270	61975271	-	C	C->T	TAF4
chr20:63589310:-	chr20	63589310	63589311	-	A	A->G	GMEB2
chr20:63890186:+	chr20	63890186	63890187	+	A	A->G	TPD52L2
chr20:63935890:+	chr20	63935890	63935891	+	A	A->G	DNAJC5
chr20:64073285:-	chr20	64073285	64073286	-	C	C->T	RGS19
chr20:64073413:-	chr20	64073413	64073414	-	C	C->T	RGS19
chr21:14373176:-	chr21	14373176	14373177	-	C	C->T	HSPA13
chr21:25881303:-	chr21	25881303	25881304	-	C	C->T	APP
chr21:29039533:+	chr21	29039533	29039534	+	A	A->G	USP16
chr21:29047263:+	chr21	29047263	29047264	+	C	C->T	USP16
chr21:32734030:-	chr21	32734030	32734031	-	C	C->T	PAXBP1
chr21:33343339:+	chr21	33343339	33343340	+	C	C->T	IFNAR1
chr21:33415001:+	chr21	33415001	33415002	+	A	A->G	IFNGR2
chr21:33437262:+	chr21	33437262	33437263	+	C	C->T	IFNGR2
chr21:33560364:+	chr21	33560364	33560365	+	A	A->G	SON
chr21:34517714:-	chr21	34517714	34517715	-	A	A->G	RCAN1
chr21:36073009:+	chr21	36073009	36073010	+	C	C->T	CBR1
chr21:36073040:+	chr21	36073040	36073041	+	C	C->T	CBR1
chr21:36416499:+	chr21	36416499	36416500	+	C	C->T	CHAF1B
chr21:37203044:+	chr21	37203044	37203045	+	C	C->T	TTC3
chr21:37223627:-	chr21	37223627	37223628	-	C	C->T	VPS26C
chr21:37224109:-	chr21	37224109	37224110	-	A	A->G	VPS26C
chr21:37224320:-	chr21	37224320	37224321	-	A	A->G	VPS26C
chr21:39178620:-	chr21	39178620	39178621	-	C	C->T	PSMG1
chr21:43695648:+	chr21	43695648	43695649	+	C	C->T	RRP1B
chr21:43695818:+	chr21	43695818	43695819	+	C	C->T	RRP1B
chr21:43695823:+	chr21	43695823	43695824	+	C	C->T	RRP1B
chr21:43695938:+	chr21	43695938	43695939	+	C	C->T	RRP1B
chr21:43983038:+	chr21	43983038	43983039	+	A	A->G	AGPAT3
chr21:44770493:-	chr21	44770493	44770494	-	A	A->G	UBE2G2
chr21:44805874:-	chr21	44805874	44805875	-	C	C->T	SUMO3
chr21:44849860:-	chr21	44849860	44849861	-	C	C->T	PTTG1IP
chr21:44849909:-	chr21	44849909	44849910	-	C	C->T	PTTG1IP
chr21:44850302:-	chr21	44850302	44850303	-	A	A->G	PTTG1IP
chr22:17137597:-	chr22	17137597	17137598	-	C	C->T	HDHD5
chr22:17728219:+	chr22	17728219	17728220	+	A	A->G	BCL2L13
chr22:19036350:-	chr22	19036350	19036351	-	C	C->T	DGCR2
chr22:19036491:-	chr22	19036491	19036492	-	A	A->G	DGCR2
chr22:19443732:-	chr22	19443732	19443733	-	A	A->G	C22orf39
chr22:20065402:+	chr22	20065402	20065403	+	A	A->G	TANGO2
chr22:20065441:+	chr22	20065441	20065442	+	A	A->G	TANGO2
chr22:20950056:+	chr22	20950056	20950057	+	A	A->G	CRKL
chr22:20953002:+	chr22	20953002	20953003	+	A	A->G	CRKL
chr22:20953488:+	chr22	20953488	20953489	+	C	C->T	CRKL
chr22:21697669:+	chr22	21697669	21697670	+	A	A->G	PPIL2
chr22:21761107:-	chr22	21761107	21761108	-	C	C->T	MAPK1
chr22:21763120:-	chr22	21763120	21763121	-	A	A->G	MAPK1
chr22:21920401:-	chr22	21920401	21920402	-	A	A->G	PPM1F
chr22:25461148:+	chr22	25461148	25461149	+	C	C->T	CRYBB2P1
chr22:25461157:+	chr22	25461157	25461158	+	C	C->T	CRYBB2P1
chr22:26493518:+	chr22	26493518	26493519	+	A	A->G	SRRD
chr22:27853452:-	chr22	27853452	27853453	-	A	A->G	PITPNB
chr22:28786386:+	chr22	28786386	28786387	+	C	C->T	CCDC117
chr22:28786424:+	chr22	28786424	28786425	+	C	C->T	CCDC117
chr22:28786808:+	chr22	28786808	28786809	+	A	A->G	CCDC117
chr22:28786921:+	chr22	28786921	28786922	+	C	C->T	CCDC117
chr22:28787772:+	chr22	28787772	28787773	+	C	C->T	CCDC117
chr22:28788268:+	chr22	28788268	28788269	+	C	C->T	CCDC117
chr22:28794929:-	chr22	28794929	28794930	-	A	A->G	XBP1
chr22:28794972:-	chr22	28794972	28794973	-	C	C->T	XBP1
chr22:28795034:-	chr22	28795034	28795035	-	C	C->T	XBP1
chr22:31205128:+	chr22	31205128	31205129	+	A	A->G	RNF185
chr22:31439494:-	chr22	31439494	31439495	-	C	C->T	EIF4ENIF1
chr22:31618592:-	chr22	31618592	31618593	-	C	C->T	PISD
chr22:31681518:-	chr22	31681518	31681519	-	C	C->T	PRR14L
chr22:31957488:+	chr22	31957488	31957489	+	C	C->T	YWHAH
chr22:32387764:-	chr22	32387764	32387765	-	A	A->G	RTCB
chr22:32498716:+	chr22	32498716	32498717	+	C	C->T	FBXO7
chr22:35294232:+	chr22	35294232	35294233	+	C	C->T	HMGXB4
chr22:35294613:+	chr22	35294613	35294614	+	C	C->T	HMGXB4
chr22:35394056:+	chr22	35394056	35394057	+	C	C->T	HMOX1
chr22:35738969:-	chr22	35738969	35738970	-	C	C->T	RBFOX2
chr22:36281780:-	chr22	36281780	36281781	-	A	A->G	MYH9
chr22:37807239:+	chr22	37807239	37807240	+	C	C->T	H1-0
chr22:37967755:+	chr22	37967755	37967756	+	C	C->T	POLR2F
chr22:38219506:-	chr22	38219506	38219507	-	A	A->G	TMEM184B
chr22:38864283:-	chr22	38864283	38864284	-	C	C->T	CBX6
chr22:39020149:+	chr22	39020149	39020150	+	C	C->T	APOBEC3C
chr22:39515762:+	chr22	39515762	39515763	+	C	C->T	MIEF1
chr22:39517948:+	chr22	39517948	39517949	+	A	A->G	MIEF1
chr22:39522600:+	chr22	39522600	39522601	+	A	A->G	ATF4
chr22:40409953:+	chr22	40409953	40409954	+	A	A->G	SGSM3
chr22:40824977:-	chr22	40824977	40824978	-	A	A->G	ST13
chr22:41180013:+	chr22	41180013	41180014	+	C	C->T	EP300
chr22:41230169:+	chr22	41230169	41230170	+	A	A->G	L3MBTL2
chr22:41357995:+	chr22	41357995	41357996	+	A	A->G	ZC3H7B
chr22:41460110:-	chr22	41460110	41460111	-	A	A->G	PHF5A
chr22:41528869:+	chr22	41528869	41528870	+	C	C->T	ACO2
chr22:41907110:+	chr22	41907110	41907111	+	A	A->G	SREBF2
chr22:42085888:-	chr22	42085888	42085889	-	C	C->T	NDUFA6
chr22:42210311:-	chr22	42210311	42210312	-	A	A->G	TCF20
chr22:42619033:-	chr22	42619033	42619034	-	A	A->G	CYB5R3
chr22:43167130:-	chr22	43167130	43167131	-	A	A->G	TTLL12
chr22:44492825:-	chr22	44492825	44492826	-	C	C->T	RTL6
chr22:44494261:-	chr22	44494261	44494262	-	C	C->T	RTL6
chr22:45186989:+	chr22	45186989	45186990	+	C	C->T	NUP50
chr22:45187334:+	chr22	45187334	45187335	+	C	C->T	NUP50
chr22:45187870:+	chr22	45187870	45187871	+	C	C->T	NUP50
chr22:45843905:+	chr22	45843905	45843906	+	C	C->T	ATXN10
chr22:45843939:+	chr22	45843939	45843940	+	C	C->T	ATXN10
chr22:49963784:+	chr22	49963784	49963785	+	A	A->G	PIM3
chr22:49963791:+	chr22	49963791	49963792	+	C	C->T	PIM3
chr22:49963833:+	chr22	49963833	49963834	+	C	C->T	PIM3
chr22:49963875:+	chr22	49963875	49963876	+	C	C->T	PIM3
chr3:100323935:+	chr3	100323935	100323936	+	C	C->T	TBC1D23
chr3:100364221:-	chr3	100364221	100364222	-	C	C->T	TOMM70
chr3:100365692:-	chr3	100365692	100365693	-	C	C->T	TOMM70
chr3:100748770:+	chr3	100748770	100748771	+	C	C->T	TFG
chr3:111992908:+	chr3	111992908	111992909	+	C	C->T	ABHD10
chr3:111993011:+	chr3	111993011	111993012	+	A	A->G	ABHD10
chr3:112117293:+	chr3	112117293	112117294	+	C	C->T	C3orf52
chr3:113719504:-	chr3	113719504	113719505	-	C	C->T	NAA50
chr3:114087260:+	chr3	114087260	114087261	+	C	C->T	QTRT2
chr3:119212118:-	chr3	119212118	119212119	-	C	C->T	B4GALT4
chr3:120324614:-	chr3	120324614	120324615	-	C	C->T	LRRC58
chr3:120324637:-	chr3	120324637	120324638	-	C	C->T	LRRC58
chr3:120781513:+	chr3	120781513	120781514	+	A	A->G	GTF2E1
chr3:124743987:+	chr3	124743987	124743988	+	A	A->G	UMPS
chr3:12583716:-	chr3	12583716	12583717	-	C	C->T	RAF1
chr3:12584164:-	chr3	12584164	12584165	-	A	A->G	RAF1
chr3:126451635:-	chr3	126451635	126451636	-	A	A->G	ZXDC
chr3:128069792:+	chr3	128069792	128069793	+	C	C->T	SEC61A1
chr3:128479801:-	chr3	128479801	128479802	-	A	A->G	GATA2
chr3:128480867:-	chr3	128480867	128480868	-	A	A->G	GATA2
chr3:128813991:+	chr3	128813991	128813992	+	C	C->T	RAB7A
chr3:128814051:+	chr3	128814051	128814052	+	C	C->T	RAB7A
chr3:128814227:+	chr3	128814227	128814228	+	C	C->T	RAB7A
chr3:128814332:+	chr3	128814332	128814333	+	C	C->T	RAB7A
chr3:129169640:-	chr3	129169640	129169641	-	C	C->T	CNBP
chr3:129169694:-	chr3	129169694	129169695	-	C	C->T	CNBP
chr3:129304889:+	chr3	129304889	129304890	+	C	C->T	HMCES
chr3:130965004:+	chr3	130965004	130965005	+	C	C->T	ATP2C1
chr3:13316339:-	chr3	13316339	13316340	-	A	A->G	NUP210
chr3:133588269:+	chr3	133588269	133588270	+	C	C->T	CDV3
chr3:133589234:+	chr3	133589234	133589235	+	C	C->T	CDV3
chr3:133589292:+	chr3	133589292	133589293	+	A	A->G	CDV3
chr3:133589397:+	chr3	133589397	133589398	+	C	C->T	CDV3
chr3:133590078:+	chr3	133590078	133590079	+	C	C->T	CDV3
chr3:133612533:-	chr3	133612533	133612534	-	A	A->G	TOPBP1
chr3:133612538:-	chr3	133612538	133612539	-	A	A->G	TOPBP1
chr3:134477857:-	chr3	134477857	134477858	-	C	C->T	ANAPC13
chr3:134477861:-	chr3	134477861	134477862	-	C	C->T	ANAPC13
chr3:136336355:-	chr3	136336355	136336356	-	C	C->T	STAG1
chr3:138241945:+	chr3	138241945	138241946	+	A	A->G	ARMC8
chr3:14143127:+	chr3	14143127	14143128	+	C	C->T	TMEM43
chr3:141745555:+	chr3	141745555	141745556	+	A	A->G	RNF7
chr3:141925687:+	chr3	141925687	141925688	+	C	C->T	ATP1B3
chr3:141925692:+	chr3	141925692	141925693	+	C	C->T	ATP1B3
chr3:141925765:+	chr3	141925765	141925766	+	C	C->T	ATP1B3
chr3:141925951:+	chr3	141925951	141925952	+	C	C->T	ATP1B3
chr3:141926048:+	chr3	141926048	141926049	+	C	C->T	ATP1B3
chr3:141926051:+	chr3	141926051	141926052	+	C	C->T	ATP1B3
chr3:141926114:+	chr3	141926114	141926115	+	C	C->T	ATP1B3
chr3:143036071:+	chr3	143036071	143036072	+	C	C->T	U2SURP
chr3:150627924:+	chr3	150627924	150627925	+	C	C->T	SELENOT
chr3:150629239:+	chr3	150629239	150629240	+	C	C->T	SELENOT
chr3:150741360:-	chr3	150741360	150741361	-	A	A->G	SIAH2
chr3:152465590:+	chr3	152465590	152465591	+	A	A->G	MBNL1
chr3:154257209:+	chr3	154257209	154257210	+	C	C->T	ARHGEF26
chr3:156543129:-	chr3	156543129	156543130	-	C	C->T	SSR3
chr3:158829450:+	chr3	158829450	158829451	+	A	A->G	MFSD1
chr3:160434492:+	chr3	160434492	160434493	+	C	C->T	SMC4
chr3:16294924:+	chr3	16294924	16294925	+	A	A->G	OXNAD1
chr3:167684231:-	chr3	167684231	167684232	-	C	C->T	PDCD10
chr3:169993877:+	chr3	169993877	169993878	+	C	C->T	SEC62
chr3:179334067:+	chr3	179334067	179334068	+	C	C->T	ZNF639
[truncated: 969 more rows]

## Sheet: PIE-SRSF1
id	contig	start	end	strand	ref	mutation	GeneSymbol
chr1:100082139:+	chr1	100082139	100082140	+	C	C->T	MFSD14A
chr1:100287144:+	chr1	100287144	100287145	+	C	C->T	RTCA
chr1:100287156:+	chr1	100287156	100287157	+	C	C->T	RTCA
chr1:100287158:+	chr1	100287158	100287159	+	C	C->T	RTCA
chr1:10180160:+	chr1	10180160	10180161	+	C	C->T	UBE4B
chr1:10417504:+	chr1	10417504	10417505	+	A	A->G	PGD
chr1:10419870:+	chr1	10419870	10419871	+	C	C->T	PGD
chr1:10420076:+	chr1	10420076	10420077	+	C	C->T	PGD
chr1:10420119:+	chr1	10420119	10420120	+	C	C->T	PGD
chr1:10420140:+	chr1	10420140	10420141	+	C	C->T	PGD
chr1:10420231:+	chr1	10420231	10420232	+	C	C->T	PGD
chr1:10420240:+	chr1	10420240	10420241	+	C	C->T	PGD
chr1:10420242:+	chr1	10420242	10420243	+	C	C->T	PGD
chr1:10420316:+	chr1	10420316	10420317	+	C	C->T	PGD
chr1:10462807:-	chr1	10462807	10462808	-	C	C->T	DFFA
chr1:10469249:-	chr1	10469249	10469250	-	C	C->T	DFFA
chr1:107058113:+	chr1	107058113	107058114	+	C	C->T	PRMT6
chr1:107058603:+	chr1	107058603	107058604	+	C	C->T	PRMT6
chr1:108148306:-	chr1	108148306	108148307	-	C	C->T	SLC25A24
chr1:108155086:-	chr1	108155086	108155087	-	C	C->T	SLC25A24
chr1:108161217:-	chr1	108161217	108161218	-	C	C->T	SLC25A24
chr1:108699938:+	chr1	108699938	108699939	+	C	C->T	PRPF38B
chr1:108701332:+	chr1	108701332	108701333	+	C	C->T	PRPF38B
chr1:108701467:+	chr1	108701467	108701468	+	C	C->T	PRPF38B
chr1:108932389:-	chr1	108932389	108932390	-	C	C->T	CLCC1
chr1:108934648:-	chr1	108934648	108934649	-	C	C->T	CLCC1
chr1:108971361:-	chr1	108971361	108971362	-	C	C->T	WDR47
chr1:109064583:-	chr1	109064583	109064584	-	C	C->T	TAF13
chr1:109064691:-	chr1	109064691	109064692	-	C	C->T	TAF13
chr1:109066186:-	chr1	109066186	109066187	-	C	C->T	TAF13
chr1:109224002:+	chr1	109224002	109224003	+	C	C->T	SARS1
chr1:109229478:+	chr1	109229478	109229479	+	C	C->T	SARS1
chr1:109340802:-	chr1	109340802	109340803	-	C	C->T	SORT1
chr1:109345801:-	chr1	109345801	109345802	-	C	C->T	SORT1
chr1:109345840:-	chr1	109345840	109345841	-	C	C->T	SORT1
chr1:109401992:-	chr1	109401992	109401993	-	C	C->T	PSMA5
chr1:109402038:-	chr1	109402038	109402039	-	C	C->T	PSMA5
chr1:109579308:+	chr1	109579308	109579309	+	C	C->T	GNAI3
chr1:109592051:+	chr1	109592051	109592052	+	C	C->T	GNAI3
chr1:109592347:+	chr1	109592347	109592348	+	C	C->T	GNAI3
chr1:109592350:+	chr1	109592350	109592351	+	C	C->T	GNAI3
chr1:109592443:+	chr1	109592443	109592444	+	C	C->T	GNAI3
chr1:109592450:+	chr1	109592450	109592451	+	C	C->T	GNAI3
chr1:109592491:+	chr1	109592491	109592492	+	C	C->T	GNAI3
chr1:109592507:+	chr1	109592507	109592508	+	C	C->T	GNAI3
chr1:109592555:+	chr1	109592555	109592556	+	C	C->T	GNAI3
chr1:109592569:+	chr1	109592569	109592570	+	C	C->T	GNAI3
chr1:109736973:-	chr1	109736973	109736974	-	C	C->T	GSTM3
chr1:109737141:-	chr1	109737141	109737142	-	C	C->T	GSTM3
chr1:109737534:-	chr1	109737534	109737535	-	C	C->T	GSTM3
chr1:109737708:-	chr1	109737708	109737709	-	C	C->T	GSTM3
chr1:109738119:-	chr1	109738119	109738120	-	C	C->T	GSTM3
chr1:110020794:+	chr1	110020794	110020795	+	C	C->T	AHCYL1
chr1:110021676:+	chr1	110021676	110021677	+	C	C->T	AHCYL1
chr1:110021916:+	chr1	110021916	110021917	+	C	C->T	AHCYL1
chr1:11018851:+	chr1	11018851	11018852	+	C	C->T	TARDBP
chr1:11020480:+	chr1	11020480	11020481	+	C	C->T	TARDBP
chr1:11022200:+	chr1	11022200	11022201	+	C	C->T	TARDBP
chr1:11022344:+	chr1	11022344	11022345	+	C	C->T	TARDBP
chr1:11022742:+	chr1	11022742	11022743	+	C	C->T	TARDBP
chr1:11022799:+	chr1	11022799	11022800	+	C	C->T	TARDBP
chr1:11023017:+	chr1	11023017	11023018	+	C	C->T	TARDBP
chr1:11023199:+	chr1	11023199	11023200	+	C	C->T	TARDBP
chr1:11023267:+	chr1	11023267	11023268	+	C	C->T	TARDBP
chr1:11023311:+	chr1	11023311	11023312	+	C	C->T	TARDBP
chr1:11023354:+	chr1	11023354	11023355	+	C	C->T	TARDBP
chr1:11023364:+	chr1	11023364	11023365	+	C	C->T	TARDBP
chr1:11023377:+	chr1	11023377	11023378	+	C	C->T	TARDBP
chr1:11023380:+	chr1	11023380	11023381	+	C	C->T	TARDBP
chr1:11023389:+	chr1	11023389	11023390	+	C	C->T	TARDBP
chr1:11023421:+	chr1	11023421	11023422	+	C	C->T	TARDBP
chr1:11023426:+	chr1	11023426	11023427	+	C	C->T	TARDBP
chr1:11023435:+	chr1	11023435	11023436	+	C	C->T	TARDBP
chr1:11023512:+	chr1	11023512	11023513	+	C	C->T	TARDBP
chr1:11023541:+	chr1	11023541	11023542	+	C	C->T	TARDBP
chr1:11023616:+	chr1	11023616	11023617	+	C	C->T	TARDBP
chr1:11023680:+	chr1	11023680	11023681	+	C	C->T	TARDBP
chr1:110346350:+	chr1	110346350	110346351	+	C	C->T	RBM15
chr1:110401300:-	chr1	110401300	110401301	-	C	C->T	LAMTOR5
chr1:110401354:-	chr1	110401354	110401355	-	C	C->T	LAMTOR5
chr1:110401373:-	chr1	110401373	110401374	-	C	C->T	LAMTOR5
chr1:110401441:-	chr1	110401441	110401442	-	C	C->T	LAMTOR5
chr1:110401449:-	chr1	110401449	110401450	-	C	C->T	LAMTOR5
chr1:110401452:-	chr1	110401452	110401453	-	C	C->T	LAMTOR5
chr1:110401462:-	chr1	110401462	110401463	-	C	C->T	LAMTOR5
chr1:110401485:-	chr1	110401485	110401486	-	C	C->T	LAMTOR5
chr1:11056045:-	chr1	11056045	11056046	-	C	C->T	SRM
chr1:11080869:-	chr1	11080869	11080870	-	C	C->T	EXOSC10
chr1:11087887:-	chr1	11087887	11087888	-	C	C->T	EXOSC10
chr1:110949896:-	chr1	110949896	110949897	-	C	C->T	LRIF1
chr1:11095792:-	chr1	11095792	11095793	-	C	C->T	EXOSC10
chr1:11106629:-	chr1	11106629	11106630	-	C	C->T	MTOR
chr1:11106634:-	chr1	11106634	11106635	-	C	C->T	MTOR
chr1:11107032:-	chr1	11107032	11107033	-	C	C->T	MTOR
chr1:11107060:-	chr1	11107060	11107061	-	C	C->T	MTOR
chr1:11107147:-	chr1	11107147	11107148	-	C	C->T	MTOR
chr1:11107168:-	chr1	11107168	11107169	-	C	C->T	MTOR
chr1:11107177:-	chr1	11107177	11107178	-	C	C->T	MTOR
chr1:11107198:-	chr1	11107198	11107199	-	C	C->T	MTOR
chr1:11108216:-	chr1	11108216	11108217	-	C	C->T	MTOR
chr1:11109683:-	chr1	11109683	11109684	-	C	C->T	MTOR
chr1:111119905:-	chr1	111119905	111119906	-	C	C->T	DRAM2
chr1:11114333:-	chr1	11114333	11114334	-	C	C->T	MTOR
chr1:11114432:-	chr1	11114432	11114433	-	C	C->T	MTOR
chr1:11114841:-	chr1	11114841	11114842	-	C	C->T	MTOR
chr1:111440468:-	chr1	111440468	111440469	-	C	C->T	WDR77
chr1:111440659:-	chr1	111440659	111440660	-	C	C->T	WDR77
chr1:111440903:-	chr1	111440903	111440904	-	C	C->T	WDR77
chr1:111440911:-	chr1	111440911	111440912	-	C	C->T	WDR77
chr1:111441151:-	chr1	111441151	111441152	-	C	C->T	WDR77
chr1:111441153:-	chr1	111441153	111441154	-	C	C->T	WDR77
chr1:111441156:-	chr1	111441156	111441157	-	C	C->T	WDR77
chr1:111456096:+	chr1	111456096	111456097	+	C	C->T	ATP5PB
chr1:111456119:+	chr1	111456119	111456120	+	C	C->T	ATP5PB
chr1:111459461:+	chr1	111459461	111459462	+	C	C->T	ATP5PB
chr1:111459498:+	chr1	111459498	111459499	+	C	C->T	ATP5PB
chr1:111459557:+	chr1	111459557	111459558	+	C	C->T	ATP5PB
chr1:111461015:+	chr1	111461015	111461016	+	C	C->T	ATP5PB
chr1:111461025:+	chr1	111461025	111461026	+	C	C->T	ATP5PB
chr1:111461032:+	chr1	111461032	111461033	+	C	C->T	ATP5PB
chr1:111461036:+	chr1	111461036	111461037	+	C	C->T	ATP5PB
chr1:111461060:+	chr1	111461060	111461061	+	C	C->T	ATP5PB
chr1:111695346:+	chr1	111695346	111695347	+	C	C->T	RAP1A
chr1:111695402:+	chr1	111695402	111695403	+	C	C->T	RAP1A
chr1:111697461:+	chr1	111697461	111697462	+	C	C->T	RAP1A
chr1:111697486:+	chr1	111697486	111697487	+	C	C->T	RAP1A
chr1:111703345:+	chr1	111703345	111703346	+	C	C->T	RAP1A
chr1:111703389:+	chr1	111703389	111703390	+	C	C->T	RAP1A
chr1:111703417:+	chr1	111703417	111703418	+	C	C->T	RAP1A
chr1:111703424:+	chr1	111703424	111703425	+	C	C->T	RAP1A
chr1:111703427:+	chr1	111703427	111703428	+	C	C->T	RAP1A
chr1:111703431:+	chr1	111703431	111703432	+	C	C->T	RAP1A
chr1:111704374:+	chr1	111704374	111704375	+	C	C->T	RAP1A
chr1:111766475:+	chr1	111766475	111766476	+	C	C->T	DDX20
chr1:111766535:+	chr1	111766535	111766536	+	C	C->T	DDX20
chr1:11212426:-	chr1	11212426	11212427	-	C	C->T	MTOR
chr1:112649442:+	chr1	112649442	112649443	+	C	C->T	CAPZA1
chr1:112667137:+	chr1	112667137	112667138	+	C	C->T	CAPZA1
chr1:112669555:+	chr1	112669555	112669556	+	C	C->T	CAPZA1
chr1:112670167:+	chr1	112670167	112670168	+	C	C->T	CAPZA1
chr1:112670178:+	chr1	112670178	112670179	+	C	C->T	CAPZA1
chr1:112670663:+	chr1	112670663	112670664	+	C	C->T	CAPZA1
chr1:112670760:+	chr1	112670760	112670761	+	C	C->T	CAPZA1
chr1:112670766:+	chr1	112670766	112670767	+	C	C->T	CAPZA1
chr1:112670894:+	chr1	112670894	112670895	+	C	C->T	CAPZA1
chr1:112670898:+	chr1	112670898	112670899	+	C	C->T	CAPZA1
chr1:112670915:+	chr1	112670915	112670916	+	C	C->T	CAPZA1
chr1:112671004:+	chr1	112671004	112671005	+	C	C->T	CAPZA1
chr1:112671077:+	chr1	112671077	112671078	+	C	C->T	CAPZA1
chr1:112671095:+	chr1	112671095	112671096	+	C	C->T	CAPZA1
chr1:112671263:+	chr1	112671263	112671264	+	C	C->T	CAPZA1
chr1:112671313:+	chr1	112671313	112671314	+	C	C->T	CAPZA1
chr1:112671327:+	chr1	112671327	112671328	+	C	C->T	CAPZA1
chr1:112703652:-	chr1	112703652	112703653	-	C	C->T	RHOC
chr1:112912498:-	chr1	112912498	112912499	-	C	C->T	SLC16A1
chr1:112912526:-	chr1	112912526	112912527	-	C	C->T	SLC16A1
chr1:112912589:-	chr1	112912589	112912590	-	C	C->T	SLC16A1
chr1:112912631:-	chr1	112912631	112912632	-	C	C->T	SLC16A1
chr1:112913254:-	chr1	112913254	112913255	-	C	C->T	SLC16A1
chr1:112913729:-	chr1	112913729	112913730	-	C	C->T	SLC16A1
chr1:112913736:-	chr1	112913736	112913737	-	C	C->T	SLC16A1
chr1:112914124:-	chr1	112914124	112914125	-	C	C->T	SLC16A1
chr1:112914128:-	chr1	112914128	112914129	-	C	C->T	SLC16A1
chr1:112914130:-	chr1	112914130	112914131	-	C	C->T	SLC16A1
chr1:112917926:-	chr1	112917926	112917927	-	C	C->T	SLC16A1
chr1:112929186:-	chr1	112929186	112929187	-	C	C->T	SLC16A1
chr1:113700929:-	chr1	113700929	113700930	-	C	C->T	PHTF1
chr1:113706016:-	chr1	113706016	113706017	-	C	C->T	PHTF1
chr1:113706051:-	chr1	113706051	113706052	-	C	C->T	PHTF1
chr1:113706074:-	chr1	113706074	113706075	-	C	C->T	PHTF1
chr1:113710389:-	chr1	113710389	113710390	-	C	C->T	PHTF1
chr1:113711818:-	chr1	113711818	113711819	-	C	C->T	PHTF1
chr1:113711996:-	chr1	113711996	113711997	-	C	C->T	PHTF1
chr1:113713396:-	chr1	113713396	113713397	-	C	C->T	PHTF1
chr1:113724878:-	chr1	113724878	113724879	-	C	C->T	PHTF1
chr1:113726520:-	chr1	113726520	113726521	-	C	C->T	PHTF1
chr1:113757708:-	chr1	113757708	113757709	-	C	C->T	PHTF1
chr1:113757712:-	chr1	113757712	113757713	-	C	C->T	PHTF1
chr1:113908053:+	chr1	113908053	113908054	+	C	C->T	DCLRE1B
chr1:113912111:+	chr1	113912111	113912112	+	C	C->T	DCLRE1B
chr1:113912121:+	chr1	113912121	113912122	+	C	C->T	DCLRE1B
chr1:113913197:+	chr1	113913197	113913198	+	C	C->T	DCLRE1B
chr1:113955639:+	chr1	113955639	113955640	+	C	C->T	HIPK1
chr1:114568214:-	chr1	114568214	114568215	-	C	C->T	BCAS2
chr1:114706656:-	chr1	114706656	114706657	-	C	C->T	NRAS
chr1:114709621:-	chr1	114709621	114709622	-	C	C->T	NRAS
chr1:114709638:-	chr1	114709638	114709639	-	C	C->T	NRAS
chr1:114709703:-	chr1	114709703	114709704	-	C	C->T	NRAS
chr1:114717029:-	chr1	114717029	114717030	-	C	C->T	CSDE1
chr1:114717202:-	chr1	114717202	114717203	-	C	C->T	CSDE1
chr1:114717489:-	chr1	114717489	114717490	-	C	C->T	CSDE1
chr1:114717494:-	chr1	114717494	114717495	-	C	C->T	CSDE1
chr1:114717949:-	chr1	114717949	114717950	-	C	C->T	CSDE1
chr1:114718043:-	chr1	114718043	114718044	-	C	C->T	CSDE1
chr1:114718171:-	chr1	114718171	114718172	-	C	C->T	CSDE1
chr1:114718618:-	chr1	114718618	114718619	-	C	C->T	CSDE1
chr1:114726212:-	chr1	114726212	114726213	-	C	C->T	CSDE1
chr1:114726238:-	chr1	114726238	114726239	-	C	C->T	CSDE1
chr1:114726246:-	chr1	114726246	114726247	-	C	C->T	CSDE1
chr1:114726276:-	chr1	114726276	114726277	-	C	C->T	CSDE1
chr1:114726305:-	chr1	114726305	114726306	-	C	C->T	CSDE1
chr1:114726309:-	chr1	114726309	114726310	-	C	C->T	CSDE1
chr1:114726336:-	chr1	114726336	114726337	-	C	C->T	CSDE1
chr1:114726349:-	chr1	114726349	114726350	-	C	C->T	CSDE1
chr1:114726361:-	chr1	114726361	114726362	-	C	C->T	CSDE1
chr1:114726365:-	chr1	114726365	114726366	-	C	C->T	CSDE1
chr1:114727004:-	chr1	114727004	114727005	-	C	C->T	CSDE1
chr1:114727040:-	chr1	114727040	114727041	-	C	C->T	CSDE1
chr1:114727044:-	chr1	114727044	114727045	-	C	C->T	CSDE1
chr1:114727057:-	chr1	114727057	114727058	-	C	C->T	CSDE1
chr1:114730282:-	chr1	114730282	114730283	-	C	C->T	CSDE1
chr1:114730376:-	chr1	114730376	114730377	-	C	C->T	CSDE1
chr1:114730388:-	chr1	114730388	114730389	-	A	A->G	CSDE1
chr1:114730517:-	chr1	114730517	114730518	-	C	C->T	CSDE1
chr1:114732622:-	chr1	114732622	114732623	-	C	C->T	CSDE1
chr1:114732634:-	chr1	114732634	114732635	-	C	C->T	CSDE1
chr1:114732675:-	chr1	114732675	114732676	-	C	C->T	CSDE1
chr1:114732680:-	chr1	114732680	114732681	-	C	C->T	CSDE1
chr1:114732688:-	chr1	114732688	114732689	-	C	C->T	CSDE1
chr1:114732742:-	chr1	114732742	114732743	-	C	C->T	CSDE1
chr1:114732750:-	chr1	114732750	114732751	-	C	C->T	CSDE1
chr1:114732764:-	chr1	114732764	114732765	-	C	C->T	CSDE1
chr1:114732783:-	chr1	114732783	114732784	-	C	C->T	CSDE1
chr1:114732810:-	chr1	114732810	114732811	-	C	C->T	CSDE1
chr1:114733765:-	chr1	114733765	114733766	-	C	C->T	CSDE1
chr1:114733771:-	chr1	114733771	114733772	-	C	C->T	CSDE1
chr1:114733784:-	chr1	114733784	114733785	-	C	C->T	CSDE1
chr1:114733829:-	chr1	114733829	114733830	-	C	C->T	CSDE1
chr1:114733840:-	chr1	114733840	114733841	-	C	C->T	CSDE1
chr1:114734004:-	chr1	114734004	114734005	-	C	C->T	CSDE1
chr1:114734029:-	chr1	114734029	114734030	-	C	C->T	CSDE1
chr1:114734042:-	chr1	114734042	114734043	-	C	C->T	CSDE1
chr1:114734464:-	chr1	114734464	114734465	-	C	C->T	CSDE1
chr1:114734476:-	chr1	114734476	114734477	-	C	C->T	CSDE1
chr1:114734520:-	chr1	114734520	114734521	-	C	C->T	CSDE1
chr1:114736758:-	chr1	114736758	114736759	-	C	C->T	CSDE1
chr1:114736780:-	chr1	114736780	114736781	-	C	C->T	CSDE1
chr1:114736796:-	chr1	114736796	114736797	-	C	C->T	CSDE1
chr1:114736810:-	chr1	114736810	114736811	-	C	C->T	CSDE1
chr1:114736834:-	chr1	114736834	114736835	-	C	C->T	CSDE1
chr1:114736838:-	chr1	114736838	114736839	-	C	C->T	CSDE1
chr1:114737997:-	chr1	114737997	114737998	-	C	C->T	CSDE1
chr1:114738012:-	chr1	114738012	114738013	-	C	C->T	CSDE1
chr1:114738035:-	chr1	114738035	114738036	-	C	C->T	CSDE1
chr1:114739704:-	chr1	114739704	114739705	-	C	C->T	CSDE1
chr1:114739734:-	chr1	114739734	114739735	-	C	C->T	CSDE1
chr1:114739757:-	chr1	114739757	114739758	-	C	C->T	CSDE1
chr1:114739810:-	chr1	114739810	114739811	-	C	C->T	CSDE1
chr1:114739820:-	chr1	114739820	114739821	-	C	C->T	CSDE1
chr1:114749854:-	chr1	114749854	114749855	-	C	C->T	CSDE1
chr1:114779209:-	chr1	114779209	114779210	-	C	C->T	SIKE1
chr1:114779218:-	chr1	114779218	114779219	-	C	C->T	SIKE1
chr1:114779260:-	chr1	114779260	114779261	-	C	C->T	SIKE1
chr1:114780173:-	chr1	114780173	114780174	-	C	C->T	SIKE1
chr1:116384794:+	chr1	116384794	116384795	+	C	C->T	ATP1A1
chr1:116384809:+	chr1	116384809	116384810	+	C	C->T	ATP1A1
chr1:116387337:+	chr1	116387337	116387338	+	C	C->T	ATP1A1
chr1:116387357:+	chr1	116387357	116387358	+	C	C->T	ATP1A1
chr1:116387360:+	chr1	116387360	116387361	+	C	C->T	ATP1A1
chr1:116387413:+	chr1	116387413	116387414	+	C	C->T	ATP1A1
chr1:116387484:+	chr1	116387484	116387485	+	C	C->T	ATP1A1
chr1:116395164:+	chr1	116395164	116395165	+	C	C->T	ATP1A1
chr1:116395166:+	chr1	116395166	116395167	+	C	C->T	ATP1A1
chr1:116398948:+	chr1	116398948	116398949	+	C	C->T	ATP1A1
chr1:116398984:+	chr1	116398984	116398985	+	C	C->T	ATP1A1
chr1:116399068:+	chr1	116399068	116399069	+	C	C->T	ATP1A1
chr1:116400894:+	chr1	116400894	116400895	+	C	C->T	ATP1A1
chr1:116401588:+	chr1	116401588	116401589	+	C	C->T	ATP1A1
chr1:116401613:+	chr1	116401613	116401614	+	C	C->T	ATP1A1
chr1:116403913:+	chr1	116403913	116403914	+	C	C->T	ATP1A1
chr1:116403950:+	chr1	116403950	116403951	+	C	C->T	ATP1A1
chr1:116404458:+	chr1	116404458	116404459	+	C	C->T	ATP1A1
chr1:116404494:+	chr1	116404494	116404495	+	C	C->T	ATP1A1
chr1:116404515:+	chr1	116404515	116404516	+	C	C->T	ATP1A1
chr1:116404536:+	chr1	116404536	116404537	+	C	C->T	ATP1A1
chr1:116404580:+	chr1	116404580	116404581	+	C	C->T	ATP1A1
chr1:116404636:+	chr1	116404636	116404637	+	C	C->T	ATP1A1
chr1:116404644:+	chr1	116404644	116404645	+	C	C->T	ATP1A1
chr1:116404656:+	chr1	116404656	116404657	+	C	C->T	ATP1A1
chr1:116404703:+	chr1	116404703	116404704	+	C	C->T	ATP1A1
chr1:116404715:+	chr1	116404715	116404716	+	C	C->T	ATP1A1
chr1:116404726:+	chr1	116404726	116404727	+	C	C->T	ATP1A1
chr1:116404747:+	chr1	116404747	116404748	+	C	C->T	ATP1A1
chr1:117460581:+	chr1	117460581	117460582	+	C	C->T	MAN1A2
chr1:117948427:+	chr1	117948427	117948428	+	C	C->T	WDR3
chr1:117952598:+	chr1	117952598	117952599	+	C	C->T	WDR3
chr1:117952611:+	chr1	117952611	117952612	+	C	C->T	WDR3
chr1:117953488:+	chr1	117953488	117953489	+	C	C->T	WDR3
chr1:117953504:+	chr1	117953504	117953505	+	C	C->T	WDR3
chr1:117954038:+	chr1	117954038	117954039	+	C	C->T	WDR3
chr1:117959503:+	chr1	117959503	117959504	+	C	C->T	WDR3
chr1:117959546:+	chr1	117959546	117959547	+	C	C->T	WDR3
chr1:11920186:-	chr1	11920186	11920187	-	C	C->T	KIAA2013
chr1:119913309:-	chr1	119913309	119913310	-	C	C->T	NOTCH2
chr1:11992587:+	chr1	11992587	11992588	+	C	C->T	MFN2
chr1:12012806:+	chr1	12012806	12012807	+	C	C->T	MFN2
chr1:12013357:+	chr1	12013357	12013358	+	C	C->T	MFN2
chr1:12013402:+	chr1	12013402	12013403	+	C	C->T	MFN2
chr1:120157121:-	chr1	120157121	120157122	-	C	C->T	SEC22B
chr1:120160526:-	chr1	120160526	120160527	-	C	C->T	SEC22B
chr1:120163279:-	chr1	120163279	120163280	-	C	C->T	SEC22B
chr1:120168845:-	chr1	120168845	120168846	-	C	C->T	SEC22B
chr1:1217081:-	chr1	1217081	1217082	-	C	C->T	SDF4
chr1:1233552:+	chr1	1233552	1233553	+	C	C->T	B3GALT6
chr1:1255477:-	chr1	1255477	1255478	-	C	C->T	UBE2J2
chr1:1311014:+	chr1	1311014	1311015	+	C	C->T	PUSL1
chr1:1311617:+	chr1	1311617	1311618	+	C	C->T	PUSL1
chr1:1319466:-	chr1	1319466	1319467	-	C	C->T	INTS11
chr1:1341732:-	chr1	1341732	1341733	-	C	C->T	DVL1
chr1:13616207:+	chr1	13616207	13616208	+	C	C->T	PDPN
chr1:13616211:+	chr1	13616211	13616212	+	C	C->T	PDPN
chr1:13616998:+	chr1	13616998	13616999	+	C	C->T	PDPN
chr1:1401991:-	chr1	1401991	1401992	-	C	C->T	MRPL20
chr1:1401995:-	chr1	1401995	1401996	-	C	C->T	MRPL20
chr1:1402006:-	chr1	1402006	1402007	-	C	C->T	MRPL20
chr1:1402020:-	chr1	1402020	1402021	-	C	C->T	MRPL20
chr1:1402050:-	chr1	1402050	1402051	-	C	C->T	MRPL20
chr1:1402238:-	chr1	1402238	1402239	-	C	C->T	MRPL20
chr1:1402241:-	chr1	1402241	1402242	-	C	C->T	MRPL20
chr1:144423090:-	chr1	144423090	144423091	-	C	C->T	NBPF15
chr1:145670378:+	chr1	145670378	145670379	+	C	C->T	GPR89A
chr1:145750458:-	chr1	145750458	145750459	-	C	C->T	RNF115
chr1:145784549:-	chr1	145784549	145784550	-	C	C->T	RNF115
chr1:145839909:+	chr1	145839909	145839910	+	C	C->T	POLR3C
chr1:145924031:-	chr1	145924031	145924032	-	C	C->T	RBM8A
chr1:145924331:-	chr1	145924331	145924332	-	C	C->T	RBM8A
chr1:145924333:-	chr1	145924333	145924334	-	C	C->T	RBM8A
chr1:145924546:-	chr1	145924546	145924547	-	C	C->T	RBM8A
chr1:145924577:-	chr1	145924577	145924578	-	C	C->T	RBM8A
chr1:145926147:-	chr1	145926147	145926148	-	C	C->T	RBM8A
chr1:145926151:-	chr1	145926151	145926152	-	C	C->T	RBM8A
chr1:145926169:-	chr1	145926169	145926170	-	C	C->T	RBM8A
chr1:145977788:+	chr1	145977788	145977789	+	C	C->T	POLR3GL
chr1:145977813:+	chr1	145977813	145977814	+	C	C->T	POLR3GL
chr1:145977839:+	chr1	145977839	145977840	+	C	C->T	POLR3GL
chr1:145977845:+	chr1	145977845	145977846	+	C	C->T	POLR3GL
chr1:145978371:+	chr1	145978371	145978372	+	C	C->T	POLR3GL
chr1:145978389:+	chr1	145978389	145978390	+	C	C->T	POLR3GL
chr1:145978401:+	chr1	145978401	145978402	+	C	C->T	POLR3GL
chr1:145978413:+	chr1	145978413	145978414	+	C	C->T	POLR3GL
chr1:145978422:+	chr1	145978422	145978423	+	C	C->T	POLR3GL
chr1:145978443:+	chr1	145978443	145978444	+	C	C->T	POLR3GL
chr1:145978484:+	chr1	145978484	145978485	+	C	C->T	POLR3GL
chr1:145978589:+	chr1	145978589	145978590	+	C	C->T	POLR3GL
chr1:145978603:+	chr1	145978603	145978604	+	C	C->T	POLR3GL
chr1:145978665:+	chr1	145978665	145978666	+	C	C->T	POLR3GL
chr1:145978732:+	chr1	145978732	145978733	+	C	C->T	POLR3GL
chr1:145978737:+	chr1	145978737	145978738	+	C	C->T	POLR3GL
chr1:145992697:-	chr1	145992697	145992698	-	C	C->T	TXNIP
chr1:145993242:-	chr1	145993242	145993243	-	C	C->T	TXNIP
chr1:145993383:-	chr1	145993383	145993384	-	C	C->T	TXNIP
chr1:145993452:-	chr1	145993452	145993453	-	C	C->T	TXNIP
chr1:145996069:-	chr1	145996069	145996070	-	C	C->T	TXNIP
chr1:147256554:+	chr1	147256554	147256555	+	C	C->T	CHD1L
chr1:147264547:+	chr1	147264547	147264548	+	C	C->T	CHD1L
chr1:147265994:+	chr1	147265994	147265995	+	C	C->T	CHD1L
chr1:147268820:+	chr1	147268820	147268821	+	C	C->T	CHD1L
chr1:147272272:+	chr1	147272272	147272273	+	C	C->T	CHD1L
chr1:147275369:+	chr1	147275369	147275370	+	C	C->T	CHD1L
chr1:147276136:+	chr1	147276136	147276137	+	C	C->T	CHD1L
chr1:147276138:+	chr1	147276138	147276139	+	C	C->T	CHD1L
chr1:147276216:+	chr1	147276216	147276217	+	C	C->T	CHD1L
chr1:147284355:+	chr1	147284355	147284356	+	C	C->T	CHD1L
chr1:147284386:+	chr1	147284386	147284387	+	C	C->T	CHD1L
chr1:147284408:+	chr1	147284408	147284409	+	C	C->T	CHD1L
chr1:147284435:+	chr1	147284435	147284436	+	C	C->T	CHD1L
chr1:147285398:+	chr1	147285398	147285399	+	C	C->T	CHD1L
chr1:147285476:+	chr1	147285476	147285477	+	C	C->T	CHD1L
chr1:147294416:+	chr1	147294416	147294417	+	C	C->T	CHD1L
chr1:147294473:+	chr1	147294473	147294474	+	C	C->T	CHD1L
chr1:148968862:+	chr1	148968862	148968863	+	C	C->T	PDE4DIP
chr1:149923515:-	chr1	149923515	149923516	-	C	C->T	SF3B4
chr1:149926670:-	chr1	149926670	149926671	-	C	C->T	SF3B4
chr1:149926725:-	chr1	149926725	149926726	-	C	C->T	SF3B4
chr1:150093635:+	chr1	150093635	150093636	+	C	C->T	VPS45
chr1:150093637:+	chr1	150093637	150093638	+	C	C->T	VPS45
chr1:150156184:+	chr1	150156184	150156185	+	C	C->T	PLEKHO1
chr1:150159077:+	chr1	150159077	150159078	+	C	C->T	PLEKHO1
chr1:150159441:+	chr1	150159441	150159442	+	C	C->T	PLEKHO1
chr1:150159445:+	chr1	150159445	150159446	+	C	C->T	PLEKHO1
chr1:150219028:-	chr1	150219028	150219029	-	C	C->T	ANP32E
chr1:150219976:-	chr1	150219976	150219977	-	C	C->T	ANP32E
chr1:150229136:-	chr1	150229136	150229137	-	C	C->T	ANP32E
chr1:150229149:-	chr1	150229149	150229150	-	C	C->T	ANP32E
chr1:150229152:-	chr1	150229152	150229153	-	C	C->T	ANP32E
chr1:150265685:-	chr1	150265685	150265686	-	C	C->T	APH1A
chr1:150265691:-	chr1	150265691	150265692	-	C	C->T	APH1A
chr1:150265724:-	chr1	150265724	150265725	-	A	A->G	APH1A
chr1:150265815:-	chr1	150265815	150265816	-	C	C->T	APH1A
chr1:150265874:-	chr1	150265874	150265875	-	C	C->T	APH1A
chr1:150265940:-	chr1	150265940	150265941	-	C	C->T	APH1A
chr1:150266520:-	chr1	150266520	150266521	-	C	C->T	APH1A
chr1:150267192:-	chr1	150267192	150267193	-	C	C->T	APH1A
chr1:150267360:-	chr1	150267360	150267361	-	C	C->T	APH1A
chr1:150338302:+	chr1	150338302	150338303	+	C	C->T	PRPF3
chr1:150340452:+	chr1	150340452	150340453	+	C	C->T	PRPF3
chr1:150343312:+	chr1	150343312	150343313	+	C	C->T	PRPF3
chr1:150343318:+	chr1	150343318	150343319	+	C	C->T	PRPF3
chr1:150343367:+	chr1	150343367	150343368	+	C	C->T	PRPF3
chr1:150346104:+	chr1	150346104	150346105	+	C	C->T	PRPF3
chr1:150349206:+	chr1	150349206	150349207	+	C	C->T	PRPF3
chr1:150574999:-	chr1	150574999	150575000	-	C	C->T	MCL1
chr1:150575032:-	chr1	150575032	150575033	-	C	C->T	MCL1
chr1:150575520:-	chr1	150575520	150575521	-	C	C->T	MCL1
chr1:150622154:-	chr1	150622154	150622155	-	C	C->T	ENSA
chr1:150622273:-	chr1	150622273	150622274	-	C	C->T	ENSA
chr1:150622502:-	chr1	150622502	150622503	-	C	C->T	ENSA
chr1:150625793:-	chr1	150625793	150625794	-	C	C->T	ENSA
chr1:150829924:-	chr1	150829924	150829925	-	A	A->G	ARNT
chr1:150950829:+	chr1	150950829	150950830	+	C	C->T	SETDB1
chr1:150964288:+	chr1	150964288	150964289	+	C	C->T	SETDB1
chr1:150965344:-	chr1	150965344	150965345	-	C	C->T	CERS2
chr1:150965574:-	chr1	150965574	150965575	-	C	C->T	CERS2
chr1:150965792:-	chr1	150965792	150965793	-	C	C->T	CERS2
chr1:150965842:-	chr1	150965842	150965843	-	C	C->T	CERS2
chr1:150965940:-	chr1	150965940	150965941	-	C	C->T	CERS2
chr1:150966168:-	chr1	150966168	150966169	-	C	C->T	CERS2
chr1:150966272:-	chr1	150966272	150966273	-	C	C->T	CERS2
chr1:150966540:-	chr1	150966540	150966541	-	C	C->T	CERS2
chr1:150966568:-	chr1	150966568	150966569	-	C	C->T	CERS2
chr1:150966774:-	chr1	150966774	150966775	-	C	C->T	CERS2
chr1:150967444:-	chr1	150967444	150967445	-	C	C->T	CERS2
chr1:150967696:-	chr1	150967696	150967697	-	C	C->T	CERS2
chr1:150969033:-	chr1	150969033	150969034	-	C	C->T	CERS2
chr1:150969066:-	chr1	150969066	150969067	-	C	C->T	CERS2
chr1:151176821:-	chr1	151176821	151176822	-	C	C->T	VPS72
chr1:151185893:-	chr1	151185893	151185894	-	C	C->T	VPS72
chr1:151248235:+	chr1	151248235	151248236	+	C	C->T	PIP5K1A
chr1:151248269:+	chr1	151248269	151248270	+	C	C->T	PIP5K1A
chr1:151248310:+	chr1	151248310	151248311	+	C	C->T	PIP5K1A
chr1:151266388:+	chr1	151266388	151266389	+	C	C->T	PSMD4
chr1:151266544:+	chr1	151266544	151266545	+	C	C->T	PSMD4
chr1:151267345:+	chr1	151267345	151267346	+	C	C->T	PSMD4
chr1:151341519:-	chr1	151341519	151341520	-	C	C->T	RFX5
chr1:151342144:-	chr1	151342144	151342145	-	C	C->T	RFX5
chr1:151401276:+	chr1	151401276	151401277	+	A	A->G	PSMB4
chr1:151401327:+	chr1	151401327	151401328	+	C	C->T	PSMB4
chr1:151401441:+	chr1	151401441	151401442	+	C	C->T	PSMB4
chr1:151759718:-	chr1	151759718	151759719	-	C	C->T	MRPL9
chr1:151759876:-	chr1	151759876	151759877	-	C	C->T	MRPL9
chr1:151760136:-	chr1	151760136	151760137	-	C	C->T	MRPL9
chr1:151895026:-	chr1	151895026	151895027	-	C	C->T	THEM4
chr1:151983013:-	chr1	151983013	151983014	-	C	C->T	S100A10
chr1:151983028:-	chr1	151983028	151983029	-	C	C->T	S100A10
chr1:151983051:-	chr1	151983051	151983052	-	C	C->T	S100A10
chr1:151983069:-	chr1	151983069	151983070	-	C	C->T	S100A10
chr1:151983092:-	chr1	151983092	151983093	-	C	C->T	S100A10
chr1:153645729:+	chr1	153645729	153645730	+	C	C->T	CHTOP
chr1:153659170:+	chr1	153659170	153659171	+	C	C->T	SNAPIN
chr1:153659512:+	chr1	153659512	153659513	+	C	C->T	SNAPIN
chr1:153661222:+	chr1	153661222	153661223	+	C	C->T	SNAPIN
chr1:153661327:+	chr1	153661327	153661328	+	C	C->T	SNAPIN
chr1:153661362:+	chr1	153661362	153661363	+	C	C->T	SNAPIN
chr1:153661382:+	chr1	153661382	153661383	+	C	C->T	SNAPIN
chr1:153661403:+	chr1	153661403	153661404	+	C	C->T	SNAPIN
chr1:153661422:+	chr1	153661422	153661423	+	C	C->T	SNAPIN
chr1:153661438:+	chr1	153661438	153661439	+	C	C->T	SNAPIN
chr1:153661511:+	chr1	153661511	153661512	+	C	C->T	SNAPIN
chr1:153661537:+	chr1	153661537	153661538	+	C	C->T	SNAPIN
chr1:153661580:+	chr1	153661580	153661581	+	C	C->T	SNAPIN
chr1:153661648:+	chr1	153661648	153661649	+	C	C->T	SNAPIN
chr1:153661674:+	chr1	153661674	153661675	+	C	C->T	SNAPIN
chr1:153661769:+	chr1	153661769	153661770	+	C	C->T	SNAPIN
chr1:153662317:-	chr1	153662317	153662318	-	C	C->T	ILF2
chr1:153662335:-	chr1	153662335	153662336	-	C	C->T	ILF2
chr1:153667607:-	chr1	153667607	153667608	-	C	C->T	ILF2
chr1:153929782:-	chr1	153929782	153929783	-	C	C->T	DENND4B
chr1:153959258:-	chr1	153959258	153959259	-	C	C->T	SLC39A1
chr1:153959260:-	chr1	153959260	153959261	-	C	C->T	SLC39A1
chr1:153959288:-	chr1	153959288	153959289	-	C	C->T	SLC39A1
chr1:153959290:-	chr1	153959290	153959291	-	C	C->T	SLC39A1
chr1:153959514:-	chr1	153959514	153959515	-	C	C->T	SLC39A1
chr1:153959783:-	chr1	153959783	153959784	-	C	C->T	SLC39A1
chr1:153959799:-	chr1	153959799	153959800	-	C	C->T	SLC39A1
chr1:153959827:-	chr1	153959827	153959828	-	C	C->T	SLC39A1
chr1:153959832:-	chr1	153959832	153959833	-	C	C->T	SLC39A1
chr1:153959834:-	chr1	153959834	153959835	-	C	C->T	SLC39A1
chr1:153959939:-	chr1	153959939	153959940	-	C	C->T	SLC39A1
chr1:153959994:-	chr1	153959994	153959995	-	C	C->T	SLC39A1
chr1:153974674:-	chr1	153974674	153974675	-	C	C->T	JTB
chr1:153975858:-	chr1	153975858	153975859	-	C	C->T	JTB
chr1:153975900:-	chr1	153975900	153975901	-	C	C->T	JTB
chr1:153982150:-	chr1	153982150	153982151	-	C	C->T	RAB13
chr1:153982760:-	chr1	153982760	153982761	-	C	C->T	RAB13
chr1:153983270:-	chr1	153983270	153983271	-	C	C->T	RAB13
chr1:153983275:-	chr1	153983275	153983276	-	C	C->T	RAB13
chr1:153983545:-	chr1	153983545	153983546	-	C	C->T	RAB13
chr1:153984730:-	chr1	153984730	153984731	-	C	C->T	RAB13
chr1:153991162:+	chr1	153991162	153991163	+	C	C->T	RPS27
chr1:153991164:+	chr1	153991164	153991165	+	C	C->T	RPS27
chr1:153991200:+	chr1	153991200	153991201	+	C	C->T	RPS27
chr1:153991631:+	chr1	153991631	153991632	+	C	C->T	RPS27
chr1:153992089:+	chr1	153992089	153992090	+	C	C->T	RPS27
chr1:153992098:+	chr1	153992098	153992099	+	C	C->T	RPS27
chr1:154156480:-	chr1	154156480	154156481	-	C	C->T	TPM3
chr1:154156509:-	chr1	154156509	154156510	-	C	C->T	TPM3
chr1:154156912:-	chr1	154156912	154156913	-	C	C->T	TPM3
chr1:154156919:-	chr1	154156919	154156920	-	C	C->T	TPM3
chr1:154156980:-	chr1	154156980	154156981	-	C	C->T	TPM3
chr1:154157119:-	chr1	154157119	154157120	-	C	C->T	TPM3
chr1:154157126:-	chr1	154157126	154157127	-	C	C->T	TPM3
chr1:154157156:-	chr1	154157156	154157157	-	C	C->T	TPM3
chr1:154157171:-	chr1	154157171	154157172	-	C	C->T	TPM3
chr1:154157183:-	chr1	154157183	154157184	-	C	C->T	TPM3
chr1:154157554:-	chr1	154157554	154157555	-	C	C->T	TPM3
chr1:154157592:-	chr1	154157592	154157593	-	C	C->T	TPM3
chr1:154170664:-	chr1	154170664	154170665	-	C	C->T	TPM3
chr1:1541739:-	chr1	1541739	1541740	-	C	C->T	SSU72
chr1:1541817:-	chr1	1541817	1541818	-	C	C->T	SSU72
chr1:1541850:-	chr1	1541850	1541851	-	C	C->T	SSU72
chr1:1541872:-	chr1	1541872	1541873	-	C	C->T	SSU72
chr1:1541913:-	chr1	1541913	1541914	-	C	C->T	SSU72
chr1:1541947:-	chr1	1541947	1541948	-	C	C->T	SSU72
chr1:1541957:-	chr1	1541957	1541958	-	C	C->T	SSU72
chr1:1541968:-	chr1	1541968	1541969	-	C	C->T	SSU72
chr1:1541990:-	chr1	1541990	1541991	-	C	C->T	SSU72
chr1:1542002:-	chr1	1542002	1542003	-	C	C->T	SSU72
chr1:154206769:-	chr1	154206769	154206770	-	C	C->T	C1orf43
chr1:1542068:-	chr1	1542068	1542069	-	C	C->T	SSU72
chr1:154206808:-	chr1	154206808	154206809	-	C	C->T	C1orf43
chr1:154206887:-	chr1	154206887	154206888	-	C	C->T	C1orf43
chr1:154206901:-	chr1	154206901	154206902	-	C	C->T	C1orf43
chr1:154206944:-	chr1	154206944	154206945	-	C	C->T	C1orf43
chr1:154206948:-	chr1	154206948	154206949	-	C	C->T	C1orf43
chr1:154206996:-	chr1	154206996	154206997	-	C	C->T	C1orf43
chr1:154207057:-	chr1	154207057	154207058	-	C	C->T	C1orf43
chr1:154207135:-	chr1	154207135	154207136	-	C	C->T	C1orf43
chr1:154207156:-	chr1	154207156	154207157	-	C	C->T	C1orf43
chr1:154207170:-	chr1	154207170	154207171	-	C	C->T	C1orf43
chr1:154207242:-	chr1	154207242	154207243	-	C	C->T	C1orf43
chr1:154207347:-	chr1	154207347	154207348	-	C	C->T	C1orf43
chr1:154207451:-	chr1	154207451	154207452	-	C	C->T	C1orf43
chr1:154207459:-	chr1	154207459	154207460	-	C	C->T	C1orf43
chr1:154207471:-	chr1	154207471	154207472	-	C	C->T	C1orf43
chr1:154207473:-	chr1	154207473	154207474	-	C	C->T	C1orf43
chr1:154207509:-	chr1	154207509	154207510	-	C	C->T	C1orf43
chr1:154207549:-	chr1	154207549	154207550	-	C	C->T	C1orf43
chr1:154207564:-	chr1	154207564	154207565	-	C	C->T	C1orf43
chr1:154207588:-	chr1	154207588	154207589	-	C	C->T	C1orf43
chr1:154212259:-	chr1	154212259	154212260	-	C	C->T	C1orf43
chr1:154212296:-	chr1	154212296	154212297	-	C	C->T	C1orf43
chr1:154212460:-	chr1	154212460	154212461	-	A	A->G	C1orf43
chr1:154212476:-	chr1	154212476	154212477	-	C	C->T	C1orf43
chr1:154212505:-	chr1	154212505	154212506	-	C	C->T	C1orf43
chr1:154212507:-	chr1	154212507	154212508	-	C	C->T	C1orf43
chr1:154212526:-	chr1	154212526	154212527	-	C	C->T	C1orf43
chr1:154212539:-	chr1	154212539	154212540	-	C	C->T	C1orf43
chr1:154212541:-	chr1	154212541	154212542	-	C	C->T	C1orf43
chr1:154213897:-	chr1	154213897	154213898	-	C	C->T	C1orf43
chr1:154213913:-	chr1	154213913	154213914	-	C	C->T	C1orf43
chr1:154213938:-	chr1	154213938	154213939	-	C	C->T	C1orf43
chr1:1542140:-	chr1	1542140	1542141	-	C	C->T	SSU72
chr1:154214459:-	chr1	154214459	154214460	-	C	C->T	C1orf43
chr1:154214480:-	chr1	154214480	154214481	-	C	C->T	C1orf43
chr1:154214483:-	chr1	154214483	154214484	-	C	C->T	C1orf43
chr1:154214486:-	chr1	154214486	154214487	-	C	C->T	C1orf43
chr1:154214546:-	chr1	154214546	154214547	-	C	C->T	C1orf43
chr1:154214571:-	chr1	154214571	154214572	-	C	C->T	C1orf43
chr1:1542149:-	chr1	1542149	1542150	-	C	C->T	SSU72
chr1:154219927:-	chr1	154219927	154219928	-	C	C->T	C1orf43
chr1:154227337:+	chr1	154227337	154227338	+	C	C->T	UBAP2L
chr1:154227356:+	chr1	154227356	154227357	+	C	C->T	UBAP2L
chr1:154234728:+	chr1	154234728	154234729	+	C	C->T	UBAP2L
chr1:154237061:+	chr1	154237061	154237062	+	C	C->T	UBAP2L
chr1:15425916:+	chr1	15425916	15425917	+	C	C->T	EFHD2
chr1:154270696:+	chr1	154270696	154270697	+	C	C->T	UBAP2L
chr1:154271064:+	chr1	154271064	154271065	+	C	C->T	UBAP2L
chr1:154271253:+	chr1	154271253	154271254	+	C	C->T	UBAP2L
chr1:154271277:+	chr1	154271277	154271278	+	C	C->T	UBAP2L
chr1:154273501:+	chr1	154273501	154273502	+	C	C->T	HAX1
chr1:154273515:+	chr1	154273515	154273516	+	C	C->T	HAX1
chr1:154273530:+	chr1	154273530	154273531	+	C	C->T	HAX1
chr1:154273545:+	chr1	154273545	154273546	+	C	C->T	HAX1
chr1:154273811:+	chr1	154273811	154273812	+	C	C->T	HAX1
chr1:154273827:+	chr1	154273827	154273828	+	C	C->T	HAX1
chr1:154273829:+	chr1	154273829	154273830	+	C	C->T	HAX1
chr1:154275197:+	chr1	154275197	154275198	+	C	C->T	HAX1
chr1:154275237:+	chr1	154275237	154275238	+	C	C->T	HAX1
chr1:154275246:+	chr1	154275246	154275247	+	C	C->T	HAX1
chr1:154275411:+	chr1	154275411	154275412	+	C	C->T	HAX1
chr1:154275421:+	chr1	154275421	154275422	+	C	C->T	HAX1
chr1:154275814:+	chr1	154275814	154275815	+	C	C->T	HAX1
chr1:15428828:+	chr1	15428828	15428829	+	C	C->T	EFHD2
chr1:154350724:+	chr1	154350724	154350725	+	C	C->T	ATP8B2
chr1:1544979:-	chr1	1544979	1544980	-	C	C->T	SSU72
chr1:1544994:-	chr1	1544994	1544995	-	C	C->T	SSU72
chr1:1544996:-	chr1	1544996	1544997	-	C	C->T	SSU72
chr1:154550073:-	chr1	154550073	154550074	-	C	C->T	UBE2Q1
chr1:154550124:-	chr1	154550124	154550125	-	C	C->T	UBE2Q1
chr1:154550139:-	chr1	154550139	154550140	-	C	C->T	UBE2Q1
chr1:154550169:-	chr1	154550169	154550170	-	C	C->T	UBE2Q1
chr1:154550222:-	chr1	154550222	154550223	-	C	C->T	UBE2Q1
chr1:154550230:-	chr1	154550230	154550231	-	C	C->T	UBE2Q1
chr1:154550234:-	chr1	154550234	154550235	-	C	C->T	UBE2Q1
chr1:154550241:-	chr1	154550241	154550242	-	C	C->T	UBE2Q1
chr1:154550253:-	chr1	154550253	154550254	-	C	C->T	UBE2Q1
chr1:154550387:-	chr1	154550387	154550388	-	C	C->T	UBE2Q1
chr1:154550399:-	chr1	154550399	154550400	-	C	C->T	UBE2Q1
chr1:154550461:-	chr1	154550461	154550462	-	C	C->T	UBE2Q1
chr1:154551816:-	chr1	154551816	154551817	-	A	A->G	UBE2Q1
chr1:154552104:-	chr1	154552104	154552105	-	C	C->T	UBE2Q1
chr1:154552158:-	chr1	154552158	154552159	-	C	C->T	UBE2Q1
chr1:154552410:-	chr1	154552410	154552411	-	C	C->T	UBE2Q1
chr1:154552435:-	chr1	154552435	154552436	-	C	C->T	UBE2Q1
chr1:154552446:-	chr1	154552446	154552447	-	C	C->T	UBE2Q1
chr1:154552459:-	chr1	154552459	154552460	-	C	C->T	UBE2Q1
chr1:154552742:-	chr1	154552742	154552743	-	C	C->T	UBE2Q1
chr1:154553037:-	chr1	154553037	154553038	-	C	C->T	UBE2Q1
chr1:154584358:-	chr1	154584358	154584359	-	C	C->T	ADAR
chr1:154584372:-	chr1	154584372	154584373	-	C	C->T	ADAR
chr1:154584826:-	chr1	154584826	154584827	-	C	C->T	ADAR
chr1:154584892:-	chr1	154584892	154584893	-	C	C->T	ADAR
chr1:154584913:-	chr1	154584913	154584914	-	C	C->T	ADAR
chr1:154584954:-	chr1	154584954	154584955	-	C	C->T	ADAR
chr1:154601570:-	chr1	154601570	154601571	-	C	C->T	ADAR
chr1:154601633:-	chr1	154601633	154601634	-	C	C->T	ADAR
chr1:154601705:-	chr1	154601705	154601706	-	C	C->T	ADAR
chr1:154925014:-	chr1	154925014	154925015	-	A	A->G	PMVK
chr1:154925026:-	chr1	154925026	154925027	-	C	C->T	PMVK
chr1:154926453:-	chr1	154926453	154926454	-	C	C->T	PMVK
chr1:154929161:-	chr1	154929161	154929162	-	C	C->T	PMVK
chr1:154962504:-	chr1	154962504	154962505	-	C	C->T	SHC1
chr1:154962651:-	chr1	154962651	154962652	-	C	C->T	SHC1
chr1:154962690:-	chr1	154962690	154962691	-	C	C->T	SHC1
chr1:154962708:-	chr1	154962708	154962709	-	C	C->T	SHC1
chr1:154974786:+	chr1	154974786	154974787	+	C	C->T	CKS1B
chr1:154979104:+	chr1	154979104	154979105	+	C	C->T	CKS1B
chr1:154979149:+	chr1	154979149	154979150	+	C	C->T	CKS1B
chr1:154992780:+	chr1	154992780	154992781	+	C	C->T	FLAD1
chr1:154992978:+	chr1	154992978	154992979	+	C	C->T	FLAD1
chr1:155053457:+	chr1	155053457	155053458	+	C	C->T	ADAM15
chr1:155053463:+	chr1	155053463	155053464	+	C	C->T	ADAM15
chr1:155054455:+	chr1	155054455	155054456	+	C	C->T	ADAM15
chr1:155138400:+	chr1	155138400	155138401	+	C	C->T	SLC50A1
chr1:155251776:-	chr1	155251776	155251777	-	C	C->T	FAM189B
chr1:155256242:-	chr1	155256242	155256243	-	C	C->T	SCAMP3
chr1:155257379:-	chr1	155257379	155257380	-	C	C->T	SCAMP3
chr1:155258838:-	chr1	155258838	155258839	-	C	C->T	SCAMP3
chr1:155261709:-	chr1	155261709	155261710	-	C	C->T	SCAMP3
chr1:155318881:+	chr1	155318881	155318882	+	C	C->T	FDPS
chr1:155318891:+	chr1	155318891	155318892	+	C	C->T	FDPS
chr1:155319849:+	chr1	155319849	155319850	+	C	C->T	FDPS
chr1:155320506:+	chr1	155320506	155320507	+	C	C->T	FDPS
chr1:155320512:+	chr1	155320512	155320513	+	C	C->T	FDPS
chr1:155320537:+	chr1	155320537	155320538	+	C	C->T	FDPS
chr1:155331021:+	chr1	155331021	155331022	+	C	C->T	RUSC1
chr1:155659618:-	chr1	155659618	155659619	-	C	C->T	YY1AP1
chr1:155659737:-	chr1	155659737	155659738	-	C	C->T	YY1AP1
chr1:155660546:-	chr1	155660546	155660547	-	C	C->T	YY1AP1
chr1:155676651:-	chr1	155676651	155676652	-	C	C->T	YY1AP1
chr1:155676720:-	chr1	155676720	155676721	-	C	C->T	YY1AP1
chr1:155721551:+	chr1	155721551	155721552	+	C	C->T	DAP3
chr1:155725388:+	chr1	155725388	155725389	+	C	C->T	DAP3
chr1:155725432:+	chr1	155725432	155725433	+	C	C->T	DAP3
chr1:155725443:+	chr1	155725443	155725444	+	C	C->T	DAP3
chr1:155725941:+	chr1	155725941	155725942	+	C	C->T	DAP3
chr1:155727656:+	chr1	155727656	155727657	+	C	C->T	DAP3
chr1:155731376:+	chr1	155731376	155731377	+	C	C->T	DAP3
chr1:155731387:+	chr1	155731387	155731388	+	C	C->T	DAP3
chr1:155736992:+	chr1	155736992	155736993	+	C	C->T	DAP3
chr1:155737053:+	chr1	155737053	155737054	+	C	C->T	DAP3
chr1:155738268:+	chr1	155738268	155738269	+	C	C->T	DAP3
chr1:155738321:+	chr1	155738321	155738322	+	C	C->T	DAP3
chr1:155738323:+	chr1	155738323	155738324	+	C	C->T	DAP3
chr1:155738362:+	chr1	155738362	155738363	+	C	C->T	DAP3
chr1:155738367:+	chr1	155738367	155738368	+	C	C->T	DAP3
chr1:155738405:+	chr1	155738405	155738406	+	C	C->T	DAP3
chr1:155738419:+	chr1	155738419	155738420	+	C	C->T	DAP3
chr1:155738478:+	chr1	155738478	155738479	+	C	C->T	DAP3
chr1:155927120:-	chr1	155927120	155927121	-	C	C->T	KHDC4
chr1:155947131:-	chr1	155947131	155947132	-	C	C->T	ARHGEF2
chr1:156009083:-	chr1	156009083	156009084	-	C	C->T	SSR2
chr1:156009194:-	chr1	156009194	156009195	-	C	C->T	SSR2
chr1:156009202:-	chr1	156009202	156009203	-	C	C->T	SSR2
chr1:156009323:-	chr1	156009323	156009324	-	C	C->T	SSR2
chr1:156009413:-	chr1	156009413	156009414	-	C	C->T	SSR2
chr1:156036127:-	chr1	156036127	156036128	-	C	C->T	UBQLN4
chr1:156036152:-	chr1	156036152	156036153	-	C	C->T	UBQLN4
chr1:156036254:-	chr1	156036254	156036255	-	C	C->T	UBQLN4
chr1:156036305:-	chr1	156036305	156036306	-	C	C->T	UBQLN4
chr1:156036333:-	chr1	156036333	156036334	-	C	C->T	UBQLN4
chr1:156055418:+	chr1	156055418	156055419	+	C	C->T	LAMTOR2
chr1:156058334:+	chr1	156058334	156058335	+	C	C->T	LAMTOR2
chr1:156058409:+	chr1	156058409	156058410	+	C	C->T	LAMTOR2
chr1:156058450:+	chr1	156058450	156058451	+	C	C->T	LAMTOR2
chr1:156137669:+	chr1	156137669	156137670	+	A	A->G	LMNA
chr1:156212616:+	chr1	156212616	156212617	+	C	C->T	SLC25A44
chr1:156266063:-	chr1	156266063	156266064	-	C	C->T	SMG5
chr1:156268127:-	chr1	156268127	156268128	-	C	C->T	SMG5
chr1:156268308:-	chr1	156268308	156268309	-	C	C->T	SMG5
chr1:156272354:-	chr1	156272354	156272355	-	C	C->T	SMG5
chr1:156273391:-	chr1	156273391	156273392	-	C	C->T	SMG5
chr1:156277098:-	chr1	156277098	156277099	-	C	C->T	SMG5
chr1:156277205:-	chr1	156277205	156277206	-	C	C->T	SMG5
chr1:156277930:-	chr1	156277930	156277931	-	C	C->T	SMG5
chr1:156277934:-	chr1	156277934	156277935	-	C	C->T	SMG5
chr1:156294406:-	chr1	156294406	156294407	-	C	C->T	GLMP
chr1:1564780:-	chr1	1564780	1564781	-	C	C->T	SSU72
chr1:1564801:-	chr1	1564801	1564802	-	C	C->T	SSU72
chr1:1564817:-	chr1	1564817	1564818	-	C	C->T	SSU72
chr1:1564825:-	chr1	1564825	1564826	-	C	C->T	SSU72
chr1:1564846:-	chr1	1564846	1564847	-	C	C->T	SSU72
chr1:1564873:-	chr1	1564873	1564874	-	C	C->T	SSU72
chr1:156592151:+	chr1	156592151	156592152	+	C	C->T	NAXE
chr1:156592401:+	chr1	156592401	156592402	+	C	C->T	NAXE
chr1:156593414:+	chr1	156593414	156593415	+	C	C->T	NAXE
chr1:156594117:+	chr1	156594117	156594118	+	C	C->T	NAXE
chr1:156594239:+	chr1	156594239	156594240	+	C	C->T	NAXE
chr1:156596464:-	chr1	156596464	156596465	-	C	C->T	GPATCH4
chr1:156598058:-	chr1	156598058	156598059	-	C	C->T	GPATCH4
chr1:156598111:-	chr1	156598111	156598112	-	C	C->T	GPATCH4
chr1:156598257:-	chr1	156598257	156598258	-	C	C->T	GPATCH4
chr1:156598442:-	chr1	156598442	156598443	-	C	C->T	GPATCH4
chr1:156722163:-	chr1	156722163	156722164	-	C	C->T	ISG20L2
chr1:156723133:-	chr1	156723133	156723134	-	C	C->T	ISG20L2
chr1:156727644:-	chr1	156727644	156727645	-	C	C->T	ISG20L2
chr1:156727762:-	chr1	156727762	156727763	-	C	C->T	ISG20L2
chr1:156737369:-	chr1	156737369	156737370	-	C	C->T	MRPL24
chr1:156737418:-	chr1	156737418	156737419	-	C	C->T	MRPL24
chr1:156738049:-	chr1	156738049	156738050	-	C	C->T	MRPL24
chr1:156742570:-	chr1	156742570	156742571	-	C	C->T	HDGF
chr1:156742572:-	chr1	156742572	156742573	-	C	C->T	HDGF
chr1:156742586:-	chr1	156742586	156742587	-	C	C->T	HDGF
chr1:156743392:-	chr1	156743392	156743393	-	C	C->T	HDGF
chr1:156787122:+	chr1	156787122	156787123	+	C	C->T	PRCC
chr1:156797314:+	chr1	156797314	156797315	+	C	C->T	PRCC
chr1:156935419:-	chr1	156935419	156935420	-	C	C->T	ARHGEF11
chr1:15937607:+	chr1	15937607	15937608	+	C	C->T	SPEN
chr1:15940021:+	chr1	15940021	15940022	+	C	C->T	SPEN
chr1:15940028:+	chr1	15940028	15940029	+	C	C->T	SPEN
chr1:159918294:-	chr1	159918294	159918295	-	C	C->T	TAGLN2
chr1:160213260:+	chr1	160213260	160213261	+	C	C->T	PEA15
chr1:160213855:+	chr1	160213855	160213856	+	C	C->T	PEA15
chr1:160213869:+	chr1	160213869	160213870	+	C	C->T	PEA15
chr1:160214790:+	chr1	160214790	160214791	+	C	C->T	PEA15
chr1:160214822:+	chr1	160214822	160214823	+	C	C->T	PEA15
chr1:160214962:+	chr1	160214962	160214963	+	C	C->T	PEA15
chr1:160214984:+	chr1	160214984	160214985	+	C	C->T	PEA15
chr1:160214986:+	chr1	160214986	160214987	+	C	C->T	PEA15
chr1:160214988:+	chr1	160214988	160214989	+	C	C->T	PEA15
chr1:160215006:+	chr1	160215006	160215007	+	C	C->T	PEA15
chr1:160215078:+	chr1	160215078	160215079	+	C	C->T	PEA15
chr1:160215111:+	chr1	160215111	160215112	+	C	C->T	PEA15
chr1:160215136:+	chr1	160215136	160215137	+	C	C->T	PEA15
chr1:160215195:+	chr1	160215195	160215196	+	C	C->T	PEA15
chr1:160215254:+	chr1	160215254	160215255	+	C	C->T	PEA15
chr1:160215311:+	chr1	160215311	160215312	+	C	C->T	PEA15
chr1:160215327:+	chr1	160215327	160215328	+	C	C->T	PEA15
chr1:160216993:-	chr1	160216993	160216994	-	C	C->T	DCAF8
chr1:160277333:-	chr1	160277333	160277334	-	C	C->T	PEX19
chr1:160277463:-	chr1	160277463	160277464	-	C	C->T	PEX19
chr1:160289958:-	chr1	160289958	160289959	-	C	C->T	COPA
chr1:160290031:-	chr1	160290031	160290032	-	C	C->T	COPA
chr1:160297619:-	chr1	160297619	160297620	-	C	C->T	COPA
chr1:160996434:-	chr1	160996434	160996435	-	C	C->T	F11R
chr1:160997911:-	chr1	160997911	160997912	-	C	C->T	F11R
chr1:161124284:-	chr1	161124284	161124285	-	C	C->T	DEDD
chr1:161156960:+	chr1	161156960	161156961	+	C	C->T	UFC1
chr1:161156975:+	chr1	161156975	161156976	+	C	C->T	UFC1
chr1:161157304:+	chr1	161157304	161157305	+	C	C->T	UFC1
chr1:161158542:+	chr1	161158542	161158543	+	C	C->T	UFC1
chr1:161158560:+	chr1	161158560	161158561	+	C	C->T	UFC1
chr1:161158567:+	chr1	161158567	161158568	+	C	C->T	UFC1
chr1:161158646:+	chr1	161158646	161158647	+	C	C->T	UFC1
chr1:161158706:+	chr1	161158706	161158707	+	C	C->T	UFC1
chr1:161158718:+	chr1	161158718	161158719	+	C	C->T	UFC1
chr1:161158758:+	chr1	161158758	161158759	+	C	C->T	UFC1
chr1:161158767:+	chr1	161158767	161158768	+	C	C->T	UFC1
chr1:161158776:+	chr1	161158776	161158777	+	C	C->T	UFC1
chr1:161158785:+	chr1	161158785	161158786	+	C	C->T	UFC1
chr1:161171370:-	chr1	161171370	161171371	-	C	C->T	B4GALT3
chr1:161171814:-	chr1	161171814	161171815	-	C	C->T	B4GALT3
chr1:161172029:-	chr1	161172029	161172030	-	C	C->T	B4GALT3
chr1:161176437:-	chr1	161176437	161176438	-	C	C->T	B4GALT3
chr1:161176522:-	chr1	161176522	161176523	-	C	C->T	B4GALT3
chr1:161210344:+	chr1	161210344	161210345	+	C	C->T	NDUFS2
chr1:161227682:+	chr1	161227682	161227683	+	C	C->T	TOMM40L
chr1:161229910:+	chr1	161229910	161229911	+	C	C->T	TOMM40L
chr1:161230408:+	chr1	161230408	161230409	+	C	C->T	TOMM40L
chr1:16124878:-	chr1	16124878	16124879	-	C	C->T	EPHA2
chr1:161362679:+	chr1	161362679	161362680	+	C	C->T	SDHC
chr1:161362730:+	chr1	161362730	161362731	+	C	C->T	SDHC
chr1:161363439:+	chr1	161363439	161363440	+	C	C->T	SDHC
chr1:161363560:+	chr1	161363560	161363561	+	C	C->T	SDHC
chr1:161526643:+	chr1	161526643	161526644	+	C	C->T	HSPA6
chr1:161526648:+	chr1	161526648	161526649	+	C	C->T	HSPA6
chr1:161526681:+	chr1	161526681	161526682	+	C	C->T	HSPA6
chr1:161751728:+	chr1	161751728	161751729	+	C	C->T	DUSP12
chr1:161751959:+	chr1	161751959	161751960	+	C	C->T	DUSP12
chr1:161752409:+	chr1	161752409	161752410	+	C	C->T	DUSP12
chr1:161753154:+	chr1	161753154	161753155	+	C	C->T	DUSP12
chr1:161753196:+	chr1	161753196	161753197	+	C	C->T	DUSP12
chr1:161753219:+	chr1	161753219	161753220	+	C	C->T	DUSP12
chr1:161756864:+	chr1	161756864	161756865	+	C	C->T	DUSP12
chr1:161846458:+	chr1	161846458	161846459	+	C	C->T	ATF6
chr1:161958648:+	chr1	161958648	161958649	+	C	C->T	ATF6
chr1:162581407:+	chr1	162581407	162581408	+	C	C->T	UAP1
chr1:162581446:+	chr1	162581446	162581447	+	C	C->T	UAP1
chr1:162587487:+	chr1	162587487	162587488	+	C	C->T	UAP1
chr1:162587496:+	chr1	162587496	162587497	+	C	C->T	UAP1
chr1:162588776:+	chr1	162588776	162588777	+	C	C->T	UAP1
chr1:162590400:+	chr1	162590400	162590401	+	C	C->T	UAP1
chr1:162597813:+	chr1	162597813	162597814	+	C	C->T	UAP1
chr1:162599491:+	chr1	162599491	162599492	+	C	C->T	UAP1
chr1:162599562:+	chr1	162599562	162599563	+	C	C->T	UAP1
chr1:16395533:+	chr1	16395533	16395534	+	C	C->T	SZRD1
chr1:16395803:+	chr1	16395803	16395804	+	C	C->T	SZRD1
chr1:16395848:+	chr1	16395848	16395849	+	C	C->T	SZRD1
chr1:16396051:+	chr1	16396051	16396052	+	C	C->T	SZRD1
chr1:16396243:+	chr1	16396243	16396244	+	C	C->T	SZRD1
chr1:16396977:+	chr1	16396977	16396978	+	C	C->T	SZRD1
chr1:16397652:+	chr1	16397652	16397653	+	C	C->T	SZRD1
chr1:16397655:+	chr1	16397655	16397656	+	C	C->T	SZRD1
chr1:16441429:+	chr1	16441429	16441430	+	C	C->T	NECAP2
chr1:16459170:+	chr1	16459170	16459171	+	C	C->T	NECAP2
chr1:16459887:+	chr1	16459887	16459888	+	C	C->T	NECAP2
chr1:165662320:-	chr1	165662320	165662321	-	C	C->T	ALDH9A1
chr1:165662526:-	chr1	165662526	165662527	-	C	C->T	ALDH9A1
chr1:165727424:-	chr1	165727424	165727425	-	C	C->T	TMCO1
chr1:165727582:-	chr1	165727582	165727583	-	C	C->T	TMCO1
chr1:165727715:-	chr1	165727715	165727716	-	C	C->T	TMCO1
chr1:165727766:-	chr1	165727766	165727767	-	C	C->T	TMCO1
chr1:165727852:-	chr1	165727852	165727853	-	C	C->T	TMCO1
chr1:165743262:-	chr1	165743262	165743263	-	C	C->T	TMCO1
chr1:165907895:+	chr1	165907895	165907896	+	C	C->T	UCK2
chr1:165907976:+	chr1	165907976	165907977	+	C	C->T	UCK2
chr1:165908002:+	chr1	165908002	165908003	+	C	C->T	UCK2
chr1:165908043:+	chr1	165908043	165908044	+	C	C->T	UCK2
chr1:165910871:+	chr1	165910871	165910872	+	C	C->T	UCK2
chr1:167541780:-	chr1	167541780	167541781	-	C	C->T	CREG1
chr1:167542238:-	chr1	167542238	167542239	-	C	C->T	CREG1
chr1:167787848:+	chr1	167787848	167787849	+	C	C->T	MPZL1
chr1:167787953:+	chr1	167787953	167787954	+	C	C->T	MPZL1
chr1:167788026:+	chr1	167788026	167788027	+	C	C->T	MPZL1
chr1:167788342:+	chr1	167788342	167788343	+	C	C->T	MPZL1
chr1:167789158:+	chr1	167789158	167789159	+	C	C->T	MPZL1
chr1:167918143:-	chr1	167918143	167918144	-	C	C->T	MPC2
chr1:167918233:-	chr1	167918233	167918234	-	C	C->T	MPC2
chr1:167918345:-	chr1	167918345	167918346	-	C	C->T	MPC2
chr1:168044614:+	chr1	168044614	168044615	+	C	C->T	DCAF6
chr1:168063701:+	chr1	168063701	168063702	+	C	C->T	DCAF6
chr1:168183917:+	chr1	168183917	168183918	+	C	C->T	TIPRL
chr1:168196630:+	chr1	168196630	168196631	+	C	C->T	TIPRL
chr1:169287346:-	chr1	169287346	169287347	-	C	C->T	NME7
chr1:169422033:-	chr1	169422033	169422034	-	C	C->T	CCDC181
chr1:169852963:+	chr1	169852963	169852964	+	C	C->T	C1orf112
chr1:17018879:-	chr1	17018879	17018880	-	C	C->T	SDHB
chr1:17022623:-	chr1	17022623	17022624	-	C	C->T	SDHB
chr1:17022697:-	chr1	17022697	17022698	-	C	C->T	SDHB
chr1:17022709:-	chr1	17022709	17022710	-	C	C->T	SDHB
chr1:17027838:-	chr1	17027838	17027839	-	C	C->T	SDHB
chr1:17028668:-	chr1	17028668	17028669	-	C	C->T	SDHB
chr1:17033093:-	chr1	17033093	17033094	-	C	C->T	SDHB
chr1:17044768:-	chr1	17044768	17044769	-	C	C->T	SDHB
chr1:17044798:-	chr1	17044798	17044799	-	C	C->T	SDHB
chr1:17044810:-	chr1	17044810	17044811	-	C	C->T	SDHB
chr1:171592331:+	chr1	171592331	171592332	+	C	C->T	PRRC2C
chr1:171592405:+	chr1	171592405	171592406	+	C	C->T	PRRC2C
chr1:171700650:-	chr1	171700650	171700651	-	C	C->T	VAMP4
chr1:171796839:+	chr1	171796839	171796840	+	C	C->T	EEF1AKNMT
chr1:173488291:+	chr1	173488291	173488292	+	C	C->T	PRDX6
chr1:173488324:+	chr1	173488324	173488325	+	C	C->T	PRDX6
chr1:173488372:+	chr1	173488372	173488373	+	C	C->T	PRDX6
chr1:173488389:+	chr1	173488389	173488390	+	C	C->T	PRDX6
chr1:173488418:+	chr1	173488418	173488419	+	C	C->T	PRDX6
chr1:173488671:+	chr1	173488671	173488672	+	C	C->T	PRDX6
chr1:173800236:-	chr1	173800236	173800237	-	C	C->T	CENPL
chr1:173839449:+	chr1	173839449	173839450	+	C	C->T	DARS2
chr1:173839527:+	chr1	173839527	173839528	+	C	C->T	DARS2
chr1:173845266:+	chr1	173845266	173845267	+	C	C->T	DARS2
chr1:173857942:+	chr1	173857942	173857943	+	C	C->T	DARS2
chr1:173858163:+	chr1	173858163	173858164	+	C	C->T	DARS2
chr1:173863934:-	chr1	173863934	173863935	-	C	C->T	GAS5
chr1:173864266:-	chr1	173864266	173864267	-	C	C->T	GAS5
chr1:173864565:-	chr1	173864565	173864566	-	C	C->T	GAS5
chr1:173865257:-	chr1	173865257	173865258	-	C	C->T	GAS5
chr1:173865259:-	chr1	173865259	173865260	-	C	C->T	GAS5
chr1:173865262:-	chr1	173865262	173865263	-	C	C->T	GAS5
chr1:173865517:-	chr1	173865517	173865518	-	C	C->T	GAS5
chr1:173866546:-	chr1	173866546	173866547	-	C	C->T	GAS5
chr1:17407772:-	chr1	17407772	17407773	-	C	C->T	RCC2
chr1:17408747:-	chr1	17408747	17408748	-	C	C->T	RCC2
chr1:175010066:+	chr1	175010066	175010067	+	C	C->T	CACYBP
chr1:175010081:+	chr1	175010081	175010082	+	C	C->T	CACYBP
chr1:175010122:+	chr1	175010122	175010123	+	C	C->T	CACYBP
chr1:175010434:+	chr1	175010434	175010435	+	C	C->T	CACYBP
chr1:175013519:-	chr1	175013519	175013520	-	C	C->T	MRPS14
chr1:175014525:-	chr1	175014525	175014526	-	C	C->T	MRPS14
chr1:175014561:-	chr1	175014561	175014562	-	C	C->T	MRPS14
chr1:175018452:-	chr1	175018452	175018453	-	C	C->T	MRPS14
chr1:1752616:-	chr1	1752616	1752617	-	C	C->T	NADK
chr1:176043215:-	chr1	176043215	176043216	-	C	C->T	COP1
chr1:176081229:-	chr1	176081229	176081230	-	C	C->T	COP1
chr1:1785368:-	chr1	1785368	1785369	-	C	C->T	GNB1
chr1:1786546:-	chr1	1786546	1786547	-	C	C->T	GNB1
chr1:1786940:-	chr1	1786940	1786941	-	C	C->T	GNB1
chr1:1786943:-	chr1	1786943	1786944	-	C	C->T	GNB1
chr1:1786958:-	chr1	1786958	1786959	-	C	C->T	GNB1
chr1:1786965:-	chr1	1786965	1786966	-	C	C->T	GNB1
chr1:1786971:-	chr1	1786971	1786972	-	C	C->T	GNB1
chr1:1786975:-	chr1	1786975	1786976	-	C	C->T	GNB1
chr1:1787003:-	chr1	1787003	1787004	-	C	C->T	GNB1
chr1:1787016:-	chr1	1787016	1787017	-	C	C->T	GNB1
chr1:1787033:-	chr1	1787033	1787034	-	C	C->T	GNB1
chr1:179076036:+	chr1	179076036	179076037	+	C	C->T	FAM20B
chr1:179076303:+	chr1	179076303	179076304	+	C	C->T	FAM20B
chr1:179076354:+	chr1	179076354	179076355	+	C	C->T	FAM20B
chr1:179076398:+	chr1	179076398	179076399	+	C	C->T	FAM20B
chr1:179076461:+	chr1	179076461	179076462	+	C	C->T	FAM20B
chr1:179095205:+	chr1	179095205	179095206	+	C	C->T	TOR3A
chr1:179095232:+	chr1	179095232	179095233	+	C	C->T	TOR3A
chr1:179095260:+	chr1	179095260	179095261	+	C	C->T	TOR3A
chr1:179095353:+	chr1	179095353	179095354	+	C	C->T	TOR3A
chr1:179095727:+	chr1	179095727	179095728	+	C	C->T	TOR3A
chr1:179095880:+	chr1	179095880	179095881	+	C	C->T	TOR3A
chr1:180288461:-	chr1	180288461	180288462	-	C	C->T	ACBD6
chr1:180397521:-	chr1	180397521	180397522	-	C	C->T	ACBD6
chr1:180397538:-	chr1	180397538	180397539	-	C	C->T	ACBD6
chr1:180397552:-	chr1	180397552	180397553	-	C	C->T	ACBD6
chr1:180397592:-	chr1	180397592	180397593	-	C	C->T	ACBD6
chr1:180413428:-	chr1	180413428	180413429	-	C	C->T	ACBD6
chr1:180413431:-	chr1	180413431	180413432	-	C	C->T	ACBD6
chr1:180492291:-	chr1	180492291	180492292	-	C	C->T	ACBD6
chr1:180495502:-	chr1	180495502	180495503	-	C	C->T	ACBD6
chr1:180873810:+	chr1	180873810	180873811	+	C	C->T	XPR1
chr1:180884356:+	chr1	180884356	180884357	+	C	C->T	XPR1
chr1:180975564:-	chr1	180975564	180975565	-	C	C->T	STX6
chr1:182383332:-	chr1	182383332	182383333	-	C	C->T	GLUL
chr1:182383334:-	chr1	182383334	182383335	-	C	C->T	GLUL
chr1:182383393:-	chr1	182383393	182383394	-	C	C->T	GLUL
chr1:182383433:-	chr1	182383433	182383434	-	C	C->T	GLUL
chr1:182383460:-	chr1	182383460	182383461	-	C	C->T	GLUL
chr1:182383466:-	chr1	182383466	182383467	-	C	C->T	GLUL
chr1:182383476:-	chr1	182383476	182383477	-	C	C->T	GLUL
chr1:182383483:-	chr1	182383483	182383484	-	C	C->T	GLUL
chr1:182383490:-	chr1	182383490	182383491	-	C	C->T	GLUL
chr1:182383535:-	chr1	182383535	182383536	-	C	C->T	GLUL
chr1:182383581:-	chr1	182383581	182383582	-	C	C->T	GLUL
chr1:182383640:-	chr1	182383640	182383641	-	C	C->T	GLUL
chr1:182383787:-	chr1	182383787	182383788	-	C	C->T	GLUL
chr1:182383827:-	chr1	182383827	182383828	-	C	C->T	GLUL
chr1:182384317:-	chr1	182384317	182384318	-	C	C->T	GLUL
chr1:182384350:-	chr1	182384350	182384351	-	C	C->T	GLUL
chr1:182384593:-	chr1	182384593	182384594	-	C	C->T	GLUL
chr1:182385466:-	chr1	182385466	182385467	-	C	C->T	GLUL
chr1:182385876:-	chr1	182385876	182385877	-	C	C->T	GLUL
chr1:182386274:-	chr1	182386274	182386275	-	C	C->T	GLUL
chr1:182387176:-	chr1	182387176	182387177	-	C	C->T	GLUL
chr1:182860129:+	chr1	182860129	182860130	+	A	A->G	DHX9
chr1:182860135:+	chr1	182860135	182860136	+	C	C->T	DHX9
chr1:182866579:+	chr1	182866579	182866580	+	C	C->T	DHX9
chr1:182876866:+	chr1	182876866	182876867	+	C	C->T	DHX9
chr1:182880529:+	chr1	182880529	182880530	+	C	C->T	DHX9
chr1:182883150:+	chr1	182883150	182883151	+	C	C->T	DHX9
chr1:182883262:+	chr1	182883262	182883263	+	C	C->T	DHX9
chr1:182883264:+	chr1	182883264	182883265	+	C	C->T	DHX9
chr1:182887121:+	chr1	182887121	182887122	+	C	C->T	DHX9
chr1:182887124:+	chr1	182887124	182887125	+	C	C->T	DHX9
chr1:182887160:+	chr1	182887160	182887161	+	C	C->T	DHX9
chr1:182887464:+	chr1	182887464	182887465	+	C	C->T	DHX9
chr1:183133445:+	chr1	183133445	183133446	+	C	C->T	LAMC1
chr1:183133486:+	chr1	183133486	183133487	+	C	C->T	LAMC1
chr1:183134701:+	chr1	183134701	183134702	+	C	C->T	LAMC1
chr1:183134798:+	chr1	183134798	183134799	+	C	C->T	LAMC1
chr1:183142959:+	chr1	183142959	183142960	+	C	C->T	LAMC1
chr1:183144770:+	chr1	183144770	183144771	+	C	C->T	LAMC1
chr1:183517716:+	chr1	183517716	183517717	+	C	C->T	SMG7
chr1:183538387:+	chr1	183538387	183538388	+	C	C->T	SMG7
chr1:183541050:+	chr1	183541050	183541051	+	C	C->T	SMG7
chr1:183541053:+	chr1	183541053	183541054	+	C	C->T	SMG7
chr1:183553157:+	chr1	183553157	183553158	+	C	C->T	SMG7
chr1:183553159:+	chr1	183553159	183553160	+	C	C->T	SMG7
chr1:184619528:+	chr1	184619528	184619529	+	C	C->T	C1orf21
chr1:185093109:+	chr1	185093109	185093110	+	C	C->T	RNF2
chr1:185098329:+	chr1	185098329	185098330	+	C	C->T	RNF2
chr1:185099801:+	chr1	185099801	185099802	+	C	C->T	RNF2
chr1:185100375:+	chr1	185100375	185100376	+	C	C->T	RNF2
chr1:185298105:-	chr1	185298105	185298106	-	C	C->T	IVNS1ABP
chr1:185298155:-	chr1	185298155	185298156	-	C	C->T	IVNS1ABP
chr1:185299788:-	chr1	185299788	185299789	-	C	C->T	IVNS1ABP
chr1:185299793:-	chr1	185299793	185299794	-	C	C->T	IVNS1ABP
chr1:185300033:-	chr1	185300033	185300034	-	C	C->T	IVNS1ABP
chr1:185305628:-	chr1	185305628	185305629	-	C	C->T	IVNS1ABP
chr1:185307532:-	chr1	185307532	185307533	-	C	C->T	IVNS1ABP
chr1:19219152:-	chr1	19219152	19219153	-	C	C->T	EMC1
chr1:19219159:-	chr1	19219159	19219160	-	C	C->T	EMC1
chr1:19258952:+	chr1	19258952	19258953	+	C	C->T	MRTO4
chr1:19259632:+	chr1	19259632	19259633	+	C	C->T	MRTO4
chr1:192716355:+	chr1	192716355	192716356	+	C	C->T	MIR4426
chr1:192716375:+	chr1	192716375	192716376	+	C	C->T	MIR4426
chr1:192716378:+	chr1	192716378	192716379	+	C	C->T	MIR4426
chr1:192811673:+	chr1	192811673	192811674	+	C	C->T	RGS2
chr1:192811797:+	chr1	192811797	192811798	+	C	C->T	RGS2
chr1:193014766:-	chr1	193014766	193014767	-	C	C->T	UCHL5
chr1:193016330:-	chr1	193016330	193016331	-	C	C->T	UCHL5
chr1:19304141:-	chr1	19304141	19304142	-	C	C->T	AKR7A2
chr1:19307053:-	chr1	19307053	19307054	-	C	C->T	AKR7A2
chr1:19307088:-	chr1	19307088	19307089	-	C	C->T	AKR7A2
chr1:193152427:+	chr1	193152427	193152428	+	C	C->T	CDC73
chr1:19339113:-	chr1	19339113	19339114	-	C	C->T	CAPZB
chr1:19339478:-	chr1	19339478	19339479	-	C	C->T	CAPZB
chr1:19339605:-	chr1	19339605	19339606	-	C	C->T	CAPZB
chr1:19344392:-	chr1	19344392	19344393	-	C	C->T	CAPZB
chr1:200407857:-	chr1	200407857	200407858	-	C	C->T	ZNF281
chr1:201134858:-	chr1	201134858	201134859	-	C	C->T	TMEM9
chr1:201134868:-	chr1	201134868	201134869	-	C	C->T	TMEM9
chr1:201134892:-	chr1	201134892	201134893	-	C	C->T	TMEM9
chr1:201872875:+	chr1	201872875	201872876	+	C	C->T	IPO9
chr1:201874913:+	chr1	201874913	201874914	+	C	C->T	IPO9
chr1:201876465:+	chr1	201876465	201876466	+	C	C->T	IPO9
chr1:201957525:+	chr1	201957525	201957526	+	C	C->T	TIMM17A
chr1:201969507:+	chr1	201969507	201969508	+	C	C->T	TIMM17A
chr1:201969579:+	chr1	201969579	201969580	+	C	C->T	TIMM17A
chr1:201969623:+	chr1	201969623	201969624	+	C	C->T	TIMM17A
chr1:201969639:+	chr1	201969639	201969640	+	C	C->T	TIMM17A
chr1:201969753:+	chr1	201969753	201969754	+	C	C->T	TIMM17A
chr1:201970121:+	chr1	201970121	201970122	+	C	C->T	TIMM17A
chr1:201970139:+	chr1	201970139	201970140	+	C	C->T	TIMM17A
chr1:202001702:+	chr1	202001702	202001703	+	C	C->T	RNPEP
chr1:202005799:+	chr1	202005799	202005800	+	C	C->T	RNPEP
chr1:202005802:+	chr1	202005802	202005803	+	C	C->T	RNPEP
chr1:202005932:+	chr1	202005932	202005933	+	C	C->T	RNPEP
chr1:202891590:-	chr1	202891590	202891591	-	C	C->T	KLHL12
chr1:202894643:-	chr1	202894643	202894644	-	C	C->T	KLHL12
chr1:202894672:-	chr1	202894672	202894673	-	C	C->T	KLHL12
chr1:202894678:-	chr1	202894678	202894679	-	C	C->T	KLHL12
chr1:202895606:-	chr1	202895606	202895607	-	C	C->T	KLHL12
chr1:202941004:-	chr1	202941004	202941005	-	C	C->T	ADIPOR1
chr1:202941053:-	chr1	202941053	202941054	-	C	C->T	ADIPOR1
chr1:202941115:-	chr1	202941115	202941116	-	C	C->T	ADIPOR1
chr1:202941180:-	chr1	202941180	202941181	-	C	C->T	ADIPOR1
chr1:202941229:-	chr1	202941229	202941230	-	C	C->T	ADIPOR1
chr1:202941237:-	chr1	202941237	202941238	-	C	C->T	ADIPOR1
chr1:202941542:-	chr1	202941542	202941543	-	C	C->T	ADIPOR1
chr1:202941584:-	chr1	202941584	202941585	-	C	C->T	ADIPOR1
chr1:202941625:-	chr1	202941625	202941626	-	C	C->T	ADIPOR1
chr1:202943933:-	chr1	202943933	202943934	-	C	C->T	ADIPOR1
chr1:202943943:-	chr1	202943943	202943944	-	C	C->T	ADIPOR1
chr1:202945032:-	chr1	202945032	202945033	-	C	C->T	ADIPOR1
chr1:202945113:-	chr1	202945113	202945114	-	C	C->T	ADIPOR1
chr1:202946470:-	chr1	202946470	202946471	-	C	C->T	ADIPOR1
chr1:202946544:-	chr1	202946544	202946545	-	C	C->T	ADIPOR1
chr1:202946562:-	chr1	202946562	202946563	-	C	C->T	ADIPOR1
chr1:202948306:-	chr1	202948306	202948307	-	C	C->T	ADIPOR1
chr1:202948358:-	chr1	202948358	202948359	-	C	C->T	ADIPOR1
chr1:202962037:-	chr1	202962037	202962038	-	C	C->T	CYB5R1
chr1:202962085:-	chr1	202962085	202962086	-	C	C->T	CYB5R1
chr1:203008727:+	chr1	203008727	203008728	+	C	C->T	TMEM183A
chr1:203015011:+	chr1	203015011	203015012	+	C	C->T	TMEM183A
chr1:203015559:+	chr1	203015559	203015560	+	C	C->T	TMEM183A
chr1:203018542:+	chr1	203018542	203018543	+	C	C->T	TMEM183A
chr1:203023143:+	chr1	203023143	203023144	+	C	C->T	TMEM183A
chr1:203023273:+	chr1	203023273	203023274	+	C	C->T	TMEM183A
chr1:203847318:+	chr1	203847318	203847319	+	C	C->T	ZC3H11A
chr1:203870028:+	chr1	203870028	203870029	+	C	C->T	SNRPE
chr1:203870039:+	chr1	203870039	203870040	+	C	C->T	SNRPE
chr1:203870042:+	chr1	203870042	203870043	+	C	C->T	SNRPE
chr1:203870059:+	chr1	203870059	203870060	+	C	C->T	SNRPE
chr1:204406170:-	chr1	204406170	204406171	-	C	C->T	PPP1R15B
chr1:205714654:-	chr1	205714654	205714655	-	C	C->T	NUCKS1
chr1:205714677:-	chr1	205714677	205714678	-	C	C->T	NUCKS1
chr1:205714715:-	chr1	205714715	205714716	-	C	C->T	NUCKS1
chr1:205715114:-	chr1	205715114	205715115	-	C	C->T	NUCKS1
chr1:205715799:-	chr1	205715799	205715800	-	C	C->T	NUCKS1
chr1:205715900:-	chr1	205715900	205715901	-	C	C->T	NUCKS1
chr1:205716840:-	chr1	205716840	205716841	-	C	C->T	NUCKS1
chr1:205717011:-	chr1	205717011	205717012	-	C	C->T	NUCKS1
chr1:205720605:-	chr1	205720605	205720606	-	C	C->T	NUCKS1
chr1:20651083:+	chr1	20651083	20651084	+	C	C->T	PINK1
chr1:20651177:+	chr1	20651177	20651178	+	C	C->T	PINK1
chr1:20651194:+	chr1	20651194	20651195	+	C	C->T	PINK1
chr1:20652246:-	chr1	20652246	20652247	-	C	C->T	DDOST
chr1:20652248:-	chr1	20652248	20652249	-	C	C->T	DDOST
chr1:20652271:-	chr1	20652271	20652272	-	C	C->T	DDOST
chr1:20652632:-	chr1	20652632	20652633	-	C	C->T	DDOST
chr1:20652908:-	chr1	20652908	20652909	-	C	C->T	DDOST
chr1:20660911:-	chr1	20660911	20660912	-	C	C->T	DDOST
chr1:206611207:-	chr1	206611207	206611208	-	C	C->T	EIF2D
chr1:206729050:+	chr1	206729050	206729051	+	C	C->T	MAPKAPK2
chr1:206729090:+	chr1	206729090	206729091	+	C	C->T	MAPKAPK2
chr1:206733149:+	chr1	206733149	206733150	+	C	C->T	MAPKAPK2
chr1:207793556:+	chr1	207793556	207793557	+	C	C->T	CD46
chr1:20810752:-	chr1	20810752	20810753	-	C	C->T	EIF4G3
chr1:20810824:-	chr1	20810824	20810825	-	C	C->T	EIF4G3
chr1:20817450:-	chr1	20817450	20817451	-	C	C->T	EIF4G3
chr1:20817473:-	chr1	20817473	20817474	-	C	C->T	EIF4G3
chr1:20817477:-	chr1	20817477	20817478	-	C	C->T	EIF4G3
chr1:20825119:-	chr1	20825119	20825120	-	C	C->T	EIF4G3
chr1:20825159:-	chr1	20825159	20825160	-	C	C->T	EIF4G3
chr1:20829198:-	chr1	20829198	20829199	-	C	C->T	EIF4G3
chr1:20886236:-	chr1	20886236	20886237	-	C	C->T	EIF4G3
chr1:20895479:-	chr1	20895479	20895480	-	C	C->T	EIF4G3
chr1:20904943:-	chr1	20904943	20904944	-	C	C->T	EIF4G3
chr1:20980349:-	chr1	20980349	20980350	-	C	C->T	EIF4G3
chr1:211941885:-	chr1	211941885	211941886	-	C	C->T	INTS7
chr1:211941941:-	chr1	211941941	211941942	-	C	C->T	INTS7
chr1:211941998:-	chr1	211941998	211941999	-	C	C->T	INTS7
chr1:211942006:-	chr1	211942006	211942007	-	C	C->T	INTS7
chr1:211967901:-	chr1	211967901	211967902	-	C	C->T	INTS7
chr1:211967974:-	chr1	211967974	211967975	-	C	C->T	INTS7
chr1:212068634:+	chr1	212068634	212068635	+	C	C->T	DTL
chr1:212078252:+	chr1	212078252	212078253	+	C	C->T	DTL
chr1:212104496:+	chr1	212104496	212104497	+	C	C->T	DTL
chr1:21233643:-	chr1	21233643	21233644	-	C	C->T	ECE1
chr1:212442581:+	chr1	212442581	212442582	+	C	C->T	NENF
chr1:212444363:+	chr1	212444363	212444364	+	C	C->T	NENF
chr1:212444438:+	chr1	212444438	212444439	+	C	C->T	NENF
chr1:212445885:+	chr1	212445885	212445886	+	C	C->T	NENF
chr1:212445912:+	chr1	212445912	212445913	+	C	C->T	NENF
chr1:212445951:+	chr1	212445951	212445952	+	C	C->T	NENF
chr1:212445987:+	chr1	212445987	212445988	+	C	C->T	NENF
chr1:212446029:+	chr1	212446029	212446030	+	C	C->T	NENF
chr1:212446078:+	chr1	212446078	212446079	+	C	C->T	NENF
chr1:212618554:+	chr1	212618554	212618555	+	C	C->T	ATF3
chr1:212619649:+	chr1	212619649	212619650	+	C	C->T	ATF3
chr1:212620359:+	chr1	212620359	212620360	+	C	C->T	ATF3
chr1:212738664:-	chr1	212738664	212738665	-	C	C->T	NSL1
chr1:212782404:-	chr1	212782404	212782405	-	C	C->T	NSL1
chr1:212784430:-	chr1	212784430	212784431	-	C	C->T	NSL1
chr1:212993004:-	chr1	212993004	212993005	-	C	C->T	ANGEL2
chr1:213272708:+	chr1	213272708	213272709	+	C	C->T	RPS6KC1
chr1:214332111:+	chr1	214332111	214332112	+	C	C->T	SMYD2
chr1:214336763:+	chr1	214336763	214336764	+	C	C->T	SMYD2
chr1:2148878:+	chr1	2148878	2148879	+	C	C->T	PRKCZ
chr1:2148917:+	chr1	2148917	2148918	+	C	C->T	PRKCZ
chr1:215586558:+	chr1	215586558	215586559	+	C	C->T	KCTD3
chr1:215586602:+	chr1	215586602	215586603	+	C	C->T	KCTD3
chr1:215611901:+	chr1	215611901	215611902	+	C	C->T	KCTD3
chr1:215620824:+	chr1	215620824	215620825	+	C	C->T	KCTD3
chr1:215620863:+	chr1	215620863	215620864	+	C	C->T	KCTD3
chr1:21679222:-	chr1	21679222	21679223	-	C	C->T	USP48
chr1:21679237:-	chr1	21679237	21679238	-	C	C->T	USP48
chr1:21679383:-	chr1	21679383	21679384	-	C	C->T	USP48
chr1:21679397:-	chr1	21679397	21679398	-	C	C->T	USP48
chr1:21701545:-	chr1	21701545	21701546	-	C	C->T	USP48
chr1:21701555:-	chr1	21701555	21701556	-	C	C->T	USP48
chr1:21723903:-	chr1	21723903	21723904	-	C	C->T	USP48
chr1:21723937:-	chr1	21723937	21723938	-	C	C->T	USP48
chr1:2185054:+	chr1	2185054	2185055	+	C	C->T	PRKCZ
chr1:2193872:-	chr1	2193872	2193873	-	C	C->T	FAAP20
chr1:219968686:-	chr1	219968686	219968687	-	C	C->T	EPRS1
chr1:219968808:-	chr1	219968808	219968809	-	C	C->T	EPRS1
chr1:219969089:-	chr1	219969089	219969090	-	C	C->T	EPRS1
chr1:219972095:-	chr1	219972095	219972096	-	C	C->T	EPRS1
chr1:219972105:-	chr1	219972105	219972106	-	C	C->T	EPRS1
chr1:219972126:-	chr1	219972126	219972127	-	C	C->T	EPRS1
chr1:219972141:-	chr1	219972141	219972142	-	C	C->T	EPRS1
chr1:219973240:-	chr1	219973240	219973241	-	C	C->T	EPRS1
chr1:219973260:-	chr1	219973260	219973261	-	C	C->T	EPRS1
chr1:219973382:-	chr1	219973382	219973383	-	C	C->T	EPRS1
chr1:219978625:-	chr1	219978625	219978626	-	C	C->T	EPRS1
chr1:219979499:-	chr1	219979499	219979500	-	C	C->T	EPRS1
chr1:219980124:-	chr1	219980124	219980125	-	C	C->T	EPRS1
chr1:219987348:-	chr1	219987348	219987349	-	C	C->T	EPRS1
chr1:219988605:-	chr1	219988605	219988606	-	C	C->T	EPRS1
chr1:220005254:-	chr1	220005254	220005255	-	C	C->T	EPRS1
chr1:220019028:-	chr1	220019028	220019029	-	C	C->T	EPRS1
chr1:220019044:-	chr1	220019044	220019045	-	C	C->T	EPRS1
chr1:220024275:-	chr1	220024275	220024276	-	C	C->T	EPRS1
chr1:220067382:-	chr1	220067382	220067383	-	C	C->T	BPNT1
chr1:220106026:+	chr1	220106026	220106027	+	C	C->T	IARS2
chr1:220107111:+	chr1	220107111	220107112	+	C	C->T	IARS2
chr1:220110803:+	chr1	220110803	220110804	+	C	C->T	IARS2
chr1:220110855:+	chr1	220110855	220110856	+	C	C->T	IARS2
chr1:220110909:+	chr1	220110909	220110910	+	C	C->T	IARS2
chr1:220110926:+	chr1	220110926	220110927	+	C	C->T	IARS2
chr1:220114352:+	chr1	220114352	220114353	+	C	C->T	IARS2
chr1:220114378:+	chr1	220114378	220114379	+	C	C->T	IARS2
chr1:220125334:+	chr1	220125334	220125335	+	C	C->T	IARS2
chr1:220126799:+	chr1	220126799	220126800	+	C	C->T	IARS2
chr1:220126819:+	chr1	220126819	220126820	+	C	C->T	IARS2
chr1:220134426:+	chr1	220134426	220134427	+	C	C->T	IARS2
chr1:220134460:+	chr1	220134460	220134461	+	C	C->T	IARS2
chr1:220136810:+	chr1	220136810	220136811	+	C	C->T	IARS2
chr1:220139017:+	chr1	220139017	220139018	+	C	C->T	IARS2
chr1:220139019:+	chr1	220139019	220139020	+	C	C->T	IARS2
chr1:220139081:+	chr1	220139081	220139082	+	C	C->T	IARS2
chr1:220140262:+	chr1	220140262	220140263	+	C	C->T	IARS2
chr1:220143050:+	chr1	220143050	220143051	+	C	C->T	IARS2
chr1:220143085:+	chr1	220143085	220143086	+	C	C->T	IARS2
chr1:220145575:+	chr1	220145575	220145576	+	C	C->T	IARS2
chr1:220145605:+	chr1	220145605	220145606	+	C	C->T	IARS2
chr1:220145645:+	chr1	220145645	220145646	+	C	C->T	IARS2
chr1:220147503:+	chr1	220147503	220147504	+	C	C->T	IARS2
chr1:220147540:+	chr1	220147540	220147541	+	C	C->T	IARS2
chr1:220147543:+	chr1	220147543	220147544	+	C	C->T	IARS2
chr1:220147594:+	chr1	220147594	220147595	+	C	C->T	IARS2
chr1:220147596:+	chr1	220147596	220147597	+	C	C->T	IARS2
chr1:220147648:+	chr1	220147648	220147649	+	C	C->T	IARS2
chr1:220147660:+	chr1	220147660	220147661	+	C	C->T	IARS2
chr1:220147674:+	chr1	220147674	220147675	+	C	C->T	IARS2
chr1:220147702:+	chr1	220147702	220147703	+	C	C->T	IARS2
chr1:220696812:+	chr1	220696812	220696813	+	C	C->T	C1orf115
chr1:220698342:+	chr1	220698342	220698343	+	C	C->T	C1orf115
chr1:220698386:+	chr1	220698386	220698387	+	C	C->T	C1orf115
chr1:220813340:+	chr1	220813340	220813341	+	C	C->T	MTARC1
chr1:220813907:+	chr1	220813907	220813908	+	C	C->T	MTARC1
chr1:220813942:+	chr1	220813942	220813943	+	C	C->T	MTARC1
chr1:220814104:+	chr1	220814104	220814105	+	C	C->T	MTARC1
chr1:220814191:+	chr1	220814191	220814192	+	C	C->T	MTARC1
chr1:22081788:+	chr1	22081788	22081789	+	C	C->T	CDC42
chr1:22091857:+	chr1	22091857	22091858	+	C	C->T	CDC42
chr1:22092081:+	chr1	22092081	22092082	+	C	C->T	CDC42
chr1:22092261:+	chr1	22092261	22092262	+	C	C->T	CDC42
chr1:22092412:+	chr1	22092412	22092413	+	C	C->T	CDC42
chr1:22092467:+	chr1	22092467	22092468	+	C	C->T	CDC42
chr1:22092476:+	chr1	22092476	22092477	+	C	C->T	CDC42
chr1:22092661:+	chr1	22092661	22092662	+	C	C->T	CDC42
chr1:22092721:+	chr1	22092721	22092722	+	C	C->T	CDC42
chr1:22092731:+	chr1	22092731	22092732	+	C	C->T	CDC42
chr1:223752860:+	chr1	223752860	223752861	+	C	C->T	CAPN2
chr1:223759396:+	chr1	223759396	223759397	+	A	A->G	CAPN2
chr1:223759475:+	chr1	223759475	223759476	+	C	C->T	CAPN2
chr1:223774851:+	chr1	223774851	223774852	+	C	C->T	CAPN2
chr1:223774930:+	chr1	223774930	223774931	+	C	C->T	CAPN2
chr1:223774966:+	chr1	223774966	223774967	+	C	C->T	CAPN2
chr1:223775000:+	chr1	223775000	223775001	+	C	C->T	CAPN2
chr1:223775147:+	chr1	223775147	223775148	+	C	C->T	CAPN2
chr1:223775482:+	chr1	223775482	223775483	+	C	C->T	CAPN2
chr1:223775486:+	chr1	223775486	223775487	+	C	C->T	CAPN2
chr1:223775492:+	chr1	223775492	223775493	+	C	C->T	CAPN2
chr1:223775497:+	chr1	223775497	223775498	+	C	C->T	CAPN2
chr1:223775526:+	chr1	223775526	223775527	+	C	C->T	CAPN2
chr1:223775562:+	chr1	223775562	223775563	+	C	C->T	CAPN2
chr1:223775649:+	chr1	223775649	223775650	+	C	C->T	CAPN2
chr1:223775660:+	chr1	223775660	223775661	+	C	C->T	CAPN2
chr1:223775694:+	chr1	223775694	223775695	+	C	C->T	CAPN2
chr1:223780605:-	chr1	223780605	223780606	-	C	C->T	TP53BP2
chr1:223780636:-	chr1	223780636	223780637	-	C	C->T	TP53BP2
chr1:223784205:-	chr1	223784205	223784206	-	C	C->T	TP53BP2
chr1:223793358:-	chr1	223793358	223793359	-	C	C->T	TP53BP2
chr1:223806921:-	chr1	223806921	223806922	-	C	C->T	TP53BP2
chr1:224158779:+	chr1	224158779	224158780	+	C	C->T	FBXO28
chr1:224190084:+	chr1	224190084	224190085	+	C	C->T	DEGS1
chr1:224192678:+	chr1	224192678	224192679	+	C	C->T	DEGS1
chr1:224192714:+	chr1	224192714	224192715	+	C	C->T	DEGS1
chr1:224192716:+	chr1	224192716	224192717	+	C	C->T	DEGS1
chr1:224192771:+	chr1	224192771	224192772	+	C	C->T	DEGS1
chr1:224227651:-	chr1	224227651	224227652	-	C	C->T	NVL
chr1:224231255:-	chr1	224231255	224231256	-	C	C->T	NVL
chr1:224231290:-	chr1	224231290	224231291	-	C	C->T	NVL
chr1:224268099:-	chr1	224268099	224268100	-	C	C->T	NVL
chr1:224281130:-	chr1	224281130	224281131	-	C	C->T	NVL
chr1:224296518:-	chr1	224296518	224296519	-	C	C->T	NVL
chr1:224305042:-	chr1	224305042	224305043	-	C	C->T	NVL
chr1:224308053:-	chr1	224308053	224308054	-	C	C->T	NVL
chr1:224375818:+	chr1	224375818	224375819	+	C	C->T	CNIH4
chr1:224375853:+	chr1	224375853	224375854	+	C	C->T	CNIH4
chr1:224375855:+	chr1	224375855	224375856	+	C	C->T	CNIH4
chr1:224375858:+	chr1	224375858	224375859	+	C	C->T	CNIH4
chr1:224375865:+	chr1	224375865	224375866	+	C	C->T	CNIH4
chr1:224375883:+	chr1	224375883	224375884	+	C	C->T	CNIH4
chr1:224375886:+	chr1	224375886	224375887	+	C	C->T	CNIH4
chr1:224389576:-	chr1	224389576	224389577	-	C	C->T	WDR26
chr1:224389801:-	chr1	224389801	224389802	-	C	C->T	WDR26
chr1:224393943:-	chr1	224393943	224393944	-	C	C->T	WDR26
chr1:224393958:-	chr1	224393958	224393959	-	C	C->T	WDR26
chr1:224393977:-	chr1	224393977	224393978	-	C	C->T	WDR26
chr1:224398118:-	chr1	224398118	224398119	-	C	C->T	WDR26
chr1:224398167:-	chr1	224398167	224398168	-	C	C->T	WDR26
chr1:224398199:-	chr1	224398199	224398200	-	C	C->T	WDR26
chr1:224398560:-	chr1	224398560	224398561	-	C	C->T	WDR26
chr1:224398588:-	chr1	224398588	224398589	-	C	C->T	WDR26
chr1:224398890:-	chr1	224398890	224398891	-	C	C->T	WDR26
chr1:224398900:-	chr1	224398900	224398901	-	C	C->T	WDR26
chr1:224399031:-	chr1	224399031	224399032	-	C	C->T	WDR26
chr1:224400980:-	chr1	224400980	224400981	-	C	C->T	WDR26
chr1:224401019:-	chr1	224401019	224401020	-	C	C->T	WDR26
chr1:224404431:-	chr1	224404431	224404432	-	C	C->T	WDR26
chr1:224404541:-	chr1	224404541	224404542	-	C	C->T	WDR26
chr1:224404551:-	chr1	224404551	224404552	-	C	C->T	WDR26
chr1:224418344:-	chr1	224418344	224418345	-	C	C->T	WDR26
chr1:224418370:-	chr1	224418370	224418371	-	C	C->T	WDR26
chr1:224969524:+	chr1	224969524	224969525	+	C	C->T	DNAH14
chr1:225401696:-	chr1	225401696	225401697	-	C	C->T	LBR
chr1:225401706:-	chr1	225401706	225401707	-	C	C->T	LBR
chr1:225403210:-	chr1	225403210	225403211	-	C	C->T	LBR
chr1:225419718:-	chr1	225419718	225419719	-	C	C->T	LBR
chr1:225496353:-	chr1	225496353	225496354	-	C	C->T	ENAH
chr1:225497655:-	chr1	225497655	225497656	-	C	C->T	ENAH
chr1:225497702:-	chr1	225497702	225497703	-	C	C->T	ENAH
chr1:225497705:-	chr1	225497705	225497706	-	C	C->T	ENAH
chr1:225497712:-	chr1	225497712	225497713	-	C	C->T	ENAH
chr1:225497715:-	chr1	225497715	225497716	-	C	C->T	ENAH
chr1:225497722:-	chr1	225497722	225497723	-	C	C->T	ENAH
chr1:225497781:-	chr1	225497781	225497782	-	C	C->T	ENAH
chr1:225501009:-	chr1	225501009	225501010	-	C	C->T	ENAH
chr1:225789302:+	chr1	225789302	225789303	+	C	C->T	SRP9
chr1:225789505:+	chr1	225789505	225789506	+	C	C->T	SRP9
chr1:225789534:+	chr1	225789534	225789535	+	C	C->T	SRP9
chr1:225789582:+	chr1	225789582	225789583	+	C	C->T	SRP9
chr1:225790072:+	chr1	225790072	225790073	+	C	C->T	SRP9
chr1:225845172:+	chr1	225845172	225845173	+	C	C->T	EPHX1
chr1:225919985:-	chr1	225919985	225919986	-	C	C->T	PYCR2
chr1:226146518:-	chr1	226146518	226146519	-	C	C->T	ACBD3
chr1:226146538:-	chr1	226146538	226146539	-	C	C->T	ACBD3
chr1:226146597:-	chr1	226146597	226146598	-	C	C->T	ACBD3
chr1:226146669:-	chr1	226146669	226146670	-	C	C->T	ACBD3
chr1:226360878:-	chr1	226360878	226360879	-	C	C->T	PARP1
chr1:226360886:-	chr1	226360886	226360887	-	C	C->T	PARP1
chr1:226361098:-	chr1	226361098	226361099	-	C	C->T	PARP1
chr1:226361126:-	chr1	226361126	226361127	-	C	C->T	PARP1
chr1:226361134:-	chr1	226361134	226361135	-	C	C->T	PARP1
chr1:226361145:-	chr1	226361145	226361146	-	C	C->T	PARP1
chr1:226361177:-	chr1	226361177	226361178	-	C	C->T	PARP1
chr1:226361183:-	chr1	226361183	226361184	-	C	C->T	PARP1
chr1:226361209:-	chr1	226361209	226361210	-	C	C->T	PARP1
chr1:226361213:-	chr1	226361213	226361214	-	C	C->T	PARP1
chr1:226361299:-	chr1	226361299	226361300	-	C	C->T	PARP1
chr1:226361320:-	chr1	226361320	226361321	-	C	C->T	PARP1
chr1:226361326:-	chr1	226361326	226361327	-	C	C->T	PARP1
chr1:226361351:-	chr1	226361351	226361352	-	C	C->T	PARP1
chr1:226362004:-	chr1	226362004	226362005	-	C	C->T	PARP1
chr1:226362027:-	chr1	226362027	226362028	-	C	C->T	PARP1
chr1:226367485:-	chr1	226367485	226367486	-	C	C->T	PARP1
chr1:226379152:-	chr1	226379152	226379153	-	C	C->T	PARP1
chr1:226379155:-	chr1	226379155	226379156	-	C	C->T	PARP1
chr1:226379176:-	chr1	226379176	226379177	-	C	C->T	PARP1
chr1:227759327:+	chr1	227759327	227759328	+	C	C->T	SNAP47
chr1:227781145:+	chr1	227781145	227781146	+	C	C->T	SNAP47
chr1:228098034:+	chr1	228098034	228098035	+	C	C->T	ARF1
chr1:228098459:+	chr1	228098459	228098460	+	C	C->T	ARF1
chr1:228099022:+	chr1	228099022	228099023	+	C	C->T	ARF1
chr1:228099024:+	chr1	228099024	228099025	+	C	C->T	ARF1
chr1:228099067:+	chr1	228099067	228099068	+	C	C->T	ARF1
chr1:228099097:+	chr1	228099097	228099098	+	C	C->T	ARF1
chr1:228102990:-	chr1	228102990	228102991	-	C	C->T	C1orf35
chr1:228141172:+	chr1	228141172	228141173	+	C	C->T	GUK1
chr1:228141202:+	chr1	228141202	228141203	+	C	C->T	GUK1
chr1:228146845:+	chr1	228146845	228146846	+	C	C->T	GUK1
chr1:228146878:+	chr1	228146878	228146879	+	C	C->T	GUK1
chr1:228147532:+	chr1	228147532	228147533	+	C	C->T	GUK1
chr1:228147637:+	chr1	228147637	228147638	+	C	C->T	GUK1
chr1:228148897:+	chr1	228148897	228148898	+	C	C->T	GUK1
chr1:229288738:+	chr1	229288738	229288739	+	C	C->T	RAB4A
chr1:229288835:+	chr1	229288835	229288836	+	C	C->T	RAB4A
chr1:229295855:+	chr1	229295855	229295856	+	C	C->T	RAB4A
chr1:229295868:+	chr1	229295868	229295869	+	C	C->T	RAB4A
chr1:229297489:+	chr1	229297489	229297490	+	C	C->T	RAB4A
chr1:229297516:+	chr1	229297516	229297517	+	C	C->T	RAB4A
chr1:229297544:+	chr1	229297544	229297545	+	C	C->T	RAB4A
chr1:229297568:+	chr1	229297568	229297569	+	C	C->T	RAB4A
chr1:229297604:+	chr1	229297604	229297605	+	C	C->T	RAB4A
chr1:229298994:+	chr1	229298994	229298995	+	C	C->T	RAB4A
chr1:229299006:+	chr1	229299006	229299007	+	C	C->T	RAB4A
chr1:229299035:+	chr1	229299035	229299036	+	C	C->T	RAB4A
chr1:229299053:+	chr1	229299053	229299054	+	C	C->T	RAB4A
chr1:229302955:+	chr1	229302955	229302956	+	C	C->T	RAB4A
chr1:229303814:+	chr1	229303814	229303815	+	C	C->T	RAB4A
chr1:229303829:+	chr1	229303829	229303830	+	C	C->T	RAB4A
chr1:229303831:+	chr1	229303831	229303832	+	C	C->T	RAB4A
chr1:229303884:+	chr1	229303884	229303885	+	C	C->T	RAB4A
chr1:229303932:+	chr1	229303932	229303933	+	C	C->T	RAB4A
chr1:229441354:-	chr1	229441354	229441355	-	C	C->T	NUP133
chr1:229441429:-	chr1	229441429	229441430	-	C	C->T	NUP133
chr1:229441546:-	chr1	229441546	229441547	-	C	C->T	NUP133
chr1:229441675:-	chr1	229441675	229441676	-	C	C->T	NUP133
chr1:229441957:-	chr1	229441957	229441958	-	C	C->T	NUP133
chr1:229442020:-	chr1	229442020	229442021	-	C	C->T	NUP133
chr1:229449159:-	chr1	229449159	229449160	-	C	C->T	NUP133
chr1:229458194:-	chr1	229458194	229458195	-	C	C->T	NUP133
chr1:229463629:-	chr1	229463629	229463630	-	C	C->T	NUP133
chr1:229464653:-	chr1	229464653	229464654	-	C	C->T	NUP133
chr1:229465454:-	chr1	229465454	229465455	-	C	C->T	NUP133
chr1:229477683:-	chr1	229477683	229477684	-	C	C->T	NUP133
chr1:229484122:-	chr1	229484122	229484123	-	C	C->T	NUP133
chr1:229486449:-	chr1	229486449	229486450	-	C	C->T	NUP133
chr1:229495496:-	chr1	229495496	229495497	-	C	C->T	NUP133
chr1:229540693:-	chr1	229540693	229540694	-	C	C->T	ABCB10
chr1:229594872:-	chr1	229594872	229594873	-	C	C->T	TAF5L
chr1:229659267:+	chr1	229659267	229659268	+	C	C->T	URB2
chr1:229659567:+	chr1	229659567	229659568	+	C	C->T	URB2
chr1:230246139:+	chr1	230246139	230246140	+	C	C->T	GALNT2
chr1:230265291:+	chr1	230265291	230265292	+	C	C->T	GALNT2
chr1:230265302:+	chr1	230265302	230265303	+	C	C->T	GALNT2
chr1:230279541:+	chr1	230279541	230279542	+	C	C->T	GALNT2
chr1:230279613:+	chr1	230279613	230279614	+	C	C->T	GALNT2
chr1:230280084:+	chr1	230280084	230280085	+	C	C->T	GALNT2
chr1:230280422:+	chr1	230280422	230280423	+	C	C->T	GALNT2
chr1:23050434:+	chr1	23050434	23050435	+	C	C->T	KDM1A
chr1:23050481:+	chr1	23050481	23050482	+	C	C->T	KDM1A
chr1:23053797:+	chr1	23053797	23053798	+	C	C->T	KDM1A
chr1:23053809:+	chr1	23053809	23053810	+	C	C->T	KDM1A
chr1:23055126:+	chr1	23055126	23055127	+	C	C->T	KDM1A
chr1:23055940:+	chr1	23055940	23055941	+	C	C->T	KDM1A
chr1:23055993:+	chr1	23055993	23055994	+	C	C->T	KDM1A
chr1:23055999:+	chr1	23055999	23056000	+	C	C->T	KDM1A
chr1:23056023:+	chr1	23056023	23056024	+	C	C->T	KDM1A
chr1:23057513:+	chr1	23057513	23057514	+	C	C->T	KDM1A
chr1:23057524:+	chr1	23057524	23057525	+	C	C->T	KDM1A
chr1:23057556:+	chr1	23057556	23057557	+	C	C->T	KDM1A
chr1:230659577:+	chr1	230659577	230659578	+	C	C->T	COG2
chr1:230663197:+	chr1	230663197	230663198	+	C	C->T	COG2
chr1:230669474:+	chr1	230669474	230669475	+	C	C->T	COG2
chr1:230669479:+	chr1	230669479	230669480	+	C	C->T	COG2
chr1:230669511:+	chr1	230669511	230669512	+	C	C->T	COG2
chr1:230669525:+	chr1	230669525	230669526	+	C	C->T	COG2
chr1:230690100:+	chr1	230690100	230690101	+	C	C->T	COG2
chr1:23069097:+	chr1	23069097	23069098	+	C	C->T	KDM1A
chr1:23069119:+	chr1	23069119	23069120	+	C	C->T	KDM1A
chr1:23069139:+	chr1	23069139	23069140	+	C	C->T	KDM1A
chr1:23071306:+	chr1	23071306	23071307	+	C	C->T	KDM1A
chr1:23071332:+	chr1	23071332	23071333	+	C	C->T	KDM1A
chr1:23071334:+	chr1	23071334	23071335	+	C	C->T	KDM1A
chr1:23072145:+	chr1	23072145	23072146	+	C	C->T	KDM1A
chr1:23072147:+	chr1	23072147	23072148	+	C	C->T	KDM1A
chr1:23072168:+	chr1	23072168	23072169	+	C	C->T	KDM1A
chr1:23073377:+	chr1	23073377	23073378	+	C	C->T	KDM1A
chr1:23073393:+	chr1	23073393	23073394	+	C	C->T	KDM1A
chr1:23077235:+	chr1	23077235	23077236	+	C	C->T	KDM1A
chr1:23077261:+	chr1	23077261	23077262	+	C	C->T	KDM1A
chr1:23077276:+	chr1	23077276	23077277	+	A	A->G	KDM1A
chr1:23079619:+	chr1	23079619	23079620	+	C	C->T	KDM1A
chr1:23081453:+	chr1	23081453	23081454	+	C	C->T	KDM1A
chr1:23081497:+	chr1	23081497	23081498	+	C	C->T	KDM1A
chr1:23081506:+	chr1	23081506	23081507	+	C	C->T	KDM1A
chr1:23082308:+	chr1	23082308	23082309	+	C	C->T	KDM1A
chr1:23082334:+	chr1	23082334	23082335	+	C	C->T	KDM1A
chr1:23083190:+	chr1	23083190	23083191	+	C	C->T	KDM1A
chr1:23083435:+	chr1	23083435	23083436	+	C	C->T	KDM1A
chr1:23083445:+	chr1	23083445	23083446	+	C	C->T	KDM1A
chr1:23083586:+	chr1	23083586	23083587	+	C	C->T	KDM1A
chr1:230837532:-	chr1	230837532	230837533	-	C	C->T	C1orf198
chr1:230838118:-	chr1	230838118	230838119	-	C	C->T	C1orf198
chr1:230839742:-	chr1	230839742	230839743	-	C	C->T	C1orf198
chr1:230906352:-	chr1	230906352	230906353	-	C	C->T	TTC13
chr1:230940468:-	chr1	230940468	230940469	-	C	C->T	TTC13
chr1:230997196:+	chr1	230997196	230997197	+	C	C->T	ARV1
chr1:231000359:+	chr1	231000359	231000360	+	C	C->T	ARV1
chr1:231000402:+	chr1	231000402	231000403	+	C	C->T	ARV1
chr1:231019652:-	chr1	231019652	231019653	-	C	C->T	FAM89A
chr1:231260584:+	chr1	231260584	231260585	+	C	C->T	GNPAT
chr1:231270860:+	chr1	231270860	231270861	+	C	C->T	GNPAT
chr1:231270938:+	chr1	231270938	231270939	+	C	C->T	GNPAT
chr1:231273973:+	chr1	231273973	231273974	+	C	C->T	GNPAT
chr1:231275276:+	chr1	231275276	231275277	+	C	C->T	GNPAT
chr1:231276172:+	chr1	231276172	231276173	+	C	C->T	GNPAT
chr1:231277536:+	chr1	231277536	231277537	+	C	C->T	GNPAT
chr1:231277574:+	chr1	231277574	231277575	+	C	C->T	GNPAT
chr1:231277582:+	chr1	231277582	231277583	+	C	C->T	GNPAT
chr1:231277603:+	chr1	231277603	231277604	+	C	C->T	GNPAT
chr1:231277606:+	chr1	231277606	231277607	+	C	C->T	GNPAT
chr1:231277644:+	chr1	231277644	231277645	+	C	C->T	GNPAT
chr1:231277654:+	chr1	231277654	231277655	+	C	C->T	GNPAT
chr1:231277656:+	chr1	231277656	231277657	+	C	C->T	GNPAT
chr1:231277663:+	chr1	231277663	231277664	+	C	C->T	GNPAT
chr1:231277751:+	chr1	231277751	231277752	+	C	C->T	GNPAT
chr1:231366316:-	chr1	231366316	231366317	-	C	C->T	EGLN1
chr1:231366343:-	chr1	231366343	231366344	-	C	C->T	EGLN1
chr1:231373991:-	chr1	231373991	231373992	-	C	C->T	EGLN1
chr1:232970093:+	chr1	232970093	232970094	+	C	C->T	NTPCR
chr1:232978354:+	chr1	232978354	232978355	+	C	C->T	NTPCR
chr1:23310220:-	chr1	23310220	23310221	-	C	C->T	HNRNPR
chr1:23310316:-	chr1	23310316	23310317	-	C	C->T	HNRNPR
chr1:23310399:-	chr1	23310399	23310400	-	C	C->T	HNRNPR
chr1:23310428:-	chr1	23310428	23310429	-	C	C->T	HNRNPR
chr1:23310451:-	chr1	23310451	23310452	-	C	C->T	HNRNPR
chr1:23310498:-	chr1	23310498	23310499	-	C	C->T	HNRNPR
chr1:23310621:-	chr1	23310621	23310622	-	C	C->T	HNRNPR
chr1:23310912:-	chr1	23310912	23310913	-	C	C->T	HNRNPR
chr1:23310915:-	chr1	23310915	23310916	-	C	C->T	HNRNPR
chr1:23310945:-	chr1	23310945	23310946	-	C	C->T	HNRNPR
chr1:23310963:-	chr1	23310963	23310964	-	C	C->T	HNRNPR
chr1:23311050:-	chr1	23311050	23311051	-	C	C->T	HNRNPR
chr1:23311219:-	chr1	23311219	23311220	-	C	C->T	HNRNPR
chr1:23311250:-	chr1	23311250	23311251	-	C	C->T	HNRNPR
chr1:23313667:-	chr1	23313667	23313668	-	C	C->T	HNRNPR
chr1:23313670:-	chr1	23313670	23313671	-	C	C->T	HNRNPR
chr1:23313678:-	chr1	23313678	23313679	-	C	C->T	HNRNPR
chr1:23321565:-	chr1	23321565	23321566	-	C	C->T	HNRNPR
chr1:23333547:-	chr1	23333547	23333548	-	C	C->T	HNRNPR
chr1:23338527:-	chr1	23338527	23338528	-	C	C->T	HNRNPR
chr1:234393664:-	chr1	234393664	234393665	-	C	C->T	TARBP1
chr1:23507195:-	chr1	23507195	23507196	-	C	C->T	E2F2
chr1:235109717:-	chr1	235109717	235109718	-	C	C->T	TOMM20
chr1:235110355:-	chr1	235110355	235110356	-	C	C->T	TOMM20
chr1:235110394:-	chr1	235110394	235110395	-	C	C->T	TOMM20
chr1:235110442:-	chr1	235110442	235110443	-	C	C->T	TOMM20
chr1:235110459:-	chr1	235110459	235110460	-	C	C->T	TOMM20
chr1:235110463:-	chr1	235110463	235110464	-	C	C->T	TOMM20
chr1:235110494:-	chr1	235110494	235110495	-	C	C->T	TOMM20
chr1:235110496:-	chr1	235110496	235110497	-	C	C->T	TOMM20
chr1:235110512:-	chr1	235110512	235110513	-	C	C->T	TOMM20
chr1:235110566:-	chr1	235110566	235110567	-	C	C->T	TOMM20
chr1:235110570:-	chr1	235110570	235110571	-	C	C->T	TOMM20
chr1:235110578:-	chr1	235110578	235110579	-	C	C->T	TOMM20
chr1:235110586:-	chr1	235110586	235110587	-	C	C->T	TOMM20
chr1:235110596:-	chr1	235110596	235110597	-	C	C->T	TOMM20
chr1:235110618:-	chr1	235110618	235110619	-	C	C->T	TOMM20
chr1:235110713:-	chr1	235110713	235110714	-	C	C->T	TOMM20
chr1:235110823:-	chr1	235110823	235110824	-	C	C->T	TOMM20
chr1:235110842:-	chr1	235110842	235110843	-	C	C->T	TOMM20
chr1:235110884:-	chr1	235110884	235110885	-	C	C->T	TOMM20
chr1:235110890:-	chr1	235110890	235110891	-	C	C->T	TOMM20
chr1:235111095:-	chr1	235111095	235111096	-	C	C->T	TOMM20
chr1:235111687:-	chr1	235111687	235111688	-	C	C->T	TOMM20
chr1:235111782:-	chr1	235111782	235111783	-	C	C->T	TOMM20
chr1:235111843:-	chr1	235111843	235111844	-	C	C->T	TOMM20
chr1:235131836:-	chr1	235131836	235131837	-	C	C->T	RBM34
chr1:235135688:-	chr1	235135688	235135689	-	C	C->T	RBM34
chr1:235135696:-	chr1	235135696	235135697	-	C	C->T	RBM34
chr1:235135737:-	chr1	235135737	235135738	-	C	C->T	RBM34
chr1:235135741:-	chr1	235135741	235135742	-	C	C->T	RBM34
chr1:235328776:+	chr1	235328776	235328777	+	C	C->T	GGPS1
chr1:235342238:+	chr1	235342238	235342239	+	C	C->T	GGPS1
chr1:235380065:+	chr1	235380065	235380066	+	C	C->T	TBCE
chr1:235414494:+	chr1	235414494	235414495	+	C	C->T	TBCE
chr1:235414560:+	chr1	235414560	235414561	+	C	C->T	TBCE
chr1:235427216:+	chr1	235427216	235427217	+	C	C->T	TBCE
chr1:235435764:+	chr1	235435764	235435765	+	C	C->T	TBCE
chr1:235436392:+	chr1	235436392	235436393	+	C	C->T	TBCE
chr1:235437464:+	chr1	235437464	235437465	+	C	C->T	TBCE
chr1:235438803:+	chr1	235438803	235438804	+	C	C->T	TBCE
chr1:235438866:+	chr1	235438866	235438867	+	C	C->T	TBCE
chr1:235448412:+	chr1	235448412	235448413	+	C	C->T	TBCE
chr1:235448769:+	chr1	235448769	235448770	+	C	C->T	TBCE
chr1:236221950:-	chr1	236221950	236221951	-	C	C->T	ERO1B
chr1:236550935:-	chr1	236550935	236550936	-	C	C->T	HEATR1
chr1:236555610:-	chr1	236555610	236555611	-	C	C->T	HEATR1
chr1:236559728:-	chr1	236559728	236559729	-	C	C->T	HEATR1
chr1:23692741:+	chr1	23692741	23692742	+	C	C->T	RPL11
chr1:23693815:+	chr1	23693815	23693816	+	C	C->T	RPL11
chr1:23694699:+	chr1	23694699	23694700	+	C	C->T	RPL11
chr1:23694706:+	chr1	23694706	23694707	+	C	C->T	RPL11
chr1:23694730:+	chr1	23694730	23694731	+	C	C->T	RPL11
chr1:23695829:+	chr1	23695829	23695830	+	C	C->T	RPL11
chr1:23695863:+	chr1	23695863	23695864	+	C	C->T	RPL11
chr1:23695865:+	chr1	23695865	23695866	+	C	C->T	RPL11
chr1:23696037:+	chr1	23696037	23696038	+	C	C->T	RPL11
chr1:23749041:+	chr1	23749041	23749042	+	C	C->T	ELOA
chr1:23751033:+	chr1	23751033	23751034	+	C	C->T	ELOA
chr1:23751246:+	chr1	23751246	23751247	+	C	C->T	ELOA
chr1:23751924:+	chr1	23751924	23751925	+	C	C->T	ELOA
chr1:23754397:+	chr1	23754397	23754398	+	C	C->T	ELOA
chr1:23754422:+	chr1	23754422	23754423	+	C	C->T	ELOA
chr1:23755886:+	chr1	23755886	23755887	+	C	C->T	ELOA
chr1:23755892:+	chr1	23755892	23755893	+	C	C->T	ELOA
chr1:23757116:+	chr1	23757116	23757117	+	C	C->T	ELOA
chr1:23759535:+	chr1	23759535	23759536	+	C	C->T	ELOA
chr1:23759554:+	chr1	23759554	23759555	+	C	C->T	ELOA
chr1:23759617:+	chr1	23759617	23759618	+	C	C->T	ELOA
chr1:23761302:+	chr1	23761302	23761303	+	C	C->T	ELOA
chr1:23761505:+	chr1	23761505	23761506	+	C	C->T	ELOA
chr1:23761690:+	chr1	23761690	23761691	+	C	C->T	ELOA
chr1:23787355:+	chr1	23787355	23787356	+	C	C->T	PITHD1
chr1:23787715:+	chr1	23787715	23787716	+	C	C->T	PITHD1
chr1:23787754:+	chr1	23787754	23787755	+	C	C->T	PITHD1
chr1:23787775:+	chr1	23787775	23787776	+	C	C->T	PITHD1
chr1:23787827:+	chr1	23787827	23787828	+	C	C->T	PITHD1
chr1:23787835:+	chr1	23787835	23787836	+	C	C->T	PITHD1
chr1:23854472:-	chr1	23854472	23854473	-	C	C->T	FUCA1
chr1:23967313:-	chr1	23967313	23967314	-	C	C->T	SRSF10
chr1:23967459:-	chr1	23967459	23967460	-	C	C->T	SRSF10
chr1:23967511:-	chr1	23967511	23967512	-	C	C->T	SRSF10
chr1:23967536:-	chr1	23967536	23967537	-	C	C->T	SRSF10
chr1:23970185:-	chr1	23970185	23970186	-	C	C->T	SRSF10
chr1:23970255:-	chr1	23970255	23970256	-	C	C->T	SRSF10
chr1:23970293:-	chr1	23970293	23970294	-	C	C->T	SRSF10
chr1:23971580:-	chr1	23971580	23971581	-	C	C->T	SRSF10
chr1:23971875:-	chr1	23971875	23971876	-	C	C->T	SRSF10
chr1:23971878:-	chr1	23971878	23971879	-	C	C->T	SRSF10
chr1:23971938:-	chr1	23971938	23971939	-	C	C->T	SRSF10
chr1:23971971:-	chr1	23971971	23971972	-	C	C->T	SRSF10
chr1:23978744:-	chr1	23978744	23978745	-	C	C->T	SRSF10
chr1:2403179:+	chr1	2403179	2403180	+	C	C->T	RER1
chr1:2403197:+	chr1	2403197	2403198	+	C	C->T	RER1
chr1:2403214:+	chr1	2403214	2403215	+	C	C->T	RER1
chr1:2403262:+	chr1	2403262	2403263	+	C	C->T	RER1
chr1:2403299:+	chr1	2403299	2403300	+	C	C->T	RER1
chr1:2403328:+	chr1	2403328	2403329	+	C	C->T	RER1
chr1:2403332:+	chr1	2403332	2403333	+	C	C->T	RER1
chr1:2403341:+	chr1	2403341	2403342	+	C	C->T	RER1
chr1:2403574:+	chr1	2403574	2403575	+	C	C->T	RER1
chr1:2403579:+	chr1	2403579	2403580	+	C	C->T	RER1
chr1:2403597:+	chr1	2403597	2403598	+	C	C->T	RER1
chr1:2403604:+	chr1	2403604	2403605	+	C	C->T	RER1
chr1:2403679:+	chr1	2403679	2403680	+	C	C->T	RER1
chr1:2403698:+	chr1	2403698	2403699	+	C	C->T	RER1
chr1:2405423:-	chr1	2405423	2405424	-	C	C->T	PEX10
chr1:2405514:-	chr1	2405514	2405515	-	C	C->T	PEX10
chr1:2405666:-	chr1	2405666	2405667	-	C	C->T	PEX10
chr1:241850560:+	chr1	241850560	241850561	+	C	C->T	EXO1
chr1:241850579:+	chr1	241850579	241850580	+	C	C->T	EXO1
chr1:241852328:+	chr1	241852328	241852329	+	C	C->T	EXO1
chr1:241852371:+	chr1	241852371	241852372	+	C	C->T	EXO1
chr1:241853454:+	chr1	241853454	241853455	+	C	C->T	EXO1
chr1:241857388:+	chr1	241857388	241857389	+	A	A->G	EXO1
chr1:241858636:+	chr1	241858636	241858637	+	C	C->T	EXO1
chr1:241858649:+	chr1	241858649	241858650	+	C	C->T	EXO1
chr1:241860572:+	chr1	241860572	241860573	+	C	C->T	EXO1
chr1:241860685:+	chr1	241860685	241860686	+	C	C->T	EXO1
chr1:241860687:+	chr1	241860687	241860688	+	C	C->T	EXO1
chr1:241861480:+	chr1	241861480	241861481	+	C	C->T	EXO1
chr1:241861483:+	chr1	241861483	241861484	+	C	C->T	EXO1
chr1:241861492:+	chr1	241861492	241861493	+	C	C->T	EXO1
chr1:241866861:+	chr1	241866861	241866862	+	C	C->T	EXO1
chr1:241866912:+	chr1	241866912	241866913	+	C	C->T	EXO1
chr1:241866935:+	chr1	241866935	241866936	+	C	C->T	EXO1
chr1:241878816:+	chr1	241878816	241878817	+	C	C->T	EXO1
chr1:241878881:+	chr1	241878881	241878882	+	C	C->T	EXO1
chr1:241878889:+	chr1	241878889	241878890	+	C	C->T	EXO1
chr1:241878919:+	chr1	241878919	241878920	+	C	C->T	EXO1
chr1:241878958:+	chr1	241878958	241878959	+	C	C->T	EXO1
chr1:241878975:+	chr1	241878975	241878976	+	C	C->T	EXO1
chr1:241881944:+	chr1	241881944	241881945	+	C	C->T	EXO1
chr1:241889557:+	chr1	241889557	241889558	+	C	C->T	EXO1
chr1:241889579:+	chr1	241889579	241889580	+	C	C->T	EXO1
chr1:24373769:-	chr1	24373769	24373770	-	C	C->T	STPG1
chr1:244416066:-	chr1	244416066	244416067	-	C	C->T	ADSS2
chr1:244417630:-	chr1	244417630	244417631	-	C	C->T	ADSS2
chr1:244417705:-	chr1	244417705	244417706	-	C	C->T	ADSS2
chr1:244418762:-	chr1	244418762	244418763	-	C	C->T	ADSS2
chr1:244418802:-	chr1	244418802	244418803	-	C	C->T	ADSS2
chr1:244418862:-	chr1	244418862	244418863	-	C	C->T	ADSS2
chr1:244418880:-	chr1	244418880	244418881	-	C	C->T	ADSS2
chr1:244707434:+	chr1	244707434	244707435	+	C	C->T	DESI2
chr1:244842055:+	chr1	244842055	244842056	+	C	C->T	COX20
chr1:244842245:+	chr1	244842245	244842246	+	C	C->T	COX20
chr1:244843044:+	chr1	244843044	244843045	+	C	C->T	COX20
chr1:244843152:+	chr1	244843152	244843153	+	C	C->T	COX20
chr1:244843154:+	chr1	244843154	244843155	+	C	C->T	COX20
chr1:244853757:-	chr1	244853757	244853758	-	C	C->T	HNRNPU
chr1:244853844:-	chr1	244853844	244853845	-	C	C->T	HNRNPU
chr1:244853850:-	chr1	244853850	244853851	-	C	C->T	HNRNPU
chr1:244853911:-	chr1	244853911	244853912	-	C	C->T	HNRNPU
chr1:244854231:-	chr1	244854231	244854232	-	C	C->T	HNRNPU
chr1:244854284:-	chr1	244854284	244854285	-	C	C->T	HNRNPU
chr1:244854362:-	chr1	244854362	244854363	-	C	C->T	HNRNPU
chr1:244854371:-	chr1	244854371	244854372	-	C	C->T	HNRNPU
chr1:244854434:-	chr1	244854434	244854435	-	C	C->T	HNRNPU
chr1:244855474:-	chr1	244855474	244855475	-	C	C->T	HNRNPU
chr1:244856077:-	chr1	244856077	244856078	-	C	C->T	HNRNPU
chr1:244856101:-	chr1	244856101	244856102	-	C	C->T	HNRNPU
chr1:244859277:-	chr1	244859277	244859278	-	C	C->T	HNRNPU
chr1:244859322:-	chr1	244859322	244859323	-	C	C->T	HNRNPU
chr1:244859326:-	chr1	244859326	244859327	-	C	C->T	HNRNPU
chr1:24646724:+	chr1	24646724	24646725	+	C	C->T	SRRM1
chr1:24672185:+	chr1	24672185	24672186	+	C	C->T	SRRM1
chr1:24672860:+	chr1	24672860	24672861	+	C	C->T	SRRM1
chr1:24672916:+	chr1	24672916	24672917	+	C	C->T	SRRM1
chr1:246740251:+	chr1	246740251	246740252	+	C	C->T	SCCPDH
chr1:246759118:+	chr1	246759118	246759119	+	C	C->T	SCCPDH
chr1:246767245:+	chr1	246767245	246767246	+	C	C->T	SCCPDH
chr1:24839967:+	chr1	24839967	24839968	+	C	C->T	CLIC4
chr1:24843185:+	chr1	24843185	24843186	+	C	C->T	CLIC4
chr1:24843187:+	chr1	24843187	24843188	+	C	C->T	CLIC4
chr1:25223415:-	chr1	25223415	25223416	-	C	C->T	SYF2
chr1:25356799:+	chr1	25356799	25356800	+	C	C->T	TMEM50A
chr1:25360838:+	chr1	25360838	25360839	+	C	C->T	TMEM50A
chr1:25361441:+	chr1	25361441	25361442	+	C	C->T	TMEM50A
chr1:25361653:+	chr1	25361653	25361654	+	C	C->T	TMEM50A
chr1:25361681:+	chr1	25361681	25361682	+	C	C->T	TMEM50A
chr1:25361699:+	chr1	25361699	25361700	+	C	C->T	TMEM50A
chr1:25361967:+	chr1	25361967	25361968	+	C	C->T	TMEM50A
chr1:25823715:+	chr1	25823715	25823716	+	C	C->T	MTFR1L
chr1:25829816:+	chr1	25829816	25829817	+	C	C->T	MTFR1L
chr1:25832026:+	chr1	25832026	25832027	+	C	C->T	MTFR1L
chr1:25834656:-	chr1	25834656	25834657	-	C	C->T	AUNIP
chr1:25900323:-	chr1	25900323	25900324	-	C	C->T	STMN1
chr1:25900838:-	chr1	25900838	25900839	-	C	C->T	STMN1
chr1:25900925:-	chr1	25900925	25900926	-	C	C->T	STMN1
chr1:26170755:+	chr1	26170755	26170756	+	C	C->T	ZNF593
chr1:26475426:+	chr1	26475426	26475427	+	C	C->T	HMGN2
chr1:26475432:+	chr1	26475432	26475433	+	C	C->T	HMGN2
chr1:26476195:+	chr1	26476195	26476196	+	C	C->T	HMGN2
chr1:26854413:+	chr1	26854413	26854414	+	A	A->G	ZDHHC18
chr1:26854519:+	chr1	26854519	26854520	+	C	C->T	ZDHHC18
chr1:26854692:+	chr1	26854692	26854693	+	C	C->T	ZDHHC18
chr1:27404690:-	chr1	27404690	27404691	-	C	C->T	WASF2
chr1:27666159:-	chr1	27666159	27666160	-	C	C->T	IFI6
chr1:27851396:+	chr1	27851396	27851397	+	C	C->T	PPP1R8
chr1:27891644:-	chr1	27891644	27891645	-	C	C->T	RPA2
chr1:27891700:-	chr1	27891700	27891701	-	C	C->T	RPA2
chr1:27891733:-	chr1	27891733	27891734	-	C	C->T	RPA2
chr1:27891903:-	chr1	27891903	27891904	-	C	C->T	RPA2
chr1:27891918:-	chr1	27891918	27891919	-	C	C->T	RPA2
chr1:27891957:-	chr1	27891957	27891958	-	C	C->T	RPA2
chr1:27892030:-	chr1	27892030	27892031	-	C	C->T	RPA2
chr1:27892083:-	chr1	27892083	27892084	-	C	C->T	RPA2
chr1:27892130:-	chr1	27892130	27892131	-	C	C->T	RPA2
chr1:27967403:+	chr1	27967403	27967404	+	C	C->T	XKR8
chr1:28200902:-	chr1	28200902	28200903	-	C	C->T	DNAJC8
chr1:28201082:-	chr1	28201082	28201083	-	C	C->T	DNAJC8
chr1:28201169:-	chr1	28201169	28201170	-	C	C->T	DNAJC8
chr1:28201334:-	chr1	28201334	28201335	-	C	C->T	DNAJC8
chr1:28237586:+	chr1	28237586	28237587	+	C	C->T	ATP5IF1
chr1:28237725:+	chr1	28237725	28237726	+	C	C->T	ATP5IF1
chr1:28237761:+	chr1	28237761	28237762	+	C	C->T	ATP5IF1
chr1:28561351:+	chr1	28561351	28561352	+	C	C->T	TRNAU1AP
chr1:28561384:+	chr1	28561384	28561385	+	C	C->T	TRNAU1AP
chr1:28567324:+	chr1	28567324	28567325	+	C	C->T	TRNAU1AP
chr1:28571250:+	chr1	28571250	28571251	+	C	C->T	TRNAU1AP
chr1:28571253:+	chr1	28571253	28571254	+	C	C->T	TRNAU1AP
chr1:28571298:+	chr1	28571298	28571299	+	C	C->T	TRNAU1AP
chr1:28577523:+	chr1	28577523	28577524	+	C	C->T	TRNAU1AP
chr1:28577549:+	chr1	28577549	28577550	+	C	C->T	TRNAU1AP
chr1:28578671:-	chr1	28578671	28578672	-	C	C->T	SNHG12
chr1:28579551:-	chr1	28579551	28579552	-	C	C->T	SNHG12
chr1:28603414:-	chr1	28603414	28603415	-	C	C->T	TAF12
chr1:28742446:+	chr1	28742446	28742447	+	C	C->T	YTHDF2
chr1:28742820:+	chr1	28742820	28742821	+	C	C->T	YTHDF2
chr1:28743641:+	chr1	28743641	28743642	+	C	C->T	YTHDF2
chr1:28769481:+	chr1	28769481	28769482	+	C	C->T	YTHDF2
chr1:29115707:+	chr1	29115707	29115708	+	C	C->T	EPB41
chr1:29117748:+	chr1	29117748	29117749	+	C	C->T	EPB41
chr1:29117905:+	chr1	29117905	29117906	+	C	C->T	EPB41
chr1:29119773:+	chr1	29119773	29119774	+	C	C->T	EPB41
chr1:29119859:+	chr1	29119859	29119860	+	C	C->T	EPB41
chr1:29147941:-	chr1	29147941	29147942	-	C	C->T	SRSF4
chr1:29148048:-	chr1	29148048	29148049	-	C	C->T	SRSF4
chr1:29148086:-	chr1	29148086	29148087	-	C	C->T	SRSF4
chr1:29148185:-	chr1	29148185	29148186	-	C	C->T	SRSF4
chr1:29148220:-	chr1	29148220	29148221	-	C	C->T	SRSF4
chr1:29148303:-	chr1	29148303	29148304	-	C	C->T	SRSF4
chr1:29148312:-	chr1	29148312	29148313	-	C	C->T	SRSF4
chr1:29148327:-	chr1	29148327	29148328	-	C	C->T	SRSF4
chr1:29148365:-	chr1	29148365	29148366	-	C	C->T	SRSF4
chr1:29154881:-	chr1	29154881	29154882	-	C	C->T	SRSF4
chr1:29159431:-	chr1	29159431	29159432	-	C	C->T	SRSF4
chr1:29159437:-	chr1	29159437	29159438	-	C	C->T	SRSF4
chr1:29325301:+	chr1	29325301	29325302	+	C	C->T	PTPRU
chr1:29325636:+	chr1	29325636	29325637	+	C	C->T	PTPRU
chr1:30932972:-	chr1	30932972	30932973	-	C	C->T	PUM1
chr1:30941238:-	chr1	30941238	30941239	-	C	C->T	PUM1
chr1:31259894:-	chr1	31259894	31259895	-	C	C->T	SNRNP40
chr1:31259949:-	chr1	31259949	31259950	-	C	C->T	SNRNP40
chr1:31260053:-	chr1	31260053	31260054	-	C	C->T	SNRNP40
chr1:31260094:-	chr1	31260094	31260095	-	C	C->T	SNRNP40
chr1:31260101:-	chr1	31260101	31260102	-	C	C->T	SNRNP40
chr1:31291926:-	chr1	31291926	31291927	-	C	C->T	SNRNP40
chr1:31364049:+	chr1	31364049	31364050	+	C	C->T	ZCCHC17
chr1:31906686:-	chr1	31906686	31906687	-	C	C->T	PTP4A2
chr1:31907063:-	chr1	31907063	31907064	-	C	C->T	PTP4A2
chr1:31907098:-	chr1	31907098	31907099	-	C	C->T	PTP4A2
chr1:31907111:-	chr1	31907111	31907112	-	C	C->T	PTP4A2
chr1:31907119:-	chr1	31907119	31907120	-	C	C->T	PTP4A2
chr1:31907124:-	chr1	31907124	31907125	-	C	C->T	PTP4A2
chr1:31907135:-	chr1	31907135	31907136	-	C	C->T	PTP4A2
chr1:31907139:-	chr1	31907139	31907140	-	C	C->T	PTP4A2
chr1:31907151:-	chr1	31907151	31907152	-	C	C->T	PTP4A2
chr1:31907155:-	chr1	31907155	31907156	-	C	C->T	PTP4A2
chr1:31907676:-	chr1	31907676	31907677	-	C	C->T	PTP4A2
chr1:31908728:-	chr1	31908728	31908729	-	C	C->T	PTP4A2
chr1:31908736:-	chr1	31908736	31908737	-	C	C->T	PTP4A2
chr1:31908741:-	chr1	31908741	31908742	-	C	C->T	PTP4A2
chr1:31908827:-	chr1	31908827	31908828	-	C	C->T	PTP4A2
chr1:31908876:-	chr1	31908876	31908877	-	C	C->T	PTP4A2
chr1:31908889:-	chr1	31908889	31908890	-	C	C->T	PTP4A2
chr1:31908904:-	chr1	31908904	31908905	-	C	C->T	PTP4A2
chr1:31908931:-	chr1	31908931	31908932	-	C	C->T	PTP4A2
chr1:31908941:-	chr1	31908941	31908942	-	C	C->T	PTP4A2
chr1:31910038:-	chr1	31910038	31910039	-	C	C->T	PTP4A2
chr1:31910092:-	chr1	31910092	31910093	-	C	C->T	PTP4A2
chr1:31911766:-	chr1	31911766	31911767	-	C	C->T	PTP4A2
chr1:31915961:-	chr1	31915961	31915962	-	C	C->T	PTP4A2
chr1:31918981:-	chr1	31918981	31918982	-	C	C->T	PTP4A2
chr1:31919005:-	chr1	31919005	31919006	-	C	C->T	PTP4A2
chr1:31919009:-	chr1	31919009	31919010	-	C	C->T	PTP4A2
chr1:31919059:-	chr1	31919059	31919060	-	C	C->T	PTP4A2
chr1:31919215:-	chr1	31919215	31919216	-	C	C->T	PTP4A2
chr1:31919443:-	chr1	31919443	31919444	-	C	C->T	PTP4A2
chr1:31919503:-	chr1	31919503	31919504	-	C	C->T	PTP4A2
chr1:31919533:-	chr1	31919533	31919534	-	C	C->T	PTP4A2
chr1:31919601:-	chr1	31919601	31919602	-	C	C->T	PTP4A2
chr1:32039558:+	chr1	32039558	32039559	+	C	C->T	KHDRBS1
chr1:32042596:+	chr1	32042596	32042597	+	C	C->T	KHDRBS1
chr1:32042631:+	chr1	32042631	32042632	+	C	C->T	KHDRBS1
chr1:32042668:+	chr1	32042668	32042669	+	C	C->T	KHDRBS1
chr1:32042675:+	chr1	32042675	32042676	+	C	C->T	KHDRBS1
chr1:32043360:+	chr1	32043360	32043361	+	C	C->T	KHDRBS1
chr1:32102624:+	chr1	32102624	32102625	+	C	C->T	TMEM39B
chr1:32197880:+	chr1	32197880	32197881	+	C	C->T	TXLNA
chr1:32222613:+	chr1	32222613	32222614	+	C	C->T	EIF3I
chr1:32226439:+	chr1	32226439	32226440	+	C	C->T	EIF3I
chr1:32231557:+	chr1	32231557	32231558	+	C	C->T	EIF3I
chr1:32302683:+	chr1	32302683	32302684	+	C	C->T	HDAC1
chr1:32327624:+	chr1	32327624	32327625	+	C	C->T	HDAC1
chr1:32330849:+	chr1	32330849	32330850	+	C	C->T	HDAC1
chr1:32331545:+	chr1	32331545	32331546	+	C	C->T	HDAC1
chr1:32333375:+	chr1	32333375	32333376	+	C	C->T	HDAC1
chr1:32334043:-	chr1	32334043	32334044	-	C	C->T	MARCKSL1
chr1:32621867:-	chr1	32621867	32621868	-	C	C->T	ZBTB8OS
chr1:32621925:-	chr1	32621925	32621926	-	C	C->T	ZBTB8OS
chr1:32633970:-	chr1	32633970	32633971	-	C	C->T	ZBTB8OS
chr1:32634051:-	chr1	32634051	32634052	-	C	C->T	ZBTB8OS
chr1:32634065:-	chr1	32634065	32634066	-	C	C->T	ZBTB8OS
chr1:32634067:-	chr1	32634067	32634068	-	C	C->T	ZBTB8OS
chr1:32669518:+	chr1	32669518	32669519	+	C	C->T	RBBP4
chr1:32679770:+	chr1	32679770	32679771	+	C	C->T	RBBP4
chr1:32679772:+	chr1	32679772	32679773	+	C	C->T	RBBP4
chr1:32680094:+	chr1	32680094	32680095	+	C	C->T	RBBP4
chr1:32680167:+	chr1	32680167	32680168	+	C	C->T	RBBP4
chr1:32680174:+	chr1	32680174	32680175	+	C	C->T	RBBP4
chr1:32775572:-	chr1	32775572	32775573	-	C	C->T	YARS1
chr1:32775650:-	chr1	32775650	32775651	-	C	C->T	YARS1
chr1:32782532:-	chr1	32782532	32782533	-	C	C->T	YARS1
chr1:32791226:-	chr1	32791226	32791227	-	C	C->T	YARS1
chr1:32810696:-	chr1	32810696	32810697	-	C	C->T	YARS1
chr1:32810958:-	chr1	32810958	32810959	-	C	C->T	YARS1
chr1:32811023:-	chr1	32811023	32811024	-	C	C->T	YARS1
chr1:33009223:-	chr1	33009223	33009224	-	C	C->T	AK2
chr1:33010017:-	chr1	33010017	33010018	-	C	C->T	AK2
chr1:33010203:-	chr1	33010203	33010204	-	C	C->T	AK2
chr1:33010527:-	chr1	33010527	33010528	-	C	C->T	AK2
chr1:33010550:-	chr1	33010550	33010551	-	C	C->T	AK2
chr1:33012298:-	chr1	33012298	33012299	-	C	C->T	AK2
chr1:33012307:-	chr1	33012307	33012308	-	C	C->T	AK2
chr1:33332302:-	chr1	33332302	33332303	-	C	C->T	PHC2
chr1:33332334:-	chr1	33332334	33332335	-	C	C->T	PHC2
chr1:35177333:-	chr1	35177333	35177334	-	C	C->T	SFPQ
chr1:35183736:-	chr1	35183736	35183737	-	C	C->T	SFPQ
chr1:35183803:-	chr1	35183803	35183804	-	C	C->T	SFPQ
chr1:35183851:-	chr1	35183851	35183852	-	C	C->T	SFPQ
chr1:35183977:-	chr1	35183977	35183978	-	C	C->T	SFPQ
chr1:35184588:-	chr1	35184588	35184589	-	C	C->T	SFPQ
chr1:35190525:-	chr1	35190525	35190526	-	C	C->T	SFPQ
chr1:35191370:-	chr1	35191370	35191371	-	C	C->T	SFPQ
chr1:35191411:-	chr1	35191411	35191412	-	C	C->T	SFPQ
chr1:35398421:+	chr1	35398421	35398422	+	C	C->T	ZMYM4
chr1:35398435:+	chr1	35398435	35398436	+	C	C->T	ZMYM4
chr1:35399543:+	chr1	35399543	35399544	+	C	C->T	ZMYM4
chr1:35405398:+	chr1	35405398	35405399	+	C	C->T	ZMYM4
chr1:35419679:+	chr1	35419679	35419680	+	C	C->T	ZMYM4
chr1:35419912:+	chr1	35419912	35419913	+	C	C->T	ZMYM4
chr1:35420011:+	chr1	35420011	35420012	+	C	C->T	ZMYM4
chr1:35420088:+	chr1	35420088	35420089	+	C	C->T	ZMYM4
chr1:35433671:-	chr1	35433671	35433672	-	C	C->T	KIAA0319L
chr1:35433681:-	chr1	35433681	35433682	-	C	C->T	KIAA0319L
chr1:35602988:-	chr1	35602988	35602989	-	C	C->T	PSMB2
chr1:35603027:-	chr1	35603027	35603028	-	C	C->T	PSMB2
chr1:35603065:-	chr1	35603065	35603066	-	C	C->T	PSMB2
chr1:35603098:-	chr1	35603098	35603099	-	C	C->T	PSMB2
chr1:35603101:-	chr1	35603101	35603102	-	C	C->T	PSMB2
chr1:35603166:-	chr1	35603166	35603167	-	C	C->T	PSMB2
chr1:35603184:-	chr1	35603184	35603185	-	C	C->T	PSMB2
chr1:35603186:-	chr1	35603186	35603187	-	C	C->T	PSMB2
chr1:35603246:-	chr1	35603246	35603247	-	C	C->T	PSMB2
chr1:35603320:-	chr1	35603320	35603321	-	C	C->T	PSMB2
chr1:35609261:-	chr1	35609261	35609262	-	C	C->T	PSMB2
chr1:35609277:-	chr1	35609277	35609278	-	C	C->T	PSMB2
chr1:35720795:-	chr1	35720795	35720796	-	C	C->T	CLSPN
chr1:35735386:-	chr1	35735386	35735387	-	C	C->T	CLSPN
chr1:35735389:-	chr1	35735389	35735390	-	C	C->T	CLSPN
chr1:35735390:-	chr1	35735390	35735391	-	C	C->T	CLSPN
chr1:35743226:-	chr1	35743226	35743227	-	C	C->T	CLSPN
chr1:35923411:+	chr1	35923411	35923412	+	C	C->T	AGO1
chr1:36093670:+	chr1	36093670	36093671	+	C	C->T	ADPRS
chr1:36136890:-	chr1	36136890	36136891	-	C	C->T	TRAPPC3
chr1:36137016:-	chr1	36137016	36137017	-	C	C->T	TRAPPC3
chr1:36137063:-	chr1	36137063	36137064	-	C	C->T	TRAPPC3
chr1:36137106:-	chr1	36137106	36137107	-	C	C->T	TRAPPC3
chr1:36137114:-	chr1	36137114	36137115	-	C	C->T	TRAPPC3
chr1:36137192:-	chr1	36137192	36137193	-	C	C->T	TRAPPC3
chr1:36139749:-	chr1	36139749	36139750	-	C	C->T	TRAPPC3
chr1:36171061:+	chr1	36171061	36171062	+	C	C->T	MAP7D1
chr1:36180589:+	chr1	36180589	36180590	+	C	C->T	MAP7D1
chr1:3628684:+	chr1	3628684	3628685	+	C	C->T	TPRG1L
chr1:3628785:+	chr1	3628785	3628786	+	C	C->T	TPRG1L
chr1:36289290:+	chr1	36289290	36289291	+	C	C->T	THRAP3
chr1:36292624:+	chr1	36292624	36292625	+	C	C->T	THRAP3
chr1:3629997:+	chr1	3629997	3629998	+	C	C->T	TPRG1L
chr1:36303923:+	chr1	36303923	36303924	+	C	C->T	THRAP3
chr1:36304030:+	chr1	36304030	36304031	+	C	C->T	THRAP3
chr1:36304243:+	chr1	36304243	36304244	+	C	C->T	THRAP3
chr1:36304644:+	chr1	36304644	36304645	+	C	C->T	THRAP3
chr1:36304787:+	chr1	36304787	36304788	+	C	C->T	THRAP3
chr1:36304861:+	chr1	36304861	36304862	+	C	C->T	THRAP3
chr1:36339747:-	chr1	36339747	36339748	-	C	C->T	STK40
chr1:36339749:-	chr1	36339749	36339750	-	C	C->T	STK40
chr1:36393506:-	chr1	36393506	36393507	-	C	C->T	LSM10
chr1:36394068:-	chr1	36394068	36394069	-	C	C->T	LSM10
chr1:36418039:-	chr1	36418039	36418040	-	C	C->T	OSCP1
chr1:36455796:-	chr1	36455796	36455797	-	C	C->T	MRPS15
chr1:36456315:-	chr1	36456315	36456316	-	C	C->T	MRPS15
chr1:36457930:-	chr1	36457930	36457931	-	C	C->T	MRPS15
chr1:36460711:-	chr1	36460711	36460712	-	C	C->T	MRPS15
chr1:36460722:-	chr1	36460722	36460723	-	C	C->T	MRPS15
chr1:3737417:-	chr1	3737417	3737418	-	C	C->T	TP73-AS1
chr1:3737453:-	chr1	3737453	3737454	-	C	C->T	TP73-AS1
chr1:37495899:-	chr1	37495899	37495900	-	C	C->T	MEAF6
chr1:37509538:-	chr1	37509538	37509539	-	C	C->T	MEAF6
chr1:37513476:-	chr1	37513476	37513477	-	C	C->T	MEAF6
chr1:37513478:-	chr1	37513478	37513479	-	C	C->T	MEAF6
chr1:37537151:-	chr1	37537151	37537152	-	C	C->T	SNIP1
chr1:37540694:-	chr1	37540694	37540695	-	C	C->T	SNIP1
chr1:37566902:-	chr1	37566902	37566903	-	C	C->T	GNL2
chr1:37566956:-	chr1	37566956	37566957	-	C	C->T	GNL2
chr1:37567682:-	chr1	37567682	37567683	-	C	C->T	GNL2
chr1:37568298:-	chr1	37568298	37568299	-	C	C->T	GNL2
chr1:37568300:-	chr1	37568300	37568301	-	C	C->T	GNL2
chr1:37568310:-	chr1	37568310	37568311	-	C	C->T	GNL2
chr1:37568882:-	chr1	37568882	37568883	-	C	C->T	GNL2
chr1:37568942:-	chr1	37568942	37568943	-	C	C->T	GNL2
chr1:37574408:-	chr1	37574408	37574409	-	C	C->T	GNL2
chr1:37574669:-	chr1	37574669	37574670	-	C	C->T	GNL2
chr1:37574736:-	chr1	37574736	37574737	-	C	C->T	GNL2
chr1:37575616:-	chr1	37575616	37575617	-	C	C->T	GNL2
chr1:37575654:-	chr1	37575654	37575655	-	C	C->T	GNL2
chr1:37575682:-	chr1	37575682	37575683	-	C	C->T	GNL2
chr1:37576431:-	chr1	37576431	37576432	-	C	C->T	GNL2
chr1:37582274:-	chr1	37582274	37582275	-	C	C->T	GNL2
chr1:37582812:-	chr1	37582812	37582813	-	C	C->T	GNL2
chr1:37582836:-	chr1	37582836	37582837	-	C	C->T	GNL2
chr1:37582877:-	chr1	37582877	37582878	-	C	C->T	GNL2
chr1:37590812:-	chr1	37590812	37590813	-	C	C->T	GNL2
chr1:37800641:+	chr1	37800641	37800642	+	C	C->T	MANEAL
chr1:37800643:+	chr1	37800643	37800644	+	C	C->T	MANEAL
chr1:37803782:-	chr1	37803782	37803783	-	C	C->T	YRDC
chr1:3780381:-	chr1	3780381	3780382	-	C	C->T	LRRC47
chr1:3780396:-	chr1	3780396	3780397	-	C	C->T	LRRC47
chr1:3780487:-	chr1	3780487	3780488	-	C	C->T	LRRC47
chr1:3780503:-	chr1	3780503	3780504	-	C	C->T	LRRC47
chr1:3780512:-	chr1	3780512	3780513	-	C	C->T	LRRC47
chr1:3780517:-	chr1	3780517	3780518	-	C	C->T	LRRC47
chr1:37957218:-	chr1	37957218	37957219	-	C	C->T	SF3A3
chr1:37957715:-	chr1	37957715	37957716	-	C	C->T	SF3A3
chr1:37957726:-	chr1	37957726	37957727	-	C	C->T	SF3A3
chr1:37958199:-	chr1	37958199	37958200	-	C	C->T	SF3A3
chr1:37958219:-	chr1	37958219	37958220	-	C	C->T	SF3A3
chr1:37960125:-	chr1	37960125	37960126	-	C	C->T	SF3A3
chr1:37969704:-	chr1	37969704	37969705	-	C	C->T	SF3A3
chr1:37976931:-	chr1	37976931	37976932	-	C	C->T	SF3A3
chr1:37981763:-	chr1	37981763	37981764	-	C	C->T	SF3A3
chr1:37981775:-	chr1	37981775	37981776	-	C	C->T	SF3A3
chr1:37984204:-	chr1	37984204	37984205	-	C	C->T	SF3A3
chr1:37987673:-	chr1	37987673	37987674	-	C	C->T	SF3A3
chr1:37989563:-	chr1	37989563	37989564	-	C	C->T	SF3A3
chr1:38017742:+	chr1	38017742	38017743	+	C	C->T	UTP11
chr1:38022792:+	chr1	38022792	38022793	+	C	C->T	UTP11
chr1:38022794:+	chr1	38022794	38022795	+	C	C->T	UTP11
chr1:38023622:+	chr1	38023622	38023623	+	C	C->T	UTP11
chr1:3823514:-	chr1	3823514	3823515	-	C	C->T	CEP104
chr1:3839630:-	chr1	3839630	3839631	-	C	C->T	CEP104
chr1:3839636:-	chr1	3839636	3839637	-	C	C->T	CEP104
chr1:3848669:-	chr1	3848669	3848670	-	C	C->T	CEP104
chr1:38839681:-	chr1	38839681	38839682	-	C	C->T	RRAGC
chr1:38855901:-	chr1	38855901	38855902	-	C	C->T	RRAGC
chr1:38998289:+	chr1	38998289	38998290	+	C	C->T	AKIRIN1
chr1:39004565:+	chr1	39004565	39004566	+	C	C->T	AKIRIN1
chr1:39004601:+	chr1	39004601	39004602	+	C	C->T	AKIRIN1
chr1:39004698:+	chr1	39004698	39004699	+	C	C->T	AKIRIN1
chr1:39004722:+	chr1	39004722	39004723	+	C	C->T	AKIRIN1
chr1:39004726:+	chr1	39004726	39004727	+	C	C->T	AKIRIN1
chr1:39004733:+	chr1	39004733	39004734	+	C	C->T	AKIRIN1
chr1:39004744:+	chr1	39004744	39004745	+	C	C->T	AKIRIN1
chr1:39004746:+	chr1	39004746	39004747	+	C	C->T	AKIRIN1
chr1:39004784:+	chr1	39004784	39004785	+	C	C->T	AKIRIN1
chr1:39004966:+	chr1	39004966	39004967	+	C	C->T	AKIRIN1
chr1:39004972:+	chr1	39004972	39004973	+	C	C->T	AKIRIN1
chr1:39004989:+	chr1	39004989	39004990	+	C	C->T	AKIRIN1
chr1:39005141:+	chr1	39005141	39005142	+	C	C->T	AKIRIN1
chr1:39005383:+	chr1	39005383	39005384	+	C	C->T	AKIRIN1
chr1:39005518:+	chr1	39005518	39005519	+	C	C->T	AKIRIN1
chr1:39005524:+	chr1	39005524	39005525	+	C	C->T	AKIRIN1
chr1:39005530:+	chr1	39005530	39005531	+	C	C->T	AKIRIN1
chr1:39458428:+	chr1	39458428	39458429	+	C	C->T	MACF1
chr1:39458451:+	chr1	39458451	39458452	+	C	C->T	MACF1
chr1:39460696:+	chr1	39460696	39460697	+	C	C->T	MACF1
chr1:39561032:-	chr1	39561032	39561033	-	C	C->T	PABPC4
chr1:39561068:-	chr1	39561068	39561069	-	C	C->T	PABPC4
chr1:39561071:-	chr1	39561071	39561072	-	C	C->T	PABPC4
chr1:39561117:-	chr1	39561117	39561118	-	C	C->T	PABPC4
chr1:39561685:-	chr1	39561685	39561686	-	C	C->T	PABPC4
chr1:39561695:-	chr1	39561695	39561696	-	C	C->T	PABPC4
chr1:39565298:-	chr1	39565298	39565299	-	C	C->T	PABPC4
chr1:39567822:-	chr1	39567822	39567823	-	C	C->T	PABPC4
chr1:39567831:-	chr1	39567831	39567832	-	C	C->T	PABPC4
chr1:39567834:-	chr1	39567834	39567835	-	C	C->T	PABPC4
chr1:39568824:-	chr1	39568824	39568825	-	C	C->T	PABPC4
chr1:39568833:-	chr1	39568833	39568834	-	C	C->T	PABPC4
chr1:39572426:-	chr1	39572426	39572427	-	C	C->T	PABPC4
chr1:39572473:-	chr1	39572473	39572474	-	C	C->T	PABPC4
chr1:39576245:-	chr1	39576245	39576246	-	C	C->T	PABPC4
chr1:39740169:+	chr1	39740169	39740170	+	C	C->T	PPIE
chr1:39741914:+	chr1	39741914	39741915	+	C	C->T	PPIE
chr1:39741917:+	chr1	39741917	39741918	+	C	C->T	PPIE
chr1:39743240:+	chr1	39743240	39743241	+	C	C->T	PPIE
chr1:39749062:+	chr1	39749062	39749063	+	C	C->T	PPIE
chr1:39752928:+	chr1	39752928	39752929	+	C	C->T	PPIE
chr1:39841181:-	chr1	39841181	39841182	-	C	C->T	TRIT1
chr1:40059423:+	chr1	40059423	40059424	+	C	C->T	CAP1
chr1:40064550:+	chr1	40064550	40064551	+	C	C->T	CAP1
chr1:40066277:+	chr1	40066277	40066278	+	C	C->T	CAP1
chr1:40071603:+	chr1	40071603	40071604	+	C	C->T	CAP1
chr1:40071796:+	chr1	40071796	40071797	+	C	C->T	CAP1
chr1:40071852:+	chr1	40071852	40071853	+	C	C->T	CAP1
chr1:40071871:+	chr1	40071871	40071872	+	C	C->T	CAP1
chr1:40071999:+	chr1	40071999	40072000	+	C	C->T	CAP1
chr1:40072059:+	chr1	40072059	40072060	+	C	C->T	CAP1
chr1:40072143:+	chr1	40072143	40072144	+	C	C->T	CAP1
chr1:40072242:+	chr1	40072242	40072243	+	C	C->T	CAP1
chr1:40072342:+	chr1	40072342	40072343	+	C	C->T	CAP1
chr1:40072399:+	chr1	40072399	40072400	+	C	C->T	CAP1
chr1:40072563:+	chr1	40072563	40072564	+	C	C->T	CAP1
chr1:40072914:-	chr1	40072914	40072915	-	C	C->T	PPT1
chr1:40072938:-	chr1	40072938	40072939	-	C	C->T	PPT1
chr1:40072947:-	chr1	40072947	40072948	-	C	C->T	PPT1
chr1:40072949:-	chr1	40072949	40072950	-	C	C->T	PPT1
chr1:40072990:-	chr1	40072990	40072991	-	C	C->T	PPT1
[truncated: 19,231 more rows]

## Sheet: PIE-SRSF2
id	contig	start	end	strand	ref	mutation	GeneSymbol
chr1:100274900:+	chr1	100274900	100274901	+	C	C->T	RTCA
chr1:100990613:-	chr1	100990613	100990614	-	C	C->T	DPH5
chr1:101001469:-	chr1	101001469	101001470	-	C	C->T	DPH5
chr1:101001540:-	chr1	101001540	101001541	-	C	C->T	DPH5
chr1:101025370:-	chr1	101025370	101025371	-	C	C->T	DPH5
chr1:10149280:+	chr1	10149280	10149281	+	C	C->T	UBE4B
chr1:10179943:+	chr1	10179943	10179944	+	C	C->T	UBE4B
chr1:10180398:+	chr1	10180398	10180399	+	C	C->T	UBE4B
chr1:10308248:+	chr1	10308248	10308249	+	C	C->T	KIF1B
chr1:10419773:+	chr1	10419773	10419774	+	C	C->T	PGD
chr1:10419781:+	chr1	10419781	10419782	+	C	C->T	PGD
chr1:10419870:+	chr1	10419870	10419871	+	C	C->T	PGD
chr1:10419883:+	chr1	10419883	10419884	+	C	C->T	PGD
chr1:10419885:+	chr1	10419885	10419886	+	C	C->T	PGD
chr1:10420076:+	chr1	10420076	10420077	+	C	C->T	PGD
chr1:10420133:+	chr1	10420133	10420134	+	C	C->T	PGD
chr1:10420140:+	chr1	10420140	10420141	+	C	C->T	PGD
chr1:10456631:-	chr1	10456631	10456632	-	C	C->T	DFFA
chr1:10456929:-	chr1	10456929	10456930	-	C	C->T	DFFA
chr1:10457051:-	chr1	10457051	10457052	-	C	C->T	DFFA
chr1:10457077:-	chr1	10457077	10457078	-	C	C->T	DFFA
chr1:10461345:-	chr1	10461345	10461346	-	C	C->T	DFFA
chr1:10461349:-	chr1	10461349	10461350	-	C	C->T	DFFA
chr1:10461378:-	chr1	10461378	10461379	-	C	C->T	DFFA
chr1:10463018:-	chr1	10463018	10463019	-	C	C->T	DFFA
chr1:10463107:-	chr1	10463107	10463108	-	C	C->T	DFFA
chr1:107058197:+	chr1	107058197	107058198	+	C	C->T	PRMT6
chr1:107058258:+	chr1	107058258	107058259	+	C	C->T	PRMT6
chr1:107058265:+	chr1	107058265	107058266	+	C	C->T	PRMT6
chr1:107058279:+	chr1	107058279	107058280	+	C	C->T	PRMT6
chr1:108157553:-	chr1	108157553	108157554	-	C	C->T	SLC25A24
chr1:108696118:+	chr1	108696118	108696119	+	C	C->T	PRPF38B
chr1:108698753:+	chr1	108698753	108698754	+	C	C->T	PRPF38B
chr1:108699357:+	chr1	108699357	108699358	+	C	C->T	PRPF38B
chr1:108699596:+	chr1	108699596	108699597	+	C	C->T	PRPF38B
chr1:108699623:+	chr1	108699623	108699624	+	C	C->T	PRPF38B
chr1:108699681:+	chr1	108699681	108699682	+	C	C->T	PRPF38B
chr1:108699753:+	chr1	108699753	108699754	+	C	C->T	PRPF38B
chr1:108699786:+	chr1	108699786	108699787	+	C	C->T	PRPF38B
chr1:108699894:+	chr1	108699894	108699895	+	C	C->T	PRPF38B
chr1:108699938:+	chr1	108699938	108699939	+	C	C->T	PRPF38B
chr1:108699942:+	chr1	108699942	108699943	+	C	C->T	PRPF38B
chr1:108932391:-	chr1	108932391	108932392	-	C	C->T	CLCC1
chr1:108937158:-	chr1	108937158	108937159	-	C	C->T	CLCC1
chr1:108937172:-	chr1	108937172	108937173	-	C	C->T	CLCC1
chr1:108937215:-	chr1	108937215	108937216	-	C	C->T	CLCC1
chr1:108937318:-	chr1	108937318	108937319	-	C	C->T	CLCC1
chr1:109064583:-	chr1	109064583	109064584	-	C	C->T	TAF13
chr1:109094685:+	chr1	109094685	109094686	+	C	C->T	TMEM167B
chr1:109094688:+	chr1	109094688	109094689	+	C	C->T	TMEM167B
chr1:109223996:+	chr1	109223996	109223997	+	C	C->T	SARS1
chr1:109228410:+	chr1	109228410	109228411	+	C	C->T	SARS1
chr1:109402038:-	chr1	109402038	109402039	-	C	C->T	PSMA5
chr1:109548834:+	chr1	109548834	109548835	+	C	C->T	GNAI3
chr1:109579266:+	chr1	109579266	109579267	+	C	C->T	GNAI3
chr1:109592153:+	chr1	109592153	109592154	+	C	C->T	GNAI3
chr1:109592208:+	chr1	109592208	109592209	+	C	C->T	GNAI3
chr1:109592350:+	chr1	109592350	109592351	+	C	C->T	GNAI3
chr1:109592411:+	chr1	109592411	109592412	+	C	C->T	GNAI3
chr1:109592450:+	chr1	109592450	109592451	+	C	C->T	GNAI3
chr1:109592491:+	chr1	109592491	109592492	+	C	C->T	GNAI3
chr1:109592511:+	chr1	109592511	109592512	+	C	C->T	GNAI3
chr1:109593158:+	chr1	109593158	109593159	+	C	C->T	GNAI3
chr1:109593170:+	chr1	109593170	109593171	+	C	C->T	GNAI3
chr1:109593198:+	chr1	109593198	109593199	+	C	C->T	GNAI3
chr1:109593201:+	chr1	109593201	109593202	+	C	C->T	GNAI3
chr1:109593209:+	chr1	109593209	109593210	+	C	C->T	GNAI3
chr1:109736741:-	chr1	109736741	109736742	-	C	C->T	GSTM3
chr1:109736790:-	chr1	109736790	109736791	-	C	C->T	GSTM3
chr1:109736954:-	chr1	109736954	109736955	-	C	C->T	GSTM3
chr1:109737141:-	chr1	109737141	109737142	-	C	C->T	GSTM3
chr1:109739843:-	chr1	109739843	109739844	-	C	C->T	GSTM3
chr1:110022856:+	chr1	110022856	110022857	+	C	C->T	AHCYL1
chr1:11018751:+	chr1	11018751	11018752	+	C	C->T	TARDBP
chr1:11018840:+	chr1	11018840	11018841	+	C	C->T	TARDBP
chr1:11020480:+	chr1	11020480	11020481	+	C	C->T	TARDBP
chr1:11020492:+	chr1	11020492	11020493	+	C	C->T	TARDBP
chr1:11020582:+	chr1	11020582	11020583	+	C	C->T	TARDBP
chr1:11022200:+	chr1	11022200	11022201	+	C	C->T	TARDBP
chr1:11022311:+	chr1	11022311	11022312	+	C	C->T	TARDBP
chr1:11022344:+	chr1	11022344	11022345	+	C	C->T	TARDBP
chr1:11022655:+	chr1	11022655	11022656	+	C	C->T	TARDBP
chr1:11022734:+	chr1	11022734	11022735	+	C	C->T	TARDBP
chr1:11022742:+	chr1	11022742	11022743	+	C	C->T	TARDBP
chr1:11022799:+	chr1	11022799	11022800	+	C	C->T	TARDBP
chr1:11022850:+	chr1	11022850	11022851	+	C	C->T	TARDBP
chr1:11023311:+	chr1	11023311	11023312	+	C	C->T	TARDBP
chr1:11023354:+	chr1	11023354	11023355	+	C	C->T	TARDBP
chr1:11023377:+	chr1	11023377	11023378	+	C	C->T	TARDBP
chr1:11023380:+	chr1	11023380	11023381	+	C	C->T	TARDBP
chr1:11023389:+	chr1	11023389	11023390	+	C	C->T	TARDBP
chr1:11023426:+	chr1	11023426	11023427	+	C	C->T	TARDBP
chr1:11023435:+	chr1	11023435	11023436	+	C	C->T	TARDBP
chr1:11023512:+	chr1	11023512	11023513	+	C	C->T	TARDBP
chr1:11023541:+	chr1	11023541	11023542	+	C	C->T	TARDBP
chr1:11023558:+	chr1	11023558	11023559	+	C	C->T	TARDBP
chr1:11023560:+	chr1	11023560	11023561	+	C	C->T	TARDBP
chr1:11023616:+	chr1	11023616	11023617	+	C	C->T	TARDBP
chr1:11023640:+	chr1	11023640	11023641	+	C	C->T	TARDBP
chr1:11023723:+	chr1	11023723	11023724	+	C	C->T	TARDBP
chr1:11023750:+	chr1	11023750	11023751	+	C	C->T	TARDBP
chr1:11023789:+	chr1	11023789	11023790	+	C	C->T	TARDBP
chr1:11023815:+	chr1	11023815	11023816	+	C	C->T	TARDBP
chr1:11023842:+	chr1	11023842	11023843	+	C	C->T	TARDBP
chr1:11023906:+	chr1	11023906	11023907	+	C	C->T	TARDBP
chr1:11023968:+	chr1	11023968	11023969	+	C	C->T	TARDBP
chr1:11023974:+	chr1	11023974	11023975	+	C	C->T	TARDBP
chr1:110345587:+	chr1	110345587	110345588	+	C	C->T	RBM15
chr1:110345780:+	chr1	110345780	110345781	+	C	C->T	RBM15
chr1:110346321:+	chr1	110346321	110346322	+	C	C->T	RBM15
chr1:110401354:-	chr1	110401354	110401355	-	C	C->T	LAMTOR5
chr1:110401373:-	chr1	110401373	110401374	-	C	C->T	LAMTOR5
chr1:110401377:-	chr1	110401377	110401378	-	C	C->T	LAMTOR5
chr1:110401449:-	chr1	110401449	110401450	-	C	C->T	LAMTOR5
chr1:110401452:-	chr1	110401452	110401453	-	C	C->T	LAMTOR5
chr1:110401462:-	chr1	110401462	110401463	-	C	C->T	LAMTOR5
chr1:110401485:-	chr1	110401485	110401486	-	C	C->T	LAMTOR5
chr1:110401537:-	chr1	110401537	110401538	-	C	C->T	LAMTOR5
chr1:110401561:-	chr1	110401561	110401562	-	C	C->T	LAMTOR5
chr1:110401579:-	chr1	110401579	110401580	-	C	C->T	LAMTOR5
chr1:11054628:-	chr1	11054628	11054629	-	C	C->T	SRM
chr1:11054744:-	chr1	11054744	11054745	-	C	C->T	SRM
chr1:11080530:-	chr1	11080530	11080531	-	C	C->T	EXOSC10
chr1:110948367:-	chr1	110948367	110948368	-	C	C->T	LRIF1
chr1:11106681:-	chr1	11106681	11106682	-	C	C->T	MTOR
chr1:11107032:-	chr1	11107032	11107033	-	C	C->T	MTOR
chr1:11107172:-	chr1	11107172	11107173	-	C	C->T	MTOR
chr1:11107177:-	chr1	11107177	11107178	-	C	C->T	MTOR
chr1:11107351:-	chr1	11107351	11107352	-	C	C->T	MTOR
chr1:11109708:-	chr1	11109708	11109709	-	C	C->T	MTOR
chr1:111118874:-	chr1	111118874	111118875	-	C	C->T	DRAM2
chr1:111184589:+	chr1	111184589	111184590	+	C	C->T	CEPT1
chr1:111440305:-	chr1	111440305	111440306	-	C	C->T	WDR77
chr1:111440466:-	chr1	111440466	111440467	-	C	C->T	WDR77
chr1:111440468:-	chr1	111440468	111440469	-	C	C->T	WDR77
chr1:111440472:-	chr1	111440472	111440473	-	C	C->T	WDR77
chr1:111440488:-	chr1	111440488	111440489	-	C	C->T	WDR77
chr1:111440540:-	chr1	111440540	111440541	-	C	C->T	WDR77
chr1:111440659:-	chr1	111440659	111440660	-	C	C->T	WDR77
chr1:111440667:-	chr1	111440667	111440668	-	C	C->T	WDR77
chr1:111440694:-	chr1	111440694	111440695	-	C	C->T	WDR77
chr1:111440711:-	chr1	111440711	111440712	-	C	C->T	WDR77
chr1:111440713:-	chr1	111440713	111440714	-	C	C->T	WDR77
chr1:111440733:-	chr1	111440733	111440734	-	C	C->T	WDR77
chr1:111440826:-	chr1	111440826	111440827	-	C	C->T	WDR77
chr1:111440903:-	chr1	111440903	111440904	-	C	C->T	WDR77
chr1:111440911:-	chr1	111440911	111440912	-	C	C->T	WDR77
chr1:111441024:-	chr1	111441024	111441025	-	C	C->T	WDR77
chr1:111441053:-	chr1	111441053	111441054	-	C	C->T	WDR77
chr1:111441215:-	chr1	111441215	111441216	-	C	C->T	WDR77
chr1:111456096:+	chr1	111456096	111456097	+	C	C->T	ATP5PB
chr1:111456644:+	chr1	111456644	111456645	+	C	C->T	ATP5PB
chr1:111456707:+	chr1	111456707	111456708	+	C	C->T	ATP5PB
chr1:111459461:+	chr1	111459461	111459462	+	C	C->T	ATP5PB
chr1:111459498:+	chr1	111459498	111459499	+	C	C->T	ATP5PB
chr1:111459557:+	chr1	111459557	111459558	+	C	C->T	ATP5PB
chr1:111459576:+	chr1	111459576	111459577	+	C	C->T	ATP5PB
chr1:111460979:+	chr1	111460979	111460980	+	C	C->T	ATP5PB
chr1:111461015:+	chr1	111461015	111461016	+	C	C->T	ATP5PB
chr1:111461025:+	chr1	111461025	111461026	+	C	C->T	ATP5PB
chr1:111461032:+	chr1	111461032	111461033	+	C	C->T	ATP5PB
chr1:111461036:+	chr1	111461036	111461037	+	C	C->T	ATP5PB
chr1:111461060:+	chr1	111461060	111461061	+	C	C->T	ATP5PB
chr1:111461085:+	chr1	111461085	111461086	+	C	C->T	ATP5PB
chr1:111461143:+	chr1	111461143	111461144	+	C	C->T	ATP5PB
chr1:111461212:+	chr1	111461212	111461213	+	C	C->T	ATP5PB
chr1:111461243:+	chr1	111461243	111461244	+	C	C->T	ATP5PB
chr1:111697486:+	chr1	111697486	111697487	+	C	C->T	RAP1A
chr1:111703345:+	chr1	111703345	111703346	+	C	C->T	RAP1A
chr1:111703417:+	chr1	111703417	111703418	+	C	C->T	RAP1A
chr1:111703427:+	chr1	111703427	111703428	+	C	C->T	RAP1A
chr1:111703431:+	chr1	111703431	111703432	+	C	C->T	RAP1A
chr1:111703446:+	chr1	111703446	111703447	+	C	C->T	RAP1A
chr1:111703466:+	chr1	111703466	111703467	+	C	C->T	RAP1A
chr1:111704374:+	chr1	111704374	111704375	+	C	C->T	RAP1A
chr1:111704426:+	chr1	111704426	111704427	+	C	C->T	RAP1A
chr1:111704466:+	chr1	111704466	111704467	+	C	C->T	RAP1A
chr1:111709169:+	chr1	111709169	111709170	+	C	C->T	RAP1A
chr1:111709185:+	chr1	111709185	111709186	+	C	C->T	RAP1A
chr1:111762750:+	chr1	111762750	111762751	+	C	C->T	DDX20
chr1:111762930:+	chr1	111762930	111762931	+	C	C->T	DDX20
chr1:111766763:+	chr1	111766763	111766764	+	C	C->T	DDX20
chr1:112649428:+	chr1	112649428	112649429	+	C	C->T	CAPZA1
chr1:112654544:+	chr1	112654544	112654545	+	C	C->T	CAPZA1
chr1:112659034:+	chr1	112659034	112659035	+	C	C->T	CAPZA1
chr1:112667133:+	chr1	112667133	112667134	+	C	C->T	CAPZA1
chr1:112669555:+	chr1	112669555	112669556	+	C	C->T	CAPZA1
chr1:112670016:+	chr1	112670016	112670017	+	C	C->T	CAPZA1
chr1:112670167:+	chr1	112670167	112670168	+	C	C->T	CAPZA1
chr1:112670178:+	chr1	112670178	112670179	+	C	C->T	CAPZA1
chr1:112670238:+	chr1	112670238	112670239	+	C	C->T	CAPZA1
chr1:112670439:+	chr1	112670439	112670440	+	C	C->T	CAPZA1
chr1:112670476:+	chr1	112670476	112670477	+	C	C->T	CAPZA1
chr1:112670486:+	chr1	112670486	112670487	+	C	C->T	CAPZA1
chr1:112670500:+	chr1	112670500	112670501	+	C	C->T	CAPZA1
chr1:112670505:+	chr1	112670505	112670506	+	C	C->T	CAPZA1
chr1:112670766:+	chr1	112670766	112670767	+	C	C->T	CAPZA1
chr1:112670806:+	chr1	112670806	112670807	+	C	C->T	CAPZA1
chr1:112670904:+	chr1	112670904	112670905	+	C	C->T	CAPZA1
chr1:112670936:+	chr1	112670936	112670937	+	C	C->T	CAPZA1
chr1:112671004:+	chr1	112671004	112671005	+	C	C->T	CAPZA1
chr1:112671049:+	chr1	112671049	112671050	+	C	C->T	CAPZA1
chr1:112671167:+	chr1	112671167	112671168	+	C	C->T	CAPZA1
chr1:112671263:+	chr1	112671263	112671264	+	C	C->T	CAPZA1
chr1:112671288:+	chr1	112671288	112671289	+	C	C->T	CAPZA1
chr1:112671479:+	chr1	112671479	112671480	+	C	C->T	CAPZA1
chr1:112701412:-	chr1	112701412	112701413	-	C	C->T	RHOC
chr1:112912435:-	chr1	112912435	112912436	-	C	C->T	SLC16A1
chr1:112912498:-	chr1	112912498	112912499	-	C	C->T	SLC16A1
chr1:112912526:-	chr1	112912526	112912527	-	C	C->T	SLC16A1
chr1:112912593:-	chr1	112912593	112912594	-	C	C->T	SLC16A1
chr1:112912595:-	chr1	112912595	112912596	-	C	C->T	SLC16A1
chr1:112912622:-	chr1	112912622	112912623	-	C	C->T	SLC16A1
chr1:112913729:-	chr1	112913729	112913730	-	C	C->T	SLC16A1
chr1:112913736:-	chr1	112913736	112913737	-	C	C->T	SLC16A1
chr1:112913802:-	chr1	112913802	112913803	-	C	C->T	SLC16A1
chr1:112913816:-	chr1	112913816	112913817	-	C	C->T	SLC16A1
chr1:112913828:-	chr1	112913828	112913829	-	C	C->T	SLC16A1
chr1:112913852:-	chr1	112913852	112913853	-	C	C->T	SLC16A1
chr1:112913857:-	chr1	112913857	112913858	-	C	C->T	SLC16A1
chr1:112913929:-	chr1	112913929	112913930	-	C	C->T	SLC16A1
chr1:112913960:-	chr1	112913960	112913961	-	C	C->T	SLC16A1
chr1:112914124:-	chr1	112914124	112914125	-	C	C->T	SLC16A1
chr1:112917926:-	chr1	112917926	112917927	-	C	C->T	SLC16A1
chr1:112918024:-	chr1	112918024	112918025	-	C	C->T	SLC16A1
chr1:113697532:-	chr1	113697532	113697533	-	C	C->T	PHTF1
chr1:113713321:-	chr1	113713321	113713322	-	C	C->T	PHTF1
chr1:113912301:+	chr1	113912301	113912302	+	C	C->T	DCLRE1B
chr1:113975295:+	chr1	113975295	113975296	+	C	C->T	HIPK1
chr1:113975701:+	chr1	113975701	113975702	+	C	C->T	HIPK1
chr1:113975987:+	chr1	113975987	113975988	+	C	C->T	HIPK1
chr1:113976082:+	chr1	113976082	113976083	+	C	C->T	HIPK1
chr1:113976084:+	chr1	113976084	113976085	+	C	C->T	HIPK1
chr1:114568135:-	chr1	114568135	114568136	-	C	C->T	BCAS2
chr1:114568156:-	chr1	114568156	114568157	-	C	C->T	BCAS2
chr1:114568170:-	chr1	114568170	114568171	-	C	C->T	BCAS2
chr1:114568214:-	chr1	114568214	114568215	-	C	C->T	BCAS2
chr1:114570024:-	chr1	114570024	114570025	-	C	C->T	BCAS2
chr1:114570028:-	chr1	114570028	114570029	-	C	C->T	BCAS2
chr1:114575711:-	chr1	114575711	114575712	-	C	C->T	BCAS2
chr1:114576715:-	chr1	114576715	114576716	-	C	C->T	BCAS2
chr1:114576752:-	chr1	114576752	114576753	-	C	C->T	BCAS2
chr1:114581340:-	chr1	114581340	114581341	-	C	C->T	BCAS2
chr1:114581347:-	chr1	114581347	114581348	-	C	C->T	BCAS2
chr1:114704730:-	chr1	114704730	114704731	-	C	C->T	NRAS
chr1:114704737:-	chr1	114704737	114704738	-	C	C->T	NRAS
chr1:114704762:-	chr1	114704762	114704763	-	C	C->T	NRAS
chr1:114704824:-	chr1	114704824	114704825	-	C	C->T	NRAS
chr1:114706656:-	chr1	114706656	114706657	-	C	C->T	NRAS
chr1:114706968:-	chr1	114706968	114706969	-	C	C->T	NRAS
chr1:114707883:-	chr1	114707883	114707884	-	C	C->T	NRAS
chr1:114707896:-	chr1	114707896	114707897	-	C	C->T	NRAS
chr1:114707907:-	chr1	114707907	114707908	-	C	C->T	NRAS
chr1:114707917:-	chr1	114707917	114707918	-	C	C->T	NRAS
chr1:114707966:-	chr1	114707966	114707967	-	C	C->T	NRAS
chr1:114707983:-	chr1	114707983	114707984	-	C	C->T	NRAS
chr1:114708040:-	chr1	114708040	114708041	-	C	C->T	NRAS
chr1:114716992:-	chr1	114716992	114716993	-	C	C->T	CSDE1
chr1:114717008:-	chr1	114717008	114717009	-	C	C->T	CSDE1
chr1:114717029:-	chr1	114717029	114717030	-	C	C->T	CSDE1
chr1:114717031:-	chr1	114717031	114717032	-	C	C->T	CSDE1
chr1:114717099:-	chr1	114717099	114717100	-	C	C->T	CSDE1
chr1:114717141:-	chr1	114717141	114717142	-	C	C->T	CSDE1
chr1:114717202:-	chr1	114717202	114717203	-	C	C->T	CSDE1
chr1:114717225:-	chr1	114717225	114717226	-	C	C->T	CSDE1
chr1:114717230:-	chr1	114717230	114717231	-	C	C->T	CSDE1
chr1:114717389:-	chr1	114717389	114717390	-	C	C->T	CSDE1
chr1:114717412:-	chr1	114717412	114717413	-	C	C->T	CSDE1
chr1:114717489:-	chr1	114717489	114717490	-	C	C->T	CSDE1
chr1:114717871:-	chr1	114717871	114717872	-	C	C->T	CSDE1
chr1:114717895:-	chr1	114717895	114717896	-	C	C->T	CSDE1
chr1:114717949:-	chr1	114717949	114717950	-	C	C->T	CSDE1
chr1:114717968:-	chr1	114717968	114717969	-	C	C->T	CSDE1
chr1:114718029:-	chr1	114718029	114718030	-	C	C->T	CSDE1
chr1:114718031:-	chr1	114718031	114718032	-	C	C->T	CSDE1
chr1:114718043:-	chr1	114718043	114718044	-	C	C->T	CSDE1
chr1:114718063:-	chr1	114718063	114718064	-	C	C->T	CSDE1
chr1:114718138:-	chr1	114718138	114718139	-	C	C->T	CSDE1
chr1:114718171:-	chr1	114718171	114718172	-	C	C->T	CSDE1
chr1:114718618:-	chr1	114718618	114718619	-	C	C->T	CSDE1
chr1:114725224:-	chr1	114725224	114725225	-	C	C->T	CSDE1
chr1:114725228:-	chr1	114725228	114725229	-	C	C->T	CSDE1
chr1:114725257:-	chr1	114725257	114725258	-	C	C->T	CSDE1
chr1:114725293:-	chr1	114725293	114725294	-	C	C->T	CSDE1
chr1:114725301:-	chr1	114725301	114725302	-	C	C->T	CSDE1
chr1:114726212:-	chr1	114726212	114726213	-	C	C->T	CSDE1
chr1:114726246:-	chr1	114726246	114726247	-	C	C->T	CSDE1
chr1:114726276:-	chr1	114726276	114726277	-	C	C->T	CSDE1
chr1:114726305:-	chr1	114726305	114726306	-	C	C->T	CSDE1
chr1:114726336:-	chr1	114726336	114726337	-	C	C->T	CSDE1
chr1:114726349:-	chr1	114726349	114726350	-	C	C->T	CSDE1
chr1:114726365:-	chr1	114726365	114726366	-	C	C->T	CSDE1
chr1:114727004:-	chr1	114727004	114727005	-	C	C->T	CSDE1
chr1:114727029:-	chr1	114727029	114727030	-	C	C->T	CSDE1
chr1:114727040:-	chr1	114727040	114727041	-	C	C->T	CSDE1
chr1:114727044:-	chr1	114727044	114727045	-	C	C->T	CSDE1
chr1:114727057:-	chr1	114727057	114727058	-	C	C->T	CSDE1
chr1:114730282:-	chr1	114730282	114730283	-	C	C->T	CSDE1
chr1:114730328:-	chr1	114730328	114730329	-	C	C->T	CSDE1
chr1:114730376:-	chr1	114730376	114730377	-	C	C->T	CSDE1
chr1:114730388:-	chr1	114730388	114730389	-	A	A->G	CSDE1
chr1:114730517:-	chr1	114730517	114730518	-	C	C->T	CSDE1
chr1:114730560:-	chr1	114730560	114730561	-	C	C->T	CSDE1
chr1:114730573:-	chr1	114730573	114730574	-	C	C->T	CSDE1
chr1:114730612:-	chr1	114730612	114730613	-	C	C->T	CSDE1
chr1:114732622:-	chr1	114732622	114732623	-	C	C->T	CSDE1
chr1:114732629:-	chr1	114732629	114732630	-	C	C->T	CSDE1
chr1:114732634:-	chr1	114732634	114732635	-	C	C->T	CSDE1
chr1:114732675:-	chr1	114732675	114732676	-	C	C->T	CSDE1
chr1:114732680:-	chr1	114732680	114732681	-	C	C->T	CSDE1
chr1:114732684:-	chr1	114732684	114732685	-	C	C->T	CSDE1
chr1:114732688:-	chr1	114732688	114732689	-	C	C->T	CSDE1
chr1:114732742:-	chr1	114732742	114732743	-	C	C->T	CSDE1
chr1:114732764:-	chr1	114732764	114732765	-	C	C->T	CSDE1
chr1:114732783:-	chr1	114732783	114732784	-	C	C->T	CSDE1
chr1:114732797:-	chr1	114732797	114732798	-	C	C->T	CSDE1
chr1:114732810:-	chr1	114732810	114732811	-	C	C->T	CSDE1
chr1:114733771:-	chr1	114733771	114733772	-	C	C->T	CSDE1
chr1:114733784:-	chr1	114733784	114733785	-	C	C->T	CSDE1
chr1:114733813:-	chr1	114733813	114733814	-	C	C->T	CSDE1
chr1:114733829:-	chr1	114733829	114733830	-	C	C->T	CSDE1
chr1:114733994:-	chr1	114733994	114733995	-	C	C->T	CSDE1
chr1:114734004:-	chr1	114734004	114734005	-	C	C->T	CSDE1
chr1:114734006:-	chr1	114734006	114734007	-	C	C->T	CSDE1
chr1:114734029:-	chr1	114734029	114734030	-	C	C->T	CSDE1
chr1:114734042:-	chr1	114734042	114734043	-	C	C->T	CSDE1
chr1:114734063:-	chr1	114734063	114734064	-	C	C->T	CSDE1
chr1:114734476:-	chr1	114734476	114734477	-	C	C->T	CSDE1
chr1:114734498:-	chr1	114734498	114734499	-	C	C->T	CSDE1
chr1:114734520:-	chr1	114734520	114734521	-	C	C->T	CSDE1
chr1:114736758:-	chr1	114736758	114736759	-	C	C->T	CSDE1
chr1:114736765:-	chr1	114736765	114736766	-	C	C->T	CSDE1
chr1:114736780:-	chr1	114736780	114736781	-	C	C->T	CSDE1
chr1:114736796:-	chr1	114736796	114736797	-	C	C->T	CSDE1
chr1:114736806:-	chr1	114736806	114736807	-	C	C->T	CSDE1
chr1:114736810:-	chr1	114736810	114736811	-	C	C->T	CSDE1
chr1:114736834:-	chr1	114736834	114736835	-	C	C->T	CSDE1
chr1:114736838:-	chr1	114736838	114736839	-	C	C->T	CSDE1
chr1:114737964:-	chr1	114737964	114737965	-	C	C->T	CSDE1
chr1:114737976:-	chr1	114737976	114737977	-	C	C->T	CSDE1
chr1:114737997:-	chr1	114737997	114737998	-	C	C->T	CSDE1
chr1:114738012:-	chr1	114738012	114738013	-	C	C->T	CSDE1
chr1:114738035:-	chr1	114738035	114738036	-	C	C->T	CSDE1
chr1:114738039:-	chr1	114738039	114738040	-	C	C->T	CSDE1
chr1:114739704:-	chr1	114739704	114739705	-	C	C->T	CSDE1
chr1:114739734:-	chr1	114739734	114739735	-	C	C->T	CSDE1
chr1:114739745:-	chr1	114739745	114739746	-	C	C->T	CSDE1
chr1:114739860:-	chr1	114739860	114739861	-	C	C->T	CSDE1
chr1:114749826:-	chr1	114749826	114749827	-	C	C->T	CSDE1
chr1:114749851:-	chr1	114749851	114749852	-	C	C->T	CSDE1
chr1:114749854:-	chr1	114749854	114749855	-	C	C->T	CSDE1
chr1:114749896:-	chr1	114749896	114749897	-	C	C->T	CSDE1
chr1:114749900:-	chr1	114749900	114749901	-	C	C->T	CSDE1
chr1:114749907:-	chr1	114749907	114749908	-	C	C->T	CSDE1
chr1:114749987:-	chr1	114749987	114749988	-	C	C->T	CSDE1
chr1:116384087:+	chr1	116384087	116384088	+	C	C->T	ATP1A1
chr1:116384794:+	chr1	116384794	116384795	+	C	C->T	ATP1A1
chr1:116384809:+	chr1	116384809	116384810	+	C	C->T	ATP1A1
chr1:116390370:+	chr1	116390370	116390371	+	C	C->T	ATP1A1
chr1:116390393:+	chr1	116390393	116390394	+	C	C->T	ATP1A1
chr1:116390794:+	chr1	116390794	116390795	+	C	C->T	ATP1A1
chr1:116390799:+	chr1	116390799	116390800	+	C	C->T	ATP1A1
chr1:116392969:+	chr1	116392969	116392970	+	C	C->T	ATP1A1
chr1:116393555:+	chr1	116393555	116393556	+	C	C->T	ATP1A1
chr1:116393713:+	chr1	116393713	116393714	+	C	C->T	ATP1A1
chr1:116395138:+	chr1	116395138	116395139	+	C	C->T	ATP1A1
chr1:116395164:+	chr1	116395164	116395165	+	C	C->T	ATP1A1
chr1:116395166:+	chr1	116395166	116395167	+	C	C->T	ATP1A1
chr1:116398639:+	chr1	116398639	116398640	+	C	C->T	ATP1A1
chr1:116398658:+	chr1	116398658	116398659	+	C	C->T	ATP1A1
chr1:116398682:+	chr1	116398682	116398683	+	C	C->T	ATP1A1
chr1:116398736:+	chr1	116398736	116398737	+	C	C->T	ATP1A1
chr1:116398774:+	chr1	116398774	116398775	+	C	C->T	ATP1A1
chr1:116398948:+	chr1	116398948	116398949	+	C	C->T	ATP1A1
chr1:116398984:+	chr1	116398984	116398985	+	C	C->T	ATP1A1
chr1:116398998:+	chr1	116398998	116398999	+	C	C->T	ATP1A1
chr1:116399026:+	chr1	116399026	116399027	+	C	C->T	ATP1A1
chr1:116399033:+	chr1	116399033	116399034	+	C	C->T	ATP1A1
chr1:116399068:+	chr1	116399068	116399069	+	C	C->T	ATP1A1
chr1:116399080:+	chr1	116399080	116399081	+	C	C->T	ATP1A1
chr1:116399496:+	chr1	116399496	116399497	+	C	C->T	ATP1A1
chr1:116399500:+	chr1	116399500	116399501	+	C	C->T	ATP1A1
chr1:116400890:+	chr1	116400890	116400891	+	C	C->T	ATP1A1
chr1:116400894:+	chr1	116400894	116400895	+	C	C->T	ATP1A1
chr1:116401556:+	chr1	116401556	116401557	+	C	C->T	ATP1A1
chr1:116401588:+	chr1	116401588	116401589	+	C	C->T	ATP1A1
chr1:116401613:+	chr1	116401613	116401614	+	C	C->T	ATP1A1
chr1:116403913:+	chr1	116403913	116403914	+	C	C->T	ATP1A1
chr1:116404437:+	chr1	116404437	116404438	+	C	C->T	ATP1A1
chr1:116404515:+	chr1	116404515	116404516	+	C	C->T	ATP1A1
chr1:116404536:+	chr1	116404536	116404537	+	C	C->T	ATP1A1
chr1:116404557:+	chr1	116404557	116404558	+	C	C->T	ATP1A1
chr1:116404580:+	chr1	116404580	116404581	+	C	C->T	ATP1A1
chr1:116404583:+	chr1	116404583	116404584	+	C	C->T	ATP1A1
chr1:116404636:+	chr1	116404636	116404637	+	C	C->T	ATP1A1
chr1:116404703:+	chr1	116404703	116404704	+	C	C->T	ATP1A1
chr1:11675090:-	chr1	11675090	11675091	-	C	C->T	MAD2L2
chr1:11675097:-	chr1	11675097	11675098	-	C	C->T	MAD2L2
chr1:11750356:+	chr1	11750356	11750357	+	C	C->T	AGTRAP
chr1:117952598:+	chr1	117952598	117952599	+	C	C->T	WDR3
chr1:117953488:+	chr1	117953488	117953489	+	C	C->T	WDR3
chr1:117953521:+	chr1	117953521	117953522	+	C	C->T	WDR3
chr1:117953530:+	chr1	117953530	117953531	+	C	C->T	WDR3
chr1:117958915:+	chr1	117958915	117958916	+	C	C->T	WDR3
chr1:117959379:+	chr1	117959379	117959380	+	C	C->T	WDR3
chr1:117959442:+	chr1	117959442	117959443	+	C	C->T	WDR3
chr1:117959503:+	chr1	117959503	117959504	+	C	C->T	WDR3
chr1:117959546:+	chr1	117959546	117959547	+	C	C->T	WDR3
chr1:11919829:-	chr1	11919829	11919830	-	C	C->T	KIAA2013
chr1:119912341:-	chr1	119912341	119912342	-	C	C->T	NOTCH2
chr1:119912927:-	chr1	119912927	119912928	-	C	C->T	NOTCH2
chr1:119913069:-	chr1	119913069	119913070	-	C	C->T	NOTCH2
chr1:12011781:+	chr1	12011781	12011782	+	C	C->T	MFN2
chr1:12012720:+	chr1	12012720	12012721	+	C	C->T	MFN2
chr1:12012806:+	chr1	12012806	12012807	+	C	C->T	MFN2
chr1:120157127:-	chr1	120157127	120157128	-	C	C->T	SEC22B
chr1:120163263:-	chr1	120163263	120163264	-	C	C->T	SEC22B
chr1:120163279:-	chr1	120163279	120163280	-	C	C->T	SEC22B
chr1:120168845:-	chr1	120168845	120168846	-	C	C->T	SEC22B
chr1:1233563:+	chr1	1233563	1233564	+	C	C->T	B3GALT6
chr1:1233759:+	chr1	1233759	1233760	+	C	C->T	B3GALT6
chr1:1233790:+	chr1	1233790	1233791	+	C	C->T	B3GALT6
chr1:1233833:+	chr1	1233833	1233834	+	C	C->T	B3GALT6
chr1:1254936:-	chr1	1254936	1254937	-	C	C->T	UBE2J2
chr1:1255127:-	chr1	1255127	1255128	-	C	C->T	UBE2J2
chr1:1255434:-	chr1	1255434	1255435	-	C	C->T	UBE2J2
chr1:1255453:-	chr1	1255453	1255454	-	C	C->T	UBE2J2
chr1:1255457:-	chr1	1255457	1255458	-	C	C->T	UBE2J2
chr1:1255462:-	chr1	1255462	1255463	-	C	C->T	UBE2J2
chr1:1255471:-	chr1	1255471	1255472	-	C	C->T	UBE2J2
chr1:1256118:-	chr1	1256118	1256119	-	C	C->T	UBE2J2
chr1:1256992:-	chr1	1256992	1256993	-	C	C->T	UBE2J2
chr1:1335496:-	chr1	1335496	1335497	-	C	C->T	DVL1
chr1:13615966:+	chr1	13615966	13615967	+	C	C->T	PDPN
chr1:13616065:+	chr1	13616065	13616066	+	C	C->T	PDPN
chr1:13616207:+	chr1	13616207	13616208	+	C	C->T	PDPN
chr1:1401991:-	chr1	1401991	1401992	-	C	C->T	MRPL20
chr1:1401995:-	chr1	1401995	1401996	-	C	C->T	MRPL20
chr1:1402003:-	chr1	1402003	1402004	-	C	C->T	MRPL20
chr1:1402006:-	chr1	1402006	1402007	-	C	C->T	MRPL20
chr1:1402020:-	chr1	1402020	1402021	-	C	C->T	MRPL20
chr1:1402050:-	chr1	1402050	1402051	-	C	C->T	MRPL20
chr1:1402078:-	chr1	1402078	1402079	-	C	C->T	MRPL20
chr1:1402157:-	chr1	1402157	1402158	-	C	C->T	MRPL20
chr1:1402238:-	chr1	1402238	1402239	-	C	C->T	MRPL20
chr1:1405843:-	chr1	1405843	1405844	-	C	C->T	MRPL20
chr1:145670176:+	chr1	145670176	145670177	+	C	C->T	GPR89A
chr1:145670197:+	chr1	145670197	145670198	+	C	C->T	GPR89A
chr1:145670333:+	chr1	145670333	145670334	+	C	C->T	GPR89A
chr1:145670335:+	chr1	145670335	145670336	+	C	C->T	GPR89A
chr1:145746991:-	chr1	145746991	145746992	-	C	C->T	RNF115
chr1:145784549:-	chr1	145784549	145784550	-	C	C->T	RNF115
chr1:145784551:-	chr1	145784551	145784552	-	C	C->T	RNF115
chr1:145784554:-	chr1	145784554	145784555	-	C	C->T	RNF115
chr1:145788919:-	chr1	145788919	145788920	-	C	C->T	RNF115
chr1:145838106:+	chr1	145838106	145838107	+	C	C->T	POLR3C
chr1:145841000:+	chr1	145841000	145841001	+	C	C->T	POLR3C
chr1:145923921:-	chr1	145923921	145923922	-	C	C->T	RBM8A
chr1:145924044:-	chr1	145924044	145924045	-	C	C->T	RBM8A
chr1:145924156:-	chr1	145924156	145924157	-	C	C->T	RBM8A
chr1:145924162:-	chr1	145924162	145924163	-	C	C->T	RBM8A
chr1:145924190:-	chr1	145924190	145924191	-	C	C->T	RBM8A
chr1:145924208:-	chr1	145924208	145924209	-	C	C->T	RBM8A
chr1:145924331:-	chr1	145924331	145924332	-	C	C->T	RBM8A
chr1:145924458:-	chr1	145924458	145924459	-	C	C->T	RBM8A
chr1:145925774:-	chr1	145925774	145925775	-	C	C->T	RBM8A
chr1:145925812:-	chr1	145925812	145925813	-	C	C->T	RBM8A
chr1:145925821:-	chr1	145925821	145925822	-	C	C->T	RBM8A
chr1:145925836:-	chr1	145925836	145925837	-	C	C->T	RBM8A
chr1:145925889:-	chr1	145925889	145925890	-	C	C->T	RBM8A
chr1:145925913:-	chr1	145925913	145925914	-	C	C->T	RBM8A
chr1:145926147:-	chr1	145926147	145926148	-	C	C->T	RBM8A
chr1:145926520:-	chr1	145926520	145926521	-	C	C->T	RBM8A
chr1:145978389:+	chr1	145978389	145978390	+	C	C->T	POLR3GL
chr1:145978401:+	chr1	145978401	145978402	+	C	C->T	POLR3GL
chr1:145978422:+	chr1	145978422	145978423	+	C	C->T	POLR3GL
chr1:145978443:+	chr1	145978443	145978444	+	C	C->T	POLR3GL
chr1:145978661:+	chr1	145978661	145978662	+	C	C->T	POLR3GL
chr1:145978708:+	chr1	145978708	145978709	+	C	C->T	POLR3GL
chr1:145978732:+	chr1	145978732	145978733	+	C	C->T	POLR3GL
chr1:145978737:+	chr1	145978737	145978738	+	C	C->T	POLR3GL
chr1:147155549:-	chr1	147155549	147155550	-	C	C->T	PRKAB2
chr1:147156712:-	chr1	147156712	147156713	-	C	C->T	PRKAB2
chr1:147203130:-	chr1	147203130	147203131	-	C	C->T	FMO5
chr1:147266082:+	chr1	147266082	147266083	+	C	C->T	CHD1L
chr1:147271000:+	chr1	147271000	147271001	+	C	C->T	CHD1L
chr1:147272219:+	chr1	147272219	147272220	+	C	C->T	CHD1L
chr1:147272234:+	chr1	147272234	147272235	+	C	C->T	CHD1L
chr1:147272241:+	chr1	147272241	147272242	+	C	C->T	CHD1L
chr1:147272272:+	chr1	147272272	147272273	+	C	C->T	CHD1L
chr1:147275369:+	chr1	147275369	147275370	+	C	C->T	CHD1L
chr1:147275374:+	chr1	147275374	147275375	+	C	C->T	CHD1L
chr1:147275426:+	chr1	147275426	147275427	+	C	C->T	CHD1L
chr1:147275465:+	chr1	147275465	147275466	+	C	C->T	CHD1L
chr1:147276138:+	chr1	147276138	147276139	+	C	C->T	CHD1L
chr1:147285394:+	chr1	147285394	147285395	+	C	C->T	CHD1L
chr1:147285410:+	chr1	147285410	147285411	+	C	C->T	CHD1L
chr1:147291482:+	chr1	147291482	147291483	+	C	C->T	CHD1L
chr1:147293631:+	chr1	147293631	147293632	+	C	C->T	CHD1L
chr1:147294434:+	chr1	147294434	147294435	+	C	C->T	CHD1L
chr1:147295567:+	chr1	147295567	147295568	+	C	C->T	CHD1L
chr1:147993210:+	chr1	147993210	147993211	+	C	C->T	GPR89B
chr1:149923447:-	chr1	149923447	149923448	-	C	C->T	SF3B4
chr1:149941491:-	chr1	149941491	149941492	-	C	C->T	OTUD7B
chr1:150093565:+	chr1	150093565	150093566	+	C	C->T	VPS45
chr1:150093637:+	chr1	150093637	150093638	+	C	C->T	VPS45
chr1:150144994:+	chr1	150144994	150144995	+	C	C->T	VPS45
chr1:150151042:+	chr1	150151042	150151043	+	C	C->T	PLEKHO1
chr1:150159441:+	chr1	150159441	150159442	+	C	C->T	PLEKHO1
chr1:150218901:-	chr1	150218901	150218902	-	C	C->T	ANP32E
chr1:150218962:-	chr1	150218962	150218963	-	C	C->T	ANP32E
chr1:150219028:-	chr1	150219028	150219029	-	C	C->T	ANP32E
chr1:150219042:-	chr1	150219042	150219043	-	C	C->T	ANP32E
chr1:150219086:-	chr1	150219086	150219087	-	C	C->T	ANP32E
chr1:150219451:-	chr1	150219451	150219452	-	C	C->T	ANP32E
chr1:150219976:-	chr1	150219976	150219977	-	C	C->T	ANP32E
chr1:150219981:-	chr1	150219981	150219982	-	C	C->T	ANP32E
chr1:150220014:-	chr1	150220014	150220015	-	C	C->T	ANP32E
chr1:150220027:-	chr1	150220027	150220028	-	C	C->T	ANP32E
chr1:150220728:-	chr1	150220728	150220729	-	C	C->T	ANP32E
chr1:150223219:-	chr1	150223219	150223220	-	C	C->T	ANP32E
chr1:150229093:-	chr1	150229093	150229094	-	C	C->T	ANP32E
chr1:150229132:-	chr1	150229132	150229133	-	C	C->T	ANP32E
chr1:150229149:-	chr1	150229149	150229150	-	C	C->T	ANP32E
chr1:150229152:-	chr1	150229152	150229153	-	C	C->T	ANP32E
chr1:150229187:-	chr1	150229187	150229188	-	C	C->T	ANP32E
chr1:150229198:-	chr1	150229198	150229199	-	C	C->T	ANP32E
chr1:150231784:-	chr1	150231784	150231785	-	C	C->T	ANP32E
chr1:150231861:-	chr1	150231861	150231862	-	C	C->T	ANP32E
chr1:150231890:-	chr1	150231890	150231891	-	C	C->T	ANP32E
chr1:150235747:-	chr1	150235747	150235748	-	C	C->T	ANP32E
chr1:150265685:-	chr1	150265685	150265686	-	C	C->T	APH1A
chr1:150265691:-	chr1	150265691	150265692	-	C	C->T	APH1A
chr1:150265874:-	chr1	150265874	150265875	-	C	C->T	APH1A
chr1:150266177:-	chr1	150266177	150266178	-	C	C->T	APH1A
chr1:150266369:-	chr1	150266369	150266370	-	C	C->T	APH1A
chr1:150266520:-	chr1	150266520	150266521	-	C	C->T	APH1A
chr1:150266573:-	chr1	150266573	150266574	-	C	C->T	APH1A
chr1:150266654:-	chr1	150266654	150266655	-	C	C->T	APH1A
chr1:150267196:-	chr1	150267196	150267197	-	C	C->T	APH1A
chr1:150267412:-	chr1	150267412	150267413	-	C	C->T	APH1A
chr1:150267993:-	chr1	150267993	150267994	-	C	C->T	APH1A
chr1:150325049:+	chr1	150325049	150325050	+	C	C->T	PRPF3
chr1:150328376:+	chr1	150328376	150328377	+	C	C->T	PRPF3
chr1:150332713:+	chr1	150332713	150332714	+	C	C->T	PRPF3
chr1:150343312:+	chr1	150343312	150343313	+	C	C->T	PRPF3
chr1:150343318:+	chr1	150343318	150343319	+	C	C->T	PRPF3
chr1:150343367:+	chr1	150343367	150343368	+	C	C->T	PRPF3
chr1:150343403:+	chr1	150343403	150343404	+	C	C->T	PRPF3
chr1:150344194:+	chr1	150344194	150344195	+	C	C->T	PRPF3
chr1:150344514:+	chr1	150344514	150344515	+	C	C->T	PRPF3
chr1:150344521:+	chr1	150344521	150344522	+	C	C->T	PRPF3
chr1:150344532:+	chr1	150344532	150344533	+	C	C->T	PRPF3
chr1:150346075:+	chr1	150346075	150346076	+	C	C->T	PRPF3
chr1:150346099:+	chr1	150346099	150346100	+	C	C->T	PRPF3
chr1:150346104:+	chr1	150346104	150346105	+	C	C->T	PRPF3
chr1:150349196:+	chr1	150349196	150349197	+	C	C->T	PRPF3
chr1:150349206:+	chr1	150349206	150349207	+	C	C->T	PRPF3
chr1:150352891:+	chr1	150352891	150352892	+	C	C->T	PRPF3
chr1:150352928:+	chr1	150352928	150352929	+	C	C->T	PRPF3
chr1:150352933:+	chr1	150352933	150352934	+	C	C->T	PRPF3
chr1:150574600:-	chr1	150574600	150574601	-	C	C->T	MCL1
chr1:150574749:-	chr1	150574749	150574750	-	C	C->T	MCL1
chr1:150574761:-	chr1	150574761	150574762	-	C	C->T	MCL1
chr1:150574794:-	chr1	150574794	150574795	-	C	C->T	MCL1
chr1:150574861:-	chr1	150574861	150574862	-	C	C->T	MCL1
chr1:150574999:-	chr1	150574999	150575000	-	C	C->T	MCL1
chr1:150575010:-	chr1	150575010	150575011	-	C	C->T	MCL1
chr1:150575069:-	chr1	150575069	150575070	-	C	C->T	MCL1
chr1:150575197:-	chr1	150575197	150575198	-	C	C->T	MCL1
chr1:150575508:-	chr1	150575508	150575509	-	C	C->T	MCL1
chr1:150575634:-	chr1	150575634	150575635	-	C	C->T	MCL1
chr1:150575636:-	chr1	150575636	150575637	-	C	C->T	MCL1
chr1:150575677:-	chr1	150575677	150575678	-	C	C->T	MCL1
chr1:150575753:-	chr1	150575753	150575754	-	C	C->T	MCL1
chr1:150576973:-	chr1	150576973	150576974	-	C	C->T	MCL1
chr1:150576993:-	chr1	150576993	150576994	-	C	C->T	MCL1
chr1:150577138:-	chr1	150577138	150577139	-	C	C->T	MCL1
chr1:150622154:-	chr1	150622154	150622155	-	C	C->T	ENSA
chr1:150622273:-	chr1	150622273	150622274	-	C	C->T	ENSA
chr1:150622287:-	chr1	150622287	150622288	-	C	C->T	ENSA
chr1:150622294:-	chr1	150622294	150622295	-	C	C->T	ENSA
chr1:150622299:-	chr1	150622299	150622300	-	C	C->T	ENSA
chr1:150622332:-	chr1	150622332	150622333	-	C	C->T	ENSA
chr1:150622342:-	chr1	150622342	150622343	-	C	C->T	ENSA
chr1:150622370:-	chr1	150622370	150622371	-	C	C->T	ENSA
chr1:150622425:-	chr1	150622425	150622426	-	C	C->T	ENSA
chr1:150622486:-	chr1	150622486	150622487	-	C	C->T	ENSA
chr1:150622489:-	chr1	150622489	150622490	-	C	C->T	ENSA
chr1:150622494:-	chr1	150622494	150622495	-	C	C->T	ENSA
chr1:150622502:-	chr1	150622502	150622503	-	C	C->T	ENSA
chr1:150622511:-	chr1	150622511	150622512	-	C	C->T	ENSA
chr1:150622652:-	chr1	150622652	150622653	-	C	C->T	ENSA
chr1:150625793:-	chr1	150625793	150625794	-	C	C->T	ENSA
chr1:150626510:-	chr1	150626510	150626511	-	C	C->T	ENSA
chr1:150627493:-	chr1	150627493	150627494	-	C	C->T	ENSA
chr1:150627513:-	chr1	150627513	150627514	-	C	C->T	ENSA
chr1:150627589:-	chr1	150627589	150627590	-	C	C->T	ENSA
chr1:150965363:-	chr1	150965363	150965364	-	C	C->T	CERS2
chr1:150965574:-	chr1	150965574	150965575	-	C	C->T	CERS2
chr1:150965694:-	chr1	150965694	150965695	-	C	C->T	CERS2
chr1:150965842:-	chr1	150965842	150965843	-	C	C->T	CERS2
chr1:150966072:-	chr1	150966072	150966073	-	C	C->T	CERS2
chr1:150966097:-	chr1	150966097	150966098	-	C	C->T	CERS2
chr1:150966100:-	chr1	150966100	150966101	-	C	C->T	CERS2
chr1:150966150:-	chr1	150966150	150966151	-	C	C->T	CERS2
chr1:150966168:-	chr1	150966168	150966169	-	C	C->T	CERS2
chr1:150966253:-	chr1	150966253	150966254	-	C	C->T	CERS2
chr1:150966272:-	chr1	150966272	150966273	-	C	C->T	CERS2
chr1:150966540:-	chr1	150966540	150966541	-	C	C->T	CERS2
chr1:150966565:-	chr1	150966565	150966566	-	C	C->T	CERS2
chr1:150966568:-	chr1	150966568	150966569	-	C	C->T	CERS2
chr1:150966600:-	chr1	150966600	150966601	-	C	C->T	CERS2
chr1:151035573:+	chr1	151035573	151035574	+	C	C->T	PRUNE1
chr1:151035576:+	chr1	151035576	151035577	+	C	C->T	PRUNE1
chr1:151035578:+	chr1	151035578	151035579	+	C	C->T	PRUNE1
chr1:151176817:-	chr1	151176817	151176818	-	C	C->T	VPS72
chr1:151176821:-	chr1	151176821	151176822	-	C	C->T	VPS72
chr1:151185523:-	chr1	151185523	151185524	-	C	C->T	VPS72
chr1:151185911:-	chr1	151185911	151185912	-	C	C->T	VPS72
chr1:151190023:-	chr1	151190023	151190024	-	C	C->T	VPS72
chr1:151232580:+	chr1	151232580	151232581	+	C	C->T	PIP5K1A
chr1:151232696:+	chr1	151232696	151232697	+	C	C->T	PIP5K1A
chr1:151238247:+	chr1	151238247	151238248	+	C	C->T	PIP5K1A
chr1:151248235:+	chr1	151248235	151248236	+	C	C->T	PIP5K1A
chr1:151248457:+	chr1	151248457	151248458	+	C	C->T	PIP5K1A
chr1:151248777:+	chr1	151248777	151248778	+	C	C->T	PIP5K1A
chr1:151248823:+	chr1	151248823	151248824	+	C	C->T	PIP5K1A
chr1:151248912:+	chr1	151248912	151248913	+	C	C->T	PIP5K1A
chr1:151249209:+	chr1	151249209	151249210	+	C	C->T	PIP5K1A
chr1:151265401:+	chr1	151265401	151265402	+	C	C->T	PSMD4
chr1:151265563:+	chr1	151265563	151265564	+	C	C->T	PSMD4
chr1:151266388:+	chr1	151266388	151266389	+	C	C->T	PSMD4
chr1:151266544:+	chr1	151266544	151266545	+	C	C->T	PSMD4
chr1:151267345:+	chr1	151267345	151267346	+	C	C->T	PSMD4
chr1:151292884:-	chr1	151292884	151292885	-	C	C->T	PI4KB
chr1:151340956:-	chr1	151340956	151340957	-	C	C->T	RFX5
chr1:151341084:-	chr1	151341084	151341085	-	C	C->T	RFX5
chr1:151342040:-	chr1	151342040	151342041	-	C	C->T	RFX5
chr1:151342383:-	chr1	151342383	151342384	-	C	C->T	RFX5
chr1:151342384:-	chr1	151342384	151342385	-	C	C->T	RFX5
chr1:151401276:+	chr1	151401276	151401277	+	A	A->G	PSMB4
chr1:151401327:+	chr1	151401327	151401328	+	C	C->T	PSMB4
chr1:151401441:+	chr1	151401441	151401442	+	C	C->T	PSMB4
chr1:151759689:-	chr1	151759689	151759690	-	C	C->T	MRPL9
chr1:151759694:-	chr1	151759694	151759695	-	C	C->T	MRPL9
chr1:151759705:-	chr1	151759705	151759706	-	C	C->T	MRPL9
chr1:151759718:-	chr1	151759718	151759719	-	C	C->T	MRPL9
chr1:151759786:-	chr1	151759786	151759787	-	C	C->T	MRPL9
chr1:151759796:-	chr1	151759796	151759797	-	C	C->T	MRPL9
chr1:151759802:-	chr1	151759802	151759803	-	C	C->T	MRPL9
chr1:151759876:-	chr1	151759876	151759877	-	C	C->T	MRPL9
chr1:151759894:-	chr1	151759894	151759895	-	C	C->T	MRPL9
chr1:151759908:-	chr1	151759908	151759909	-	C	C->T	MRPL9
chr1:151759917:-	chr1	151759917	151759918	-	C	C->T	MRPL9
chr1:151759929:-	chr1	151759929	151759930	-	C	C->T	MRPL9
chr1:151759961:-	chr1	151759961	151759962	-	C	C->T	MRPL9
chr1:151759974:-	chr1	151759974	151759975	-	C	C->T	MRPL9
chr1:151760136:-	chr1	151760136	151760137	-	C	C->T	MRPL9
chr1:151760164:-	chr1	151760164	151760165	-	C	C->T	MRPL9
chr1:151761504:-	chr1	151761504	151761505	-	C	C->T	MRPL9
chr1:151776238:-	chr1	151776238	151776239	-	C	C->T	TDRKH
chr1:151874555:-	chr1	151874555	151874556	-	C	C->T	THEM4
chr1:151983022:-	chr1	151983022	151983023	-	C	C->T	S100A10
chr1:151983028:-	chr1	151983028	151983029	-	C	C->T	S100A10
chr1:151983051:-	chr1	151983051	151983052	-	C	C->T	S100A10
chr1:151983053:-	chr1	151983053	151983054	-	C	C->T	S100A10
chr1:153645430:+	chr1	153645430	153645431	+	C	C->T	CHTOP
chr1:153661327:+	chr1	153661327	153661328	+	C	C->T	SNAPIN
chr1:153661358:+	chr1	153661358	153661359	+	C	C->T	SNAPIN
chr1:153661362:+	chr1	153661362	153661363	+	C	C->T	SNAPIN
chr1:153661395:+	chr1	153661395	153661396	+	C	C->T	SNAPIN
chr1:153661403:+	chr1	153661403	153661404	+	C	C->T	SNAPIN
chr1:153661438:+	chr1	153661438	153661439	+	C	C->T	SNAPIN
chr1:153661441:+	chr1	153661441	153661442	+	C	C->T	SNAPIN
chr1:153661511:+	chr1	153661511	153661512	+	C	C->T	SNAPIN
chr1:153661580:+	chr1	153661580	153661581	+	C	C->T	SNAPIN
chr1:153661648:+	chr1	153661648	153661649	+	C	C->T	SNAPIN
chr1:153661702:+	chr1	153661702	153661703	+	C	C->T	SNAPIN
chr1:153662123:-	chr1	153662123	153662124	-	C	C->T	ILF2
chr1:153662145:-	chr1	153662145	153662146	-	C	C->T	ILF2
chr1:153662313:-	chr1	153662313	153662314	-	C	C->T	ILF2
chr1:153662325:-	chr1	153662325	153662326	-	C	C->T	ILF2
chr1:153662335:-	chr1	153662335	153662336	-	C	C->T	ILF2
chr1:153667607:-	chr1	153667607	153667608	-	C	C->T	ILF2
chr1:153668044:-	chr1	153668044	153668045	-	C	C->T	ILF2
chr1:153773675:+	chr1	153773675	153773676	+	C	C->T	INTS3
chr1:153959258:-	chr1	153959258	153959259	-	C	C->T	SLC39A1
chr1:153959288:-	chr1	153959288	153959289	-	C	C->T	SLC39A1
chr1:153959290:-	chr1	153959290	153959291	-	C	C->T	SLC39A1
chr1:153959514:-	chr1	153959514	153959515	-	C	C->T	SLC39A1
chr1:153959538:-	chr1	153959538	153959539	-	C	C->T	SLC39A1
chr1:153959783:-	chr1	153959783	153959784	-	C	C->T	SLC39A1
chr1:153959827:-	chr1	153959827	153959828	-	C	C->T	SLC39A1
chr1:153959832:-	chr1	153959832	153959833	-	C	C->T	SLC39A1
chr1:153959834:-	chr1	153959834	153959835	-	C	C->T	SLC39A1
chr1:153959889:-	chr1	153959889	153959890	-	C	C->T	SLC39A1
chr1:153959939:-	chr1	153959939	153959940	-	C	C->T	SLC39A1
chr1:153959994:-	chr1	153959994	153959995	-	C	C->T	SLC39A1
chr1:153974552:-	chr1	153974552	153974553	-	C	C->T	JTB
chr1:153975858:-	chr1	153975858	153975859	-	C	C->T	JTB
chr1:153975900:-	chr1	153975900	153975901	-	C	C->T	JTB
chr1:153982131:-	chr1	153982131	153982132	-	C	C->T	RAB13
chr1:153982565:-	chr1	153982565	153982566	-	C	C->T	RAB13
chr1:153982760:-	chr1	153982760	153982761	-	C	C->T	RAB13
chr1:153983275:-	chr1	153983275	153983276	-	C	C->T	RAB13
chr1:153983545:-	chr1	153983545	153983546	-	C	C->T	RAB13
chr1:153984730:-	chr1	153984730	153984731	-	C	C->T	RAB13
chr1:154156410:-	chr1	154156410	154156411	-	C	C->T	TPM3
chr1:154156432:-	chr1	154156432	154156433	-	C	C->T	TPM3
chr1:154156480:-	chr1	154156480	154156481	-	C	C->T	TPM3
chr1:154156509:-	chr1	154156509	154156510	-	C	C->T	TPM3
chr1:154156530:-	chr1	154156530	154156531	-	C	C->T	TPM3
chr1:154156659:-	chr1	154156659	154156660	-	C	C->T	TPM3
chr1:154156758:-	chr1	154156758	154156759	-	C	C->T	TPM3
chr1:154156793:-	chr1	154156793	154156794	-	C	C->T	TPM3
chr1:154156798:-	chr1	154156798	154156799	-	C	C->T	TPM3
chr1:154156831:-	chr1	154156831	154156832	-	C	C->T	TPM3
chr1:154156875:-	chr1	154156875	154156876	-	C	C->T	TPM3
chr1:154156922:-	chr1	154156922	154156923	-	C	C->T	TPM3
chr1:154156980:-	chr1	154156980	154156981	-	C	C->T	TPM3
chr1:154157074:-	chr1	154157074	154157075	-	C	C->T	TPM3
chr1:154157077:-	chr1	154157077	154157078	-	C	C->T	TPM3
chr1:154157119:-	chr1	154157119	154157120	-	C	C->T	TPM3
chr1:154157126:-	chr1	154157126	154157127	-	C	C->T	TPM3
chr1:154157156:-	chr1	154157156	154157157	-	C	C->T	TPM3
chr1:154157171:-	chr1	154157171	154157172	-	C	C->T	TPM3
chr1:154157183:-	chr1	154157183	154157184	-	C	C->T	TPM3
chr1:154157246:-	chr1	154157246	154157247	-	C	C->T	TPM3
chr1:154157260:-	chr1	154157260	154157261	-	C	C->T	TPM3
chr1:154157275:-	chr1	154157275	154157276	-	C	C->T	TPM3
chr1:154157293:-	chr1	154157293	154157294	-	C	C->T	TPM3
chr1:154157554:-	chr1	154157554	154157555	-	C	C->T	TPM3
chr1:154157592:-	chr1	154157592	154157593	-	C	C->T	TPM3
chr1:154157653:-	chr1	154157653	154157654	-	C	C->T	TPM3
chr1:154157684:-	chr1	154157684	154157685	-	C	C->T	TPM3
chr1:154157715:-	chr1	154157715	154157716	-	C	C->T	TPM3
chr1:1541686:-	chr1	1541686	1541687	-	C	C->T	SSU72
chr1:154170416:-	chr1	154170416	154170417	-	C	C->T	TPM3
chr1:154170656:-	chr1	154170656	154170657	-	C	C->T	TPM3
chr1:154170664:-	chr1	154170664	154170665	-	C	C->T	TPM3
chr1:154170708:-	chr1	154170708	154170709	-	C	C->T	TPM3
chr1:154172072:-	chr1	154172072	154172073	-	C	C->T	TPM3
chr1:154172938:-	chr1	154172938	154172939	-	C	C->T	TPM3
chr1:154172945:-	chr1	154172945	154172946	-	C	C->T	TPM3
chr1:154173116:-	chr1	154173116	154173117	-	C	C->T	TPM3
chr1:154173133:-	chr1	154173133	154173134	-	C	C->T	TPM3
chr1:154173148:-	chr1	154173148	154173149	-	C	C->T	TPM3
chr1:1541734:-	chr1	1541734	1541735	-	C	C->T	SSU72
chr1:1541739:-	chr1	1541739	1541740	-	C	C->T	SSU72
chr1:1541801:-	chr1	1541801	1541802	-	C	C->T	SSU72
chr1:1541814:-	chr1	1541814	1541815	-	C	C->T	SSU72
chr1:1541817:-	chr1	1541817	1541818	-	C	C->T	SSU72
chr1:1541831:-	chr1	1541831	1541832	-	C	C->T	SSU72
chr1:1541850:-	chr1	1541850	1541851	-	C	C->T	SSU72
chr1:1541872:-	chr1	1541872	1541873	-	C	C->T	SSU72
chr1:1541878:-	chr1	1541878	1541879	-	C	C->T	SSU72
chr1:1541913:-	chr1	1541913	1541914	-	C	C->T	SSU72
chr1:1541947:-	chr1	1541947	1541948	-	C	C->T	SSU72
chr1:1541957:-	chr1	1541957	1541958	-	C	C->T	SSU72
chr1:1541968:-	chr1	1541968	1541969	-	C	C->T	SSU72
chr1:1541978:-	chr1	1541978	1541979	-	C	C->T	SSU72
chr1:1541986:-	chr1	1541986	1541987	-	C	C->T	SSU72
chr1:1541990:-	chr1	1541990	1541991	-	C	C->T	SSU72
chr1:1542021:-	chr1	1542021	1542022	-	C	C->T	SSU72
chr1:1542068:-	chr1	1542068	1542069	-	C	C->T	SSU72
chr1:154206808:-	chr1	154206808	154206809	-	C	C->T	C1orf43
chr1:154206870:-	chr1	154206870	154206871	-	C	C->T	C1orf43
chr1:154206887:-	chr1	154206887	154206888	-	C	C->T	C1orf43
chr1:154206931:-	chr1	154206931	154206932	-	C	C->T	C1orf43
chr1:154206944:-	chr1	154206944	154206945	-	C	C->T	C1orf43
chr1:154206948:-	chr1	154206948	154206949	-	C	C->T	C1orf43
chr1:154206990:-	chr1	154206990	154206991	-	C	C->T	C1orf43
chr1:154206996:-	chr1	154206996	154206997	-	C	C->T	C1orf43
chr1:154207024:-	chr1	154207024	154207025	-	C	C->T	C1orf43
chr1:154207043:-	chr1	154207043	154207044	-	C	C->T	C1orf43
chr1:154207057:-	chr1	154207057	154207058	-	C	C->T	C1orf43
chr1:154207067:-	chr1	154207067	154207068	-	C	C->T	C1orf43
chr1:154207135:-	chr1	154207135	154207136	-	C	C->T	C1orf43
chr1:154207137:-	chr1	154207137	154207138	-	C	C->T	C1orf43
chr1:154207156:-	chr1	154207156	154207157	-	C	C->T	C1orf43
chr1:154207158:-	chr1	154207158	154207159	-	C	C->T	C1orf43
chr1:154207170:-	chr1	154207170	154207171	-	C	C->T	C1orf43
chr1:154207203:-	chr1	154207203	154207204	-	C	C->T	C1orf43
chr1:154207242:-	chr1	154207242	154207243	-	C	C->T	C1orf43
chr1:154207298:-	chr1	154207298	154207299	-	C	C->T	C1orf43
chr1:154207312:-	chr1	154207312	154207313	-	C	C->T	C1orf43
chr1:154207366:-	chr1	154207366	154207367	-	C	C->T	C1orf43
chr1:154207369:-	chr1	154207369	154207370	-	C	C->T	C1orf43
chr1:154207438:-	chr1	154207438	154207439	-	C	C->T	C1orf43
chr1:154207451:-	chr1	154207451	154207452	-	C	C->T	C1orf43
chr1:154207457:-	chr1	154207457	154207458	-	C	C->T	C1orf43
chr1:154207459:-	chr1	154207459	154207460	-	C	C->T	C1orf43
chr1:154207471:-	chr1	154207471	154207472	-	C	C->T	C1orf43
chr1:154207479:-	chr1	154207479	154207480	-	C	C->T	C1orf43
chr1:154207509:-	chr1	154207509	154207510	-	C	C->T	C1orf43
chr1:154207549:-	chr1	154207549	154207550	-	C	C->T	C1orf43
chr1:154207564:-	chr1	154207564	154207565	-	C	C->T	C1orf43
chr1:154212248:-	chr1	154212248	154212249	-	C	C->T	C1orf43
chr1:154212259:-	chr1	154212259	154212260	-	C	C->T	C1orf43
chr1:1542131:-	chr1	1542131	1542132	-	C	C->T	SSU72
chr1:154213938:-	chr1	154213938	154213939	-	C	C->T	C1orf43
chr1:154214486:-	chr1	154214486	154214487	-	C	C->T	C1orf43
chr1:154214546:-	chr1	154214546	154214547	-	C	C->T	C1orf43
chr1:154214571:-	chr1	154214571	154214572	-	C	C->T	C1orf43
chr1:1542149:-	chr1	1542149	1542150	-	C	C->T	SSU72
chr1:154219927:-	chr1	154219927	154219928	-	C	C->T	C1orf43
chr1:154220389:-	chr1	154220389	154220390	-	C	C->T	C1orf43
chr1:154227356:+	chr1	154227356	154227357	+	C	C->T	UBAP2L
chr1:154234685:+	chr1	154234685	154234686	+	C	C->T	UBAP2L
chr1:154234697:+	chr1	154234697	154234698	+	C	C->T	UBAP2L
chr1:154234728:+	chr1	154234728	154234729	+	C	C->T	UBAP2L
chr1:154257231:+	chr1	154257231	154257232	+	C	C->T	UBAP2L
chr1:154258999:+	chr1	154258999	154259000	+	C	C->T	UBAP2L
chr1:154259016:+	chr1	154259016	154259017	+	C	C->T	UBAP2L
chr1:15425916:+	chr1	15425916	15425917	+	C	C->T	EFHD2
chr1:154260361:+	chr1	154260361	154260362	+	C	C->T	UBAP2L
chr1:154260990:+	chr1	154260990	154260991	+	C	C->T	UBAP2L
chr1:154261689:+	chr1	154261689	154261690	+	C	C->T	UBAP2L
chr1:154263133:+	chr1	154263133	154263134	+	C	C->T	UBAP2L
chr1:154263201:+	chr1	154263201	154263202	+	C	C->T	UBAP2L
chr1:154263229:+	chr1	154263229	154263230	+	C	C->T	UBAP2L
chr1:154268809:+	chr1	154268809	154268810	+	C	C->T	UBAP2L
chr1:154271064:+	chr1	154271064	154271065	+	C	C->T	UBAP2L
chr1:154271068:+	chr1	154271068	154271069	+	C	C->T	UBAP2L
chr1:154273530:+	chr1	154273530	154273531	+	C	C->T	HAX1
chr1:154273827:+	chr1	154273827	154273828	+	C	C->T	HAX1
chr1:154273829:+	chr1	154273829	154273830	+	C	C->T	HAX1
chr1:154274996:+	chr1	154274996	154274997	+	C	C->T	HAX1
chr1:154275197:+	chr1	154275197	154275198	+	C	C->T	HAX1
chr1:154275421:+	chr1	154275421	154275422	+	C	C->T	HAX1
chr1:154275444:+	chr1	154275444	154275445	+	C	C->T	HAX1
chr1:1543969:-	chr1	1543969	1543970	-	C	C->T	SSU72
chr1:1544897:-	chr1	1544897	1544898	-	C	C->T	SSU72
chr1:1544979:-	chr1	1544979	1544980	-	C	C->T	SSU72
chr1:1544996:-	chr1	1544996	1544997	-	C	C->T	SSU72
chr1:154550200:-	chr1	154550200	154550201	-	C	C->T	UBE2Q1
chr1:154550226:-	chr1	154550226	154550227	-	C	C->T	UBE2Q1
chr1:154550230:-	chr1	154550230	154550231	-	C	C->T	UBE2Q1
chr1:154550280:-	chr1	154550280	154550281	-	C	C->T	UBE2Q1
chr1:154550387:-	chr1	154550387	154550388	-	C	C->T	UBE2Q1
chr1:154550443:-	chr1	154550443	154550444	-	C	C->T	UBE2Q1
chr1:154550459:-	chr1	154550459	154550460	-	C	C->T	UBE2Q1
chr1:154550461:-	chr1	154550461	154550462	-	C	C->T	UBE2Q1
chr1:154550987:-	chr1	154550987	154550988	-	C	C->T	UBE2Q1
chr1:154550995:-	chr1	154550995	154550996	-	C	C->T	UBE2Q1
chr1:154551399:-	chr1	154551399	154551400	-	C	C->T	UBE2Q1
chr1:154552155:-	chr1	154552155	154552156	-	C	C->T	UBE2Q1
chr1:154552158:-	chr1	154552158	154552159	-	C	C->T	UBE2Q1
chr1:154552742:-	chr1	154552742	154552743	-	C	C->T	UBE2Q1
chr1:154552750:-	chr1	154552750	154552751	-	C	C->T	UBE2Q1
chr1:154553037:-	chr1	154553037	154553038	-	C	C->T	UBE2Q1
chr1:154554780:-	chr1	154554780	154554781	-	C	C->T	UBE2Q1
chr1:154582184:-	chr1	154582184	154582185	-	C	C->T	ADAR
chr1:154582263:-	chr1	154582263	154582264	-	C	C->T	ADAR
chr1:154582267:-	chr1	154582267	154582268	-	C	C->T	ADAR
chr1:154582336:-	chr1	154582336	154582337	-	C	C->T	ADAR
chr1:154582496:-	chr1	154582496	154582497	-	C	C->T	ADAR
chr1:154583553:-	chr1	154583553	154583554	-	C	C->T	ADAR
chr1:154584016:-	chr1	154584016	154584017	-	C	C->T	ADAR
chr1:154584729:-	chr1	154584729	154584730	-	C	C->T	ADAR
chr1:154601267:-	chr1	154601267	154601268	-	C	C->T	ADAR
chr1:154925257:-	chr1	154925257	154925258	-	C	C->T	PMVK
chr1:15492773:-	chr1	15492773	15492774	-	C	C->T	CASP9
chr1:154974780:+	chr1	154974780	154974781	+	C	C->T	CKS1B
chr1:154978007:+	chr1	154978007	154978008	+	C	C->T	CKS1B
chr1:154978731:+	chr1	154978731	154978732	+	C	C->T	CKS1B
chr1:154978824:+	chr1	154978824	154978825	+	C	C->T	CKS1B
chr1:154978846:+	chr1	154978846	154978847	+	C	C->T	CKS1B
chr1:154979089:+	chr1	154979089	154979090	+	C	C->T	CKS1B
chr1:154979104:+	chr1	154979104	154979105	+	C	C->T	CKS1B
chr1:154979173:+	chr1	154979173	154979174	+	C	C->T	CKS1B
chr1:154990231:+	chr1	154990231	154990232	+	C	C->T	FLAD1
chr1:155053485:+	chr1	155053485	155053486	+	C	C->T	ADAM15
chr1:155054457:+	chr1	155054457	155054458	+	C	C->T	ADAM15
chr1:155138400:+	chr1	155138400	155138401	+	C	C->T	SLC50A1
chr1:155138417:+	chr1	155138417	155138418	+	C	C->T	SLC50A1
chr1:155138745:+	chr1	155138745	155138746	+	C	C->T	SLC50A1
chr1:155212413:+	chr1	155212413	155212414	+	C	C->T	MTX1
chr1:155247428:-	chr1	155247428	155247429	-	C	C->T	FAM189B
chr1:155248057:-	chr1	155248057	155248058	-	C	C->T	FAM189B
chr1:155256139:-	chr1	155256139	155256140	-	C	C->T	SCAMP3
chr1:155256228:-	chr1	155256228	155256229	-	C	C->T	SCAMP3
chr1:155256242:-	chr1	155256242	155256243	-	C	C->T	SCAMP3
chr1:155257545:-	chr1	155257545	155257546	-	C	C->T	SCAMP3
chr1:155318203:+	chr1	155318203	155318204	+	C	C->T	FDPS
chr1:155318224:+	chr1	155318224	155318225	+	C	C->T	FDPS
chr1:155318924:+	chr1	155318924	155318925	+	C	C->T	FDPS
chr1:155320416:+	chr1	155320416	155320417	+	C	C->T	FDPS
chr1:155320537:+	chr1	155320537	155320538	+	C	C->T	FDPS
chr1:155320593:+	chr1	155320593	155320594	+	C	C->T	FDPS
chr1:155331006:+	chr1	155331006	155331007	+	C	C->T	RUSC1
chr1:155331010:+	chr1	155331010	155331011	+	C	C->T	RUSC1
chr1:155660735:-	chr1	155660735	155660736	-	C	C->T	YY1AP1
chr1:155660796:-	chr1	155660796	155660797	-	C	C->T	YY1AP1
chr1:155670386:-	chr1	155670386	155670387	-	C	C->T	YY1AP1
chr1:155717064:+	chr1	155717064	155717065	+	C	C->T	DAP3
chr1:155721548:+	chr1	155721548	155721549	+	C	C->T	DAP3
chr1:155721551:+	chr1	155721551	155721552	+	C	C->T	DAP3
chr1:155725388:+	chr1	155725388	155725389	+	C	C->T	DAP3
chr1:155725432:+	chr1	155725432	155725433	+	C	C->T	DAP3
chr1:155725452:+	chr1	155725452	155725453	+	C	C->T	DAP3
chr1:155725958:+	chr1	155725958	155725959	+	C	C->T	DAP3
chr1:155725988:+	chr1	155725988	155725989	+	C	C->T	DAP3
chr1:155725993:+	chr1	155725993	155725994	+	C	C->T	DAP3
chr1:155726003:+	chr1	155726003	155726004	+	C	C->T	DAP3
chr1:155727712:+	chr1	155727712	155727713	+	C	C->T	DAP3
chr1:155727715:+	chr1	155727715	155727716	+	C	C->T	DAP3
chr1:155729084:+	chr1	155729084	155729085	+	C	C->T	DAP3
chr1:155729340:+	chr1	155729340	155729341	+	C	C->T	DAP3
chr1:155737053:+	chr1	155737053	155737054	+	C	C->T	DAP3
chr1:155738275:+	chr1	155738275	155738276	+	C	C->T	DAP3
chr1:155738321:+	chr1	155738321	155738322	+	C	C->T	DAP3
chr1:155738323:+	chr1	155738323	155738324	+	C	C->T	DAP3
chr1:155738348:+	chr1	155738348	155738349	+	C	C->T	DAP3
chr1:155738362:+	chr1	155738362	155738363	+	C	C->T	DAP3
chr1:155738367:+	chr1	155738367	155738368	+	C	C->T	DAP3
chr1:155738405:+	chr1	155738405	155738406	+	C	C->T	DAP3
chr1:155900268:-	chr1	155900268	155900269	-	C	C->T	RIT1
chr1:155900294:-	chr1	155900294	155900295	-	C	C->T	RIT1
chr1:155900391:-	chr1	155900391	155900392	-	C	C->T	RIT1
chr1:155900419:-	chr1	155900419	155900420	-	C	C->T	RIT1
chr1:155904368:-	chr1	155904368	155904369	-	C	C->T	RIT1
chr1:155904372:-	chr1	155904372	155904373	-	C	C->T	RIT1
chr1:155904415:-	chr1	155904415	155904416	-	C	C->T	RIT1
chr1:155913140:-	chr1	155913140	155913141	-	C	C->T	KHDC4
chr1:155913350:-	chr1	155913350	155913351	-	C	C->T	KHDC4
chr1:155914164:-	chr1	155914164	155914165	-	C	C->T	KHDC4
chr1:155914295:-	chr1	155914295	155914296	-	C	C->T	KHDC4
chr1:156009083:-	chr1	156009083	156009084	-	C	C->T	SSR2
chr1:156009129:-	chr1	156009129	156009130	-	C	C->T	SSR2
chr1:156009194:-	chr1	156009194	156009195	-	C	C->T	SSR2
chr1:156009202:-	chr1	156009202	156009203	-	C	C->T	SSR2
chr1:156009234:-	chr1	156009234	156009235	-	C	C->T	SSR2
chr1:156009271:-	chr1	156009271	156009272	-	C	C->T	SSR2
chr1:156009323:-	chr1	156009323	156009324	-	C	C->T	SSR2
chr1:156009417:-	chr1	156009417	156009418	-	C	C->T	SSR2
chr1:156009552:-	chr1	156009552	156009553	-	C	C->T	SSR2
chr1:156009563:-	chr1	156009563	156009564	-	C	C->T	SSR2
chr1:156014991:-	chr1	156014991	156014992	-	C	C->T	SSR2
chr1:156015048:-	chr1	156015048	156015049	-	C	C->T	SSR2
chr1:156036152:-	chr1	156036152	156036153	-	C	C->T	UBQLN4
chr1:156042804:-	chr1	156042804	156042805	-	C	C->T	UBQLN4
chr1:156058450:+	chr1	156058450	156058451	+	C	C->T	LAMTOR2
chr1:156212379:+	chr1	156212379	156212380	+	C	C->T	SLC25A44
chr1:156266063:-	chr1	156266063	156266064	-	C	C->T	SMG5
chr1:156266096:-	chr1	156266096	156266097	-	C	C->T	SMG5
chr1:156268152:-	chr1	156268152	156268153	-	C	C->T	SMG5
chr1:156268173:-	chr1	156268173	156268174	-	C	C->T	SMG5
chr1:156268308:-	chr1	156268308	156268309	-	C	C->T	SMG5
chr1:156268357:-	chr1	156268357	156268358	-	C	C->T	SMG5
chr1:156272354:-	chr1	156272354	156272355	-	C	C->T	SMG5
chr1:156273391:-	chr1	156273391	156273392	-	C	C->T	SMG5
chr1:156273416:-	chr1	156273416	156273417	-	C	C->T	SMG5
chr1:156277205:-	chr1	156277205	156277206	-	C	C->T	SMG5
chr1:156277930:-	chr1	156277930	156277931	-	C	C->T	SMG5
chr1:156278952:-	chr1	156278952	156278953	-	C	C->T	SMG5
chr1:156292867:-	chr1	156292867	156292868	-	C	C->T	GLMP
chr1:156309035:-	chr1	156309035	156309036	-	C	C->T	CCT3
chr1:156311398:-	chr1	156311398	156311399	-	C	C->T	CCT3
chr1:1564780:-	chr1	1564780	1564781	-	C	C->T	SSU72
chr1:1564801:-	chr1	1564801	1564802	-	C	C->T	SSU72
chr1:1564846:-	chr1	1564846	1564847	-	C	C->T	SSU72
chr1:1564857:-	chr1	1564857	1564858	-	C	C->T	SSU72
chr1:156592401:+	chr1	156592401	156592402	+	C	C->T	NAXE
chr1:156594117:+	chr1	156594117	156594118	+	C	C->T	NAXE
chr1:156594589:-	chr1	156594589	156594590	-	C	C->T	GPATCH4
chr1:156594637:-	chr1	156594637	156594638	-	C	C->T	GPATCH4
chr1:156594754:-	chr1	156594754	156594755	-	C	C->T	GPATCH4
chr1:156594928:-	chr1	156594928	156594929	-	C	C->T	GPATCH4
chr1:156595095:-	chr1	156595095	156595096	-	C	C->T	GPATCH4
chr1:156595287:-	chr1	156595287	156595288	-	C	C->T	GPATCH4
chr1:156596464:-	chr1	156596464	156596465	-	C	C->T	GPATCH4
chr1:156722079:-	chr1	156722079	156722080	-	C	C->T	ISG20L2
chr1:156722163:-	chr1	156722163	156722164	-	C	C->T	ISG20L2
chr1:156737418:-	chr1	156737418	156737419	-	C	C->T	MRPL24
chr1:156737470:-	chr1	156737470	156737471	-	C	C->T	MRPL24
chr1:156737520:-	chr1	156737520	156737521	-	C	C->T	MRPL24
chr1:156742570:-	chr1	156742570	156742571	-	C	C->T	HDGF
chr1:156742572:-	chr1	156742572	156742573	-	C	C->T	HDGF
chr1:156742586:-	chr1	156742586	156742587	-	C	C->T	HDGF
chr1:156743392:-	chr1	156743392	156743393	-	C	C->T	HDGF
chr1:156787122:+	chr1	156787122	156787123	+	C	C->T	PRCC
chr1:156935029:-	chr1	156935029	156935030	-	C	C->T	ARHGEF11
chr1:15928152:+	chr1	15928152	15928153	+	C	C->T	SPEN
chr1:159918294:-	chr1	159918294	159918295	-	C	C->T	TAGLN2
chr1:159918298:-	chr1	159918298	159918299	-	C	C->T	TAGLN2
chr1:159918400:-	chr1	159918400	159918401	-	C	C->T	TAGLN2
chr1:159918726:-	chr1	159918726	159918727	-	C	C->T	TAGLN2
chr1:160213588:+	chr1	160213588	160213589	+	C	C->T	PEA15
chr1:160213611:+	chr1	160213611	160213612	+	C	C->T	PEA15
chr1:160213855:+	chr1	160213855	160213856	+	C	C->T	PEA15
chr1:160213869:+	chr1	160213869	160213870	+	C	C->T	PEA15
chr1:160213991:+	chr1	160213991	160213992	+	C	C->T	PEA15
chr1:160214004:+	chr1	160214004	160214005	+	C	C->T	PEA15
chr1:160214138:+	chr1	160214138	160214139	+	C	C->T	PEA15
chr1:160214161:+	chr1	160214161	160214162	+	C	C->T	PEA15
chr1:160214167:+	chr1	160214167	160214168	+	C	C->T	PEA15
chr1:160214170:+	chr1	160214170	160214171	+	C	C->T	PEA15
chr1:160214292:+	chr1	160214292	160214293	+	C	C->T	PEA15
chr1:160214294:+	chr1	160214294	160214295	+	C	C->T	PEA15
chr1:160214370:+	chr1	160214370	160214371	+	C	C->T	PEA15
chr1:160214394:+	chr1	160214394	160214395	+	C	C->T	PEA15
chr1:160214397:+	chr1	160214397	160214398	+	C	C->T	PEA15
chr1:160214633:+	chr1	160214633	160214634	+	C	C->T	PEA15
chr1:160214790:+	chr1	160214790	160214791	+	C	C->T	PEA15
chr1:160214815:+	chr1	160214815	160214816	+	C	C->T	PEA15
chr1:160214962:+	chr1	160214962	160214963	+	C	C->T	PEA15
chr1:160214972:+	chr1	160214972	160214973	+	C	C->T	PEA15
chr1:160214984:+	chr1	160214984	160214985	+	C	C->T	PEA15
chr1:160214986:+	chr1	160214986	160214987	+	C	C->T	PEA15
chr1:160215001:+	chr1	160215001	160215002	+	C	C->T	PEA15
chr1:160215006:+	chr1	160215006	160215007	+	C	C->T	PEA15
chr1:160215024:+	chr1	160215024	160215025	+	C	C->T	PEA15
chr1:160215111:+	chr1	160215111	160215112	+	C	C->T	PEA15
chr1:160215136:+	chr1	160215136	160215137	+	C	C->T	PEA15
chr1:160215207:+	chr1	160215207	160215208	+	C	C->T	PEA15
chr1:160215254:+	chr1	160215254	160215255	+	C	C->T	PEA15
chr1:160215306:+	chr1	160215306	160215307	+	C	C->T	PEA15
chr1:160215327:+	chr1	160215327	160215328	+	C	C->T	PEA15
chr1:160216852:-	chr1	160216852	160216853	-	C	C->T	DCAF8
chr1:160277292:-	chr1	160277292	160277293	-	C	C->T	PEX19
chr1:160277374:-	chr1	160277374	160277375	-	C	C->T	PEX19
chr1:160277463:-	chr1	160277463	160277464	-	C	C->T	PEX19
chr1:160277645:-	chr1	160277645	160277646	-	C	C->T	PEX19
chr1:160278021:-	chr1	160278021	160278022	-	C	C->T	PEX19
chr1:160278090:-	chr1	160278090	160278091	-	C	C->T	PEX19
chr1:160278767:-	chr1	160278767	160278768	-	C	C->T	PEX19
chr1:160278769:-	chr1	160278769	160278770	-	C	C->T	PEX19
chr1:160278779:-	chr1	160278779	160278780	-	C	C->T	PEX19
chr1:160278885:-	chr1	160278885	160278886	-	C	C->T	PEX19
chr1:160278908:-	chr1	160278908	160278909	-	C	C->T	PEX19
chr1:160278930:-	chr1	160278930	160278931	-	C	C->T	PEX19
chr1:160282143:-	chr1	160282143	160282144	-	C	C->T	PEX19
chr1:160294825:-	chr1	160294825	160294826	-	C	C->T	COPA
chr1:161100778:-	chr1	161100778	161100779	-	C	C->T	PFDN2
chr1:161100804:-	chr1	161100804	161100805	-	C	C->T	PFDN2
chr1:161100839:-	chr1	161100839	161100840	-	C	C->T	PFDN2
chr1:161102090:-	chr1	161102090	161102091	-	C	C->T	PFDN2
chr1:161102156:-	chr1	161102156	161102157	-	C	C->T	PFDN2
chr1:161154049:+	chr1	161154049	161154050	+	C	C->T	UFC1
chr1:161154090:+	chr1	161154090	161154091	+	C	C->T	UFC1
chr1:161156975:+	chr1	161156975	161156976	+	C	C->T	UFC1
chr1:161156991:+	chr1	161156991	161156992	+	C	C->T	UFC1
chr1:161157013:+	chr1	161157013	161157014	+	C	C->T	UFC1
chr1:161157283:+	chr1	161157283	161157284	+	C	C->T	UFC1
chr1:161157304:+	chr1	161157304	161157305	+	C	C->T	UFC1
chr1:161157635:+	chr1	161157635	161157636	+	C	C->T	UFC1
chr1:161157638:+	chr1	161157638	161157639	+	C	C->T	UFC1
chr1:161157690:+	chr1	161157690	161157691	+	C	C->T	UFC1
chr1:161158504:+	chr1	161158504	161158505	+	C	C->T	UFC1
chr1:161158537:+	chr1	161158537	161158538	+	C	C->T	UFC1
chr1:161158542:+	chr1	161158542	161158543	+	C	C->T	UFC1
chr1:161158560:+	chr1	161158560	161158561	+	C	C->T	UFC1
chr1:161158567:+	chr1	161158567	161158568	+	C	C->T	UFC1
chr1:161158576:+	chr1	161158576	161158577	+	C	C->T	UFC1
chr1:161158611:+	chr1	161158611	161158612	+	C	C->T	UFC1
chr1:161158646:+	chr1	161158646	161158647	+	C	C->T	UFC1
chr1:161158706:+	chr1	161158706	161158707	+	C	C->T	UFC1
chr1:161158718:+	chr1	161158718	161158719	+	C	C->T	UFC1
chr1:161158758:+	chr1	161158758	161158759	+	C	C->T	UFC1
chr1:161158776:+	chr1	161158776	161158777	+	C	C->T	UFC1
chr1:161158785:+	chr1	161158785	161158786	+	C	C->T	UFC1
chr1:161171814:-	chr1	161171814	161171815	-	C	C->T	B4GALT3
chr1:161172029:-	chr1	161172029	161172030	-	C	C->T	B4GALT3
chr1:161173898:-	chr1	161173898	161173899	-	C	C->T	B4GALT3
chr1:161175895:-	chr1	161175895	161175896	-	C	C->T	B4GALT3
chr1:161210314:+	chr1	161210314	161210315	+	C	C->T	NDUFS2
chr1:161210337:+	chr1	161210337	161210338	+	C	C->T	NDUFS2
chr1:161212410:+	chr1	161212410	161212411	+	C	C->T	NDUFS2
chr1:161213380:+	chr1	161213380	161213381	+	C	C->T	NDUFS2
chr1:161214254:+	chr1	161214254	161214255	+	C	C->T	NDUFS2
chr1:161227682:+	chr1	161227682	161227683	+	C	C->T	TOMM40L
chr1:161229709:+	chr1	161229709	161229710	+	C	C->T	TOMM40L
chr1:161230408:+	chr1	161230408	161230409	+	C	C->T	TOMM40L
chr1:161362651:+	chr1	161362651	161362652	+	C	C->T	SDHC
chr1:161362679:+	chr1	161362679	161362680	+	C	C->T	SDHC
chr1:161362681:+	chr1	161362681	161362682	+	C	C->T	SDHC
chr1:161526681:+	chr1	161526681	161526682	+	C	C->T	HSPA6
chr1:161751959:+	chr1	161751959	161751960	+	C	C->T	DUSP12
chr1:161752390:+	chr1	161752390	161752391	+	C	C->T	DUSP12
chr1:161752404:+	chr1	161752404	161752405	+	C	C->T	DUSP12
chr1:161752409:+	chr1	161752409	161752410	+	C	C->T	DUSP12
chr1:161752420:+	chr1	161752420	161752421	+	C	C->T	DUSP12
chr1:161753154:+	chr1	161753154	161753155	+	C	C->T	DUSP12
chr1:161756881:+	chr1	161756881	161756882	+	C	C->T	DUSP12
chr1:161756927:+	chr1	161756927	161756928	+	C	C->T	DUSP12
chr1:161757070:+	chr1	161757070	161757071	+	C	C->T	DUSP12
chr1:161958491:+	chr1	161958491	161958492	+	C	C->T	ATF6
chr1:161958648:+	chr1	161958648	161958649	+	C	C->T	ATF6
chr1:162566190:+	chr1	162566190	162566191	+	C	C->T	UAP1
chr1:162566309:+	chr1	162566309	162566310	+	C	C->T	UAP1
chr1:162576836:+	chr1	162576836	162576837	+	C	C->T	UAP1
chr1:162576841:+	chr1	162576841	162576842	+	C	C->T	UAP1
chr1:162576896:+	chr1	162576896	162576897	+	C	C->T	UAP1
chr1:162579583:+	chr1	162579583	162579584	+	C	C->T	UAP1
chr1:162581383:+	chr1	162581383	162581384	+	C	C->T	UAP1
chr1:162581386:+	chr1	162581386	162581387	+	C	C->T	UAP1
chr1:162581407:+	chr1	162581407	162581408	+	C	C->T	UAP1
chr1:162581446:+	chr1	162581446	162581447	+	C	C->T	UAP1
chr1:162587487:+	chr1	162587487	162587488	+	C	C->T	UAP1
chr1:162587496:+	chr1	162587496	162587497	+	C	C->T	UAP1
chr1:162592739:+	chr1	162592739	162592740	+	C	C->T	UAP1
chr1:162599529:+	chr1	162599529	162599530	+	C	C->T	UAP1
chr1:162599633:+	chr1	162599633	162599634	+	C	C->T	UAP1
chr1:162599670:+	chr1	162599670	162599671	+	C	C->T	UAP1
chr1:163347770:+	chr1	163347770	163347771	+	C	C->T	NUF2
chr1:163355378:+	chr1	163355378	163355379	+	C	C->T	NUF2
chr1:16395533:+	chr1	16395533	16395534	+	C	C->T	SZRD1
chr1:16395727:+	chr1	16395727	16395728	+	C	C->T	SZRD1
chr1:16395803:+	chr1	16395803	16395804	+	C	C->T	SZRD1
chr1:16395844:+	chr1	16395844	16395845	+	C	C->T	SZRD1
chr1:16395996:+	chr1	16395996	16395997	+	C	C->T	SZRD1
chr1:16396048:+	chr1	16396048	16396049	+	C	C->T	SZRD1
chr1:16396051:+	chr1	16396051	16396052	+	C	C->T	SZRD1
chr1:16396120:+	chr1	16396120	16396121	+	C	C->T	SZRD1
chr1:16396243:+	chr1	16396243	16396244	+	C	C->T	SZRD1
chr1:16396306:+	chr1	16396306	16396307	+	C	C->T	SZRD1
chr1:16396394:+	chr1	16396394	16396395	+	C	C->T	SZRD1
chr1:16396398:+	chr1	16396398	16396399	+	C	C->T	SZRD1
chr1:16396621:+	chr1	16396621	16396622	+	C	C->T	SZRD1
chr1:16396759:+	chr1	16396759	16396760	+	A	A->G	SZRD1
chr1:16396953:+	chr1	16396953	16396954	+	C	C->T	SZRD1
chr1:16396977:+	chr1	16396977	16396978	+	C	C->T	SZRD1
chr1:16459070:+	chr1	16459070	16459071	+	C	C->T	NECAP2
chr1:16459170:+	chr1	16459170	16459171	+	C	C->T	NECAP2
chr1:16459887:+	chr1	16459887	16459888	+	C	C->T	NECAP2
chr1:165649887:+	chr1	165649887	165649888	+	C	C->T	MGST3
chr1:165649954:+	chr1	165649954	165649955	+	C	C->T	MGST3
chr1:165654343:+	chr1	165654343	165654344	+	C	C->T	MGST3
chr1:165662275:-	chr1	165662275	165662276	-	C	C->T	ALDH9A1
chr1:165662320:-	chr1	165662320	165662321	-	C	C->T	ALDH9A1
chr1:165662365:-	chr1	165662365	165662366	-	C	C->T	ALDH9A1
chr1:165662451:-	chr1	165662451	165662452	-	C	C->T	ALDH9A1
chr1:165662511:-	chr1	165662511	165662512	-	C	C->T	ALDH9A1
chr1:165662956:-	chr1	165662956	165662957	-	C	C->T	ALDH9A1
chr1:165663089:-	chr1	165663089	165663090	-	C	C->T	ALDH9A1
chr1:165663116:-	chr1	165663116	165663117	-	C	C->T	ALDH9A1
chr1:165663127:-	chr1	165663127	165663128	-	C	C->T	ALDH9A1
chr1:165667376:-	chr1	165667376	165667377	-	C	C->T	ALDH9A1
chr1:165727361:-	chr1	165727361	165727362	-	C	C->T	TMCO1
chr1:165727582:-	chr1	165727582	165727583	-	C	C->T	TMCO1
chr1:165727587:-	chr1	165727587	165727588	-	C	C->T	TMCO1
chr1:165727625:-	chr1	165727625	165727626	-	C	C->T	TMCO1
chr1:165727634:-	chr1	165727634	165727635	-	C	C->T	TMCO1
chr1:165727715:-	chr1	165727715	165727716	-	C	C->T	TMCO1
chr1:165727739:-	chr1	165727739	165727740	-	C	C->T	TMCO1
chr1:165727766:-	chr1	165727766	165727767	-	C	C->T	TMCO1
chr1:165727818:-	chr1	165727818	165727819	-	C	C->T	TMCO1
chr1:165727852:-	chr1	165727852	165727853	-	C	C->T	TMCO1
chr1:165727897:-	chr1	165727897	165727898	-	C	C->T	TMCO1
chr1:165727930:-	chr1	165727930	165727931	-	C	C->T	TMCO1
chr1:165727976:-	chr1	165727976	165727977	-	C	C->T	TMCO1
chr1:165728057:-	chr1	165728057	165728058	-	C	C->T	TMCO1
chr1:165728118:-	chr1	165728118	165728119	-	C	C->T	TMCO1
chr1:165743223:-	chr1	165743223	165743224	-	C	C->T	TMCO1
chr1:165759542:-	chr1	165759542	165759543	-	C	C->T	TMCO1
chr1:165768231:-	chr1	165768231	165768232	-	C	C->T	TMCO1
chr1:165768728:-	chr1	165768728	165768729	-	C	C->T	TMCO1
chr1:165768762:-	chr1	165768762	165768763	-	C	C->T	TMCO1
chr1:165768812:-	chr1	165768812	165768813	-	C	C->T	TMCO1
chr1:165768832:-	chr1	165768832	165768833	-	C	C->T	TMCO1
chr1:165768852:-	chr1	165768852	165768853	-	C	C->T	TMCO1
chr1:165896302:+	chr1	165896302	165896303	+	C	C->T	UCK2
chr1:165907895:+	chr1	165907895	165907896	+	C	C->T	UCK2
chr1:165907976:+	chr1	165907976	165907977	+	C	C->T	UCK2
chr1:165907987:+	chr1	165907987	165907988	+	C	C->T	UCK2
chr1:165908023:+	chr1	165908023	165908024	+	C	C->T	UCK2
chr1:165908037:+	chr1	165908037	165908038	+	C	C->T	UCK2
chr1:165908043:+	chr1	165908043	165908044	+	C	C->T	UCK2
chr1:166852926:+	chr1	166852926	166852927	+	C	C->T	POGK
chr1:167426863:+	chr1	167426863	167426864	+	C	C->T	POU2F1
chr1:167541407:-	chr1	167541407	167541408	-	C	C->T	CREG1
chr1:167541548:-	chr1	167541548	167541549	-	C	C->T	CREG1
chr1:167541573:-	chr1	167541573	167541574	-	C	C->T	CREG1
chr1:167541780:-	chr1	167541780	167541781	-	C	C->T	CREG1
chr1:167773362:+	chr1	167773362	167773363	+	C	C->T	MPZL1
chr1:167787848:+	chr1	167787848	167787849	+	C	C->T	MPZL1
chr1:167787953:+	chr1	167787953	167787954	+	C	C->T	MPZL1
chr1:167788026:+	chr1	167788026	167788027	+	C	C->T	MPZL1
chr1:167788040:+	chr1	167788040	167788041	+	C	C->T	MPZL1
chr1:167789403:+	chr1	167789403	167789404	+	C	C->T	MPZL1
chr1:167993393:+	chr1	167993393	167993394	+	C	C->T	DCAF6
chr1:168038468:+	chr1	168038468	168038469	+	C	C->T	DCAF6
chr1:168038473:+	chr1	168038473	168038474	+	C	C->T	DCAF6
chr1:168044614:+	chr1	168044614	168044615	+	C	C->T	DCAF6
chr1:168063694:+	chr1	168063694	168063695	+	C	C->T	DCAF6
chr1:168191381:+	chr1	168191381	168191382	+	C	C->T	TIPRL
chr1:169169474:-	chr1	169169474	169169475	-	C	C->T	NME7
chr1:169169501:-	chr1	169169501	169169502	-	C	C->T	NME7
chr1:169230748:-	chr1	169230748	169230749	-	C	C->T	NME7
chr1:169298646:-	chr1	169298646	169298647	-	C	C->T	NME7
chr1:169422088:-	chr1	169422088	169422089	-	C	C->T	CCDC181
chr1:169427331:-	chr1	169427331	169427332	-	C	C->T	CCDC181
chr1:16976921:-	chr1	16976921	16976922	-	C	C->T	MFAP2
chr1:169852968:+	chr1	169852968	169852969	+	C	C->T	C1orf112
chr1:17018879:-	chr1	17018879	17018880	-	C	C->T	SDHB
chr1:17022697:-	chr1	17022697	17022698	-	C	C->T	SDHB
chr1:17022709:-	chr1	17022709	17022710	-	C	C->T	SDHB
chr1:17024017:-	chr1	17024017	17024018	-	C	C->T	SDHB
chr1:17027838:-	chr1	17027838	17027839	-	C	C->T	SDHB
chr1:17033093:-	chr1	17033093	17033094	-	C	C->T	SDHB
chr1:17044768:-	chr1	17044768	17044769	-	C	C->T	SDHB
chr1:17044794:-	chr1	17044794	17044795	-	C	C->T	SDHB
chr1:17044798:-	chr1	17044798	17044799	-	C	C->T	SDHB
chr1:17044810:-	chr1	17044810	17044811	-	C	C->T	SDHB
chr1:171557585:+	chr1	171557585	171557586	+	C	C->T	PRRC2C
chr1:171591974:+	chr1	171591974	171591975	+	C	C->T	PRRC2C
chr1:171592246:+	chr1	171592246	171592247	+	C	C->T	PRRC2C
chr1:171592331:+	chr1	171592331	171592332	+	C	C->T	PRRC2C
chr1:171592405:+	chr1	171592405	171592406	+	C	C->T	PRRC2C
chr1:171796830:+	chr1	171796830	171796831	+	C	C->T	EEF1AKNMT
chr1:172609918:+	chr1	172609918	172609919	+	C	C->T	SUCO
chr1:172610204:+	chr1	172610204	172610205	+	C	C->T	SUCO
chr1:172611712:+	chr1	172611712	172611713	+	C	C->T	SUCO
chr1:173488035:+	chr1	173488035	173488036	+	C	C->T	PRDX6
chr1:173488377:+	chr1	173488377	173488378	+	C	C->T	PRDX6
chr1:173488380:+	chr1	173488380	173488381	+	C	C->T	PRDX6
chr1:173488389:+	chr1	173488389	173488390	+	C	C->T	PRDX6
chr1:173488418:+	chr1	173488418	173488419	+	C	C->T	PRDX6
chr1:173488457:+	chr1	173488457	173488458	+	C	C->T	PRDX6
chr1:173488462:+	chr1	173488462	173488463	+	C	C->T	PRDX6
chr1:173488466:+	chr1	173488466	173488467	+	C	C->T	PRDX6
chr1:173488538:+	chr1	173488538	173488539	+	C	C->T	PRDX6
chr1:173488627:+	chr1	173488627	173488628	+	C	C->T	PRDX6
chr1:173488629:+	chr1	173488629	173488630	+	C	C->T	PRDX6
chr1:173839449:+	chr1	173839449	173839450	+	C	C->T	DARS2
chr1:173839478:+	chr1	173839478	173839479	+	C	C->T	DARS2
chr1:173845233:+	chr1	173845233	173845234	+	C	C->T	DARS2
chr1:173845266:+	chr1	173845266	173845267	+	C	C->T	DARS2
chr1:173853899:+	chr1	173853899	173853900	+	C	C->T	DARS2
chr1:173858324:+	chr1	173858324	173858325	+	C	C->T	DARS2
chr1:173863934:-	chr1	173863934	173863935	-	C	C->T	GAS5
chr1:173864266:-	chr1	173864266	173864267	-	C	C->T	GAS5
chr1:173864285:-	chr1	173864285	173864286	-	C	C->T	GAS5
chr1:173864565:-	chr1	173864565	173864566	-	C	C->T	GAS5
chr1:173864662:-	chr1	173864662	173864663	-	C	C->T	GAS5
chr1:173864692:-	chr1	173864692	173864693	-	C	C->T	GAS5
chr1:173864701:-	chr1	173864701	173864702	-	C	C->T	GAS5
chr1:173865257:-	chr1	173865257	173865258	-	C	C->T	GAS5
chr1:173865259:-	chr1	173865259	173865260	-	C	C->T	GAS5
chr1:173865262:-	chr1	173865262	173865263	-	C	C->T	GAS5
chr1:173865517:-	chr1	173865517	173865518	-	C	C->T	GAS5
chr1:173865536:-	chr1	173865536	173865537	-	C	C->T	GAS5
chr1:173865882:-	chr1	173865882	173865883	-	C	C->T	GAS5
chr1:173866546:-	chr1	173866546	173866547	-	C	C->T	GAS5
chr1:17406937:-	chr1	17406937	17406938	-	C	C->T	RCC2
chr1:17407447:-	chr1	17407447	17407448	-	C	C->T	RCC2
chr1:17407516:-	chr1	17407516	17407517	-	C	C->T	RCC2
chr1:17407602:-	chr1	17407602	17407603	-	C	C->T	RCC2
chr1:17407772:-	chr1	17407772	17407773	-	C	C->T	RCC2
chr1:17407778:-	chr1	17407778	17407779	-	C	C->T	RCC2
chr1:17408107:-	chr1	17408107	17408108	-	C	C->T	RCC2
chr1:17408415:-	chr1	17408415	17408416	-	C	C->T	RCC2
chr1:17408658:-	chr1	17408658	17408659	-	C	C->T	RCC2
chr1:17408757:-	chr1	17408757	17408758	-	C	C->T	RCC2
chr1:17408984:-	chr1	17408984	17408985	-	C	C->T	RCC2
chr1:175010066:+	chr1	175010066	175010067	+	C	C->T	CACYBP
chr1:175010081:+	chr1	175010081	175010082	+	C	C->T	CACYBP
chr1:175010101:+	chr1	175010101	175010102	+	C	C->T	CACYBP
chr1:175010122:+	chr1	175010122	175010123	+	C	C->T	CACYBP
chr1:175010262:+	chr1	175010262	175010263	+	C	C->T	CACYBP
chr1:175010264:+	chr1	175010264	175010265	+	C	C->T	CACYBP
chr1:175010434:+	chr1	175010434	175010435	+	C	C->T	CACYBP
chr1:175010438:+	chr1	175010438	175010439	+	C	C->T	CACYBP
chr1:175010545:+	chr1	175010545	175010546	+	C	C->T	CACYBP
chr1:175010583:+	chr1	175010583	175010584	+	C	C->T	CACYBP
chr1:175014561:-	chr1	175014561	175014562	-	C	C->T	MRPS14
chr1:175014574:-	chr1	175014574	175014575	-	C	C->T	MRPS14
chr1:175014577:-	chr1	175014577	175014578	-	C	C->T	MRPS14
chr1:175014591:-	chr1	175014591	175014592	-	C	C->T	MRPS14
chr1:175014675:-	chr1	175014675	175014676	-	C	C->T	MRPS14
chr1:175014716:-	chr1	175014716	175014717	-	C	C->T	MRPS14
chr1:1751737:-	chr1	1751737	1751738	-	C	C->T	NADK
chr1:1751739:-	chr1	1751739	1751740	-	C	C->T	NADK
chr1:176043215:-	chr1	176043215	176043216	-	C	C->T	COP1
chr1:1785368:-	chr1	1785368	1785369	-	C	C->T	GNB1
chr1:1785503:-	chr1	1785503	1785504	-	C	C->T	GNB1
chr1:1785519:-	chr1	1785519	1785520	-	C	C->T	GNB1
chr1:1785534:-	chr1	1785534	1785535	-	C	C->T	GNB1
chr1:1785664:-	chr1	1785664	1785665	-	C	C->T	GNB1
chr1:1785666:-	chr1	1785666	1785667	-	C	C->T	GNB1
chr1:1785789:-	chr1	1785789	1785790	-	C	C->T	GNB1
chr1:1785858:-	chr1	1785858	1785859	-	C	C->T	GNB1
chr1:1785943:-	chr1	1785943	1785944	-	C	C->T	GNB1
chr1:1786019:-	chr1	1786019	1786020	-	C	C->T	GNB1
chr1:1786029:-	chr1	1786029	1786030	-	C	C->T	GNB1
chr1:1786115:-	chr1	1786115	1786116	-	C	C->T	GNB1
chr1:1786849:-	chr1	1786849	1786850	-	C	C->T	GNB1
chr1:1786965:-	chr1	1786965	1786966	-	C	C->T	GNB1
chr1:1786971:-	chr1	1786971	1786972	-	C	C->T	GNB1
chr1:1786975:-	chr1	1786975	1786976	-	C	C->T	GNB1
chr1:179076140:+	chr1	179076140	179076141	+	C	C->T	FAM20B
chr1:179095205:+	chr1	179095205	179095206	+	C	C->T	TOR3A
chr1:179095342:+	chr1	179095342	179095343	+	C	C->T	TOR3A
chr1:179095438:+	chr1	179095438	179095439	+	C	C->T	TOR3A
chr1:179095594:+	chr1	179095594	179095595	+	C	C->T	TOR3A
chr1:179095764:+	chr1	179095764	179095765	+	C	C->T	TOR3A
chr1:179095836:+	chr1	179095836	179095837	+	C	C->T	TOR3A
chr1:179353824:+	chr1	179353824	179353825	+	C	C->T	SOAT1
chr1:179353826:+	chr1	179353826	179353827	+	C	C->T	SOAT1
chr1:180288461:-	chr1	180288461	180288462	-	C	C->T	ACBD6
chr1:180413422:-	chr1	180413422	180413423	-	C	C->T	ACBD6
chr1:180492348:-	chr1	180492348	180492349	-	C	C->T	ACBD6
chr1:181055369:+	chr1	181055369	181055370	+	C	C->T	MR1
chr1:182383139:-	chr1	182383139	182383140	-	C	C->T	GLUL
chr1:182383147:-	chr1	182383147	182383148	-	C	C->T	GLUL
chr1:182383332:-	chr1	182383332	182383333	-	C	C->T	GLUL
chr1:182383334:-	chr1	182383334	182383335	-	C	C->T	GLUL
chr1:182383352:-	chr1	182383352	182383353	-	C	C->T	GLUL
chr1:182383393:-	chr1	182383393	182383394	-	C	C->T	GLUL
chr1:182383425:-	chr1	182383425	182383426	-	C	C->T	GLUL
chr1:182383466:-	chr1	182383466	182383467	-	C	C->T	GLUL
chr1:182383476:-	chr1	182383476	182383477	-	C	C->T	GLUL
chr1:182383483:-	chr1	182383483	182383484	-	C	C->T	GLUL
chr1:182383490:-	chr1	182383490	182383491	-	C	C->T	GLUL
chr1:182383640:-	chr1	182383640	182383641	-	C	C->T	GLUL
chr1:182383767:-	chr1	182383767	182383768	-	C	C->T	GLUL
chr1:182383787:-	chr1	182383787	182383788	-	C	C->T	GLUL
chr1:182384078:-	chr1	182384078	182384079	-	C	C->T	GLUL
chr1:182384112:-	chr1	182384112	182384113	-	C	C->T	GLUL
chr1:182384135:-	chr1	182384135	182384136	-	C	C->T	GLUL
chr1:182384143:-	chr1	182384143	182384144	-	C	C->T	GLUL
chr1:182384212:-	chr1	182384212	182384213	-	C	C->T	GLUL
chr1:182384317:-	chr1	182384317	182384318	-	C	C->T	GLUL
chr1:182384350:-	chr1	182384350	182384351	-	C	C->T	GLUL
chr1:182384363:-	chr1	182384363	182384364	-	C	C->T	GLUL
chr1:182384398:-	chr1	182384398	182384399	-	C	C->T	GLUL
chr1:182385876:-	chr1	182385876	182385877	-	C	C->T	GLUL
chr1:182386274:-	chr1	182386274	182386275	-	C	C->T	GLUL
chr1:182386375:-	chr1	182386375	182386376	-	C	C->T	GLUL
chr1:182386385:-	chr1	182386385	182386386	-	C	C->T	GLUL
chr1:182387176:-	chr1	182387176	182387177	-	C	C->T	GLUL
chr1:182388619:-	chr1	182388619	182388620	-	C	C->T	GLUL
chr1:182391771:-	chr1	182391771	182391772	-	A	A->G	GLUL
chr1:182860129:+	chr1	182860129	182860130	+	A	A->G	DHX9
chr1:182866579:+	chr1	182866579	182866580	+	C	C->T	DHX9
chr1:182876060:+	chr1	182876060	182876061	+	C	C->T	DHX9
chr1:182876227:+	chr1	182876227	182876228	+	C	C->T	DHX9
chr1:182876866:+	chr1	182876866	182876867	+	C	C->T	DHX9
chr1:182879316:+	chr1	182879316	182879317	+	C	C->T	DHX9
chr1:182880540:+	chr1	182880540	182880541	+	C	C->T	DHX9
chr1:182881283:+	chr1	182881283	182881284	+	C	C->T	DHX9
chr1:182881298:+	chr1	182881298	182881299	+	C	C->T	DHX9
chr1:182881544:+	chr1	182881544	182881545	+	C	C->T	DHX9
chr1:182883150:+	chr1	182883150	182883151	+	C	C->T	DHX9
chr1:182883162:+	chr1	182883162	182883163	+	C	C->T	DHX9
chr1:182883526:+	chr1	182883526	182883527	+	C	C->T	DHX9
chr1:182883553:+	chr1	182883553	182883554	+	C	C->T	DHX9
chr1:182883632:+	chr1	182883632	182883633	+	C	C->T	DHX9
chr1:182887121:+	chr1	182887121	182887122	+	C	C->T	DHX9
chr1:182887124:+	chr1	182887124	182887125	+	C	C->T	DHX9
chr1:182887160:+	chr1	182887160	182887161	+	C	C->T	DHX9
chr1:182887319:+	chr1	182887319	182887320	+	C	C->T	DHX9
chr1:182887393:+	chr1	182887393	182887394	+	C	C->T	DHX9
chr1:182887400:+	chr1	182887400	182887401	+	C	C->T	DHX9
chr1:182887407:+	chr1	182887407	182887408	+	C	C->T	DHX9
chr1:182887436:+	chr1	182887436	182887437	+	C	C->T	DHX9
chr1:182887464:+	chr1	182887464	182887465	+	C	C->T	DHX9
chr1:183144683:+	chr1	183144683	183144684	+	C	C->T	LAMC1
chr1:183553652:+	chr1	183553652	183553653	+	C	C->T	SMG7
chr1:183553900:+	chr1	183553900	183553901	+	C	C->T	SMG7
chr1:183626396:-	chr1	183626396	183626397	-	C	C->T	ARPC5
chr1:184590772:+	chr1	184590772	184590773	+	C	C->T	C1orf21
chr1:185297971:-	chr1	185297971	185297972	-	C	C->T	IVNS1ABP
chr1:185298155:-	chr1	185298155	185298156	-	C	C->T	IVNS1ABP
chr1:185299715:-	chr1	185299715	185299716	-	C	C->T	IVNS1ABP
chr1:185299754:-	chr1	185299754	185299755	-	C	C->T	IVNS1ABP
chr1:185299793:-	chr1	185299793	185299794	-	C	C->T	IVNS1ABP
chr1:185299803:-	chr1	185299803	185299804	-	C	C->T	IVNS1ABP
chr1:185299839:-	chr1	185299839	185299840	-	C	C->T	IVNS1ABP
chr1:185300002:-	chr1	185300002	185300003	-	C	C->T	IVNS1ABP
chr1:185300033:-	chr1	185300033	185300034	-	C	C->T	IVNS1ABP
chr1:185300233:-	chr1	185300233	185300234	-	C	C->T	IVNS1ABP
chr1:185300259:-	chr1	185300259	185300260	-	C	C->T	IVNS1ABP
chr1:185300268:-	chr1	185300268	185300269	-	C	C->T	IVNS1ABP
chr1:185300298:-	chr1	185300298	185300299	-	C	C->T	IVNS1ABP
chr1:185300453:-	chr1	185300453	185300454	-	C	C->T	IVNS1ABP
chr1:185300496:-	chr1	185300496	185300497	-	C	C->T	IVNS1ABP
chr1:186314720:-	chr1	186314720	186314721	-	C	C->T	TPR
chr1:186318491:-	chr1	186318491	186318492	-	C	C->T	TPR
chr1:186331527:-	chr1	186331527	186331528	-	C	C->T	TPR
chr1:19100387:-	chr1	19100387	19100388	-	C	C->T	UBR4
chr1:19219348:-	chr1	19219348	19219349	-	C	C->T	EMC1
chr1:19258772:+	chr1	19258772	19258773	+	C	C->T	MRTO4
chr1:19258941:+	chr1	19258941	19258942	+	C	C->T	MRTO4
chr1:19258952:+	chr1	19258952	19258953	+	C	C->T	MRTO4
chr1:19259180:+	chr1	19259180	19259181	+	C	C->T	MRTO4
chr1:192716355:+	chr1	192716355	192716356	+	C	C->T	MIR4426
chr1:192716378:+	chr1	192716378	192716379	+	C	C->T	MIR4426
chr1:192811759:+	chr1	192811759	192811760	+	C	C->T	RGS2
chr1:192811847:+	chr1	192811847	192811848	+	C	C->T	RGS2
chr1:19304036:-	chr1	19304036	19304037	-	C	C->T	AKR7A2
chr1:19304166:-	chr1	19304166	19304167	-	C	C->T	AKR7A2
chr1:19329037:+	chr1	19329037	19329038	+	C	C->T	SLC66A1
chr1:19339222:-	chr1	19339222	19339223	-	C	C->T	CAPZB
chr1:19339478:-	chr1	19339478	19339479	-	C	C->T	CAPZB
chr1:19344408:-	chr1	19344408	19344409	-	C	C->T	CAPZB
chr1:200407248:-	chr1	200407248	200407249	-	C	C->T	ZNF281
chr1:200849380:+	chr1	200849380	200849381	+	C	C->T	CAMSAP2
chr1:201134939:-	chr1	201134939	201134940	-	C	C->T	TMEM9
chr1:201855147:+	chr1	201855147	201855148	+	C	C->T	IPO9
chr1:201855149:+	chr1	201855149	201855150	+	C	C->T	IPO9
chr1:201957525:+	chr1	201957525	201957526	+	C	C->T	TIMM17A
chr1:201957528:+	chr1	201957528	201957529	+	C	C->T	TIMM17A
chr1:201957564:+	chr1	201957564	201957565	+	C	C->T	TIMM17A
chr1:201969507:+	chr1	201969507	201969508	+	C	C->T	TIMM17A
chr1:201969515:+	chr1	201969515	201969516	+	C	C->T	TIMM17A
chr1:201969563:+	chr1	201969563	201969564	+	C	C->T	TIMM17A
chr1:201969579:+	chr1	201969579	201969580	+	C	C->T	TIMM17A
chr1:201969616:+	chr1	201969616	201969617	+	C	C->T	TIMM17A
chr1:201969639:+	chr1	201969639	201969640	+	C	C->T	TIMM17A
chr1:201969708:+	chr1	201969708	201969709	+	C	C->T	TIMM17A
chr1:201969985:+	chr1	201969985	201969986	+	C	C->T	TIMM17A
chr1:201996226:+	chr1	201996226	201996227	+	C	C->T	RNPEP
chr1:202005838:+	chr1	202005838	202005839	+	C	C->T	RNPEP
chr1:202005889:+	chr1	202005889	202005890	+	C	C->T	RNPEP
chr1:202891738:-	chr1	202891738	202891739	-	C	C->T	KLHL12
chr1:202896875:-	chr1	202896875	202896876	-	C	C->T	KLHL12
chr1:202941004:-	chr1	202941004	202941005	-	C	C->T	ADIPOR1
chr1:202941180:-	chr1	202941180	202941181	-	C	C->T	ADIPOR1
chr1:202942048:-	chr1	202942048	202942049	-	C	C->T	ADIPOR1
chr1:202942203:-	chr1	202942203	202942204	-	C	C->T	ADIPOR1
chr1:202962085:-	chr1	202962085	202962086	-	C	C->T	CYB5R1
chr1:203014967:+	chr1	203014967	203014968	+	C	C->T	TMEM183A
chr1:203015011:+	chr1	203015011	203015012	+	C	C->T	TMEM183A
chr1:203015017:+	chr1	203015017	203015018	+	C	C->T	TMEM183A
chr1:203016043:+	chr1	203016043	203016044	+	C	C->T	TMEM183A
chr1:203018542:+	chr1	203018542	203018543	+	C	C->T	TMEM183A
chr1:203023143:+	chr1	203023143	203023144	+	C	C->T	TMEM183A
chr1:203023273:+	chr1	203023273	203023274	+	C	C->T	TMEM183A
chr1:203853263:+	chr1	203853263	203853264	+	C	C->T	ZC3H11A
chr1:203853668:+	chr1	203853668	203853669	+	C	C->T	ZC3H11A
chr1:203862212:+	chr1	203862212	203862213	+	C	C->T	SNRPE
chr1:203869914:+	chr1	203869914	203869915	+	C	C->T	SNRPE
chr1:203870028:+	chr1	203870028	203870029	+	C	C->T	SNRPE
chr1:203870039:+	chr1	203870039	203870040	+	C	C->T	SNRPE
chr1:203870059:+	chr1	203870059	203870060	+	C	C->T	SNRPE
chr1:20499474:-	chr1	20499474	20499475	-	C	C->T	MUL1
chr1:20499501:-	chr1	20499501	20499502	-	C	C->T	MUL1
chr1:20499503:-	chr1	20499503	20499504	-	C	C->T	MUL1
chr1:20499720:-	chr1	20499720	20499721	-	C	C->T	MUL1
chr1:20500307:-	chr1	20500307	20500308	-	C	C->T	MUL1
chr1:20500407:-	chr1	20500407	20500408	-	C	C->T	MUL1
chr1:20502157:-	chr1	20502157	20502158	-	C	C->T	MUL1
chr1:205608440:-	chr1	205608440	205608441	-	C	C->T	ELK4
chr1:205608456:-	chr1	205608456	205608457	-	C	C->T	ELK4
chr1:205713738:-	chr1	205713738	205713739	-	C	C->T	NUCKS1
chr1:205713789:-	chr1	205713789	205713790	-	C	C->T	NUCKS1
chr1:205713893:-	chr1	205713893	205713894	-	C	C->T	NUCKS1
chr1:205714034:-	chr1	205714034	205714035	-	C	C->T	NUCKS1
chr1:205714331:-	chr1	205714331	205714332	-	C	C->T	NUCKS1
chr1:205714399:-	chr1	205714399	205714400	-	C	C->T	NUCKS1
chr1:205714614:-	chr1	205714614	205714615	-	C	C->T	NUCKS1
chr1:205714654:-	chr1	205714654	205714655	-	C	C->T	NUCKS1
chr1:205715012:-	chr1	205715012	205715013	-	C	C->T	NUCKS1
chr1:205715331:-	chr1	205715331	205715332	-	C	C->T	NUCKS1
chr1:205715572:-	chr1	205715572	205715573	-	C	C->T	NUCKS1
chr1:205715707:-	chr1	205715707	205715708	-	C	C->T	NUCKS1
chr1:205715713:-	chr1	205715713	205715714	-	C	C->T	NUCKS1
chr1:205717041:-	chr1	205717041	205717042	-	C	C->T	NUCKS1
chr1:205717058:-	chr1	205717058	205717059	-	C	C->T	NUCKS1
chr1:205729599:-	chr1	205729599	205729600	-	C	C->T	NUCKS1
chr1:20645570:+	chr1	20645570	20645571	+	C	C->T	PINK1
chr1:20652246:-	chr1	20652246	20652247	-	C	C->T	DDOST
chr1:20652248:-	chr1	20652248	20652249	-	C	C->T	DDOST
chr1:20652266:-	chr1	20652266	20652267	-	C	C->T	DDOST
chr1:20652271:-	chr1	20652271	20652272	-	C	C->T	DDOST
chr1:20652632:-	chr1	20652632	20652633	-	C	C->T	DDOST
chr1:20652659:-	chr1	20652659	20652660	-	C	C->T	DDOST
chr1:20652908:-	chr1	20652908	20652909	-	C	C->T	DDOST
chr1:20653644:-	chr1	20653644	20653645	-	C	C->T	DDOST
chr1:20654281:-	chr1	20654281	20654282	-	C	C->T	DDOST
chr1:206599509:-	chr1	206599509	206599510	-	C	C->T	EIF2D
chr1:206733149:+	chr1	206733149	206733150	+	C	C->T	MAPKAPK2
chr1:207044131:-	chr1	207044131	207044132	-	C	C->T	YOD1
chr1:207048721:-	chr1	207048721	207048722	-	C	C->T	YOD1
chr1:207049180:-	chr1	207049180	207049181	-	C	C->T	YOD1
chr1:207331245:+	chr1	207331245	207331246	+	C	C->T	CD55
chr1:211745852:-	chr1	211745852	211745853	-	C	C->T	LPGAT1
chr1:211941835:-	chr1	211941835	211941836	-	C	C->T	INTS7
chr1:211941888:-	chr1	211941888	211941889	-	C	C->T	INTS7
chr1:211952600:-	chr1	211952600	211952601	-	C	C->T	INTS7
chr1:211952674:-	chr1	211952674	211952675	-	C	C->T	INTS7
chr1:212035464:-	chr1	212035464	212035465	-	C	C->T	INTS7
chr1:212051624:-	chr1	212051624	212051625	-	C	C->T	RPL21P28
chr1:212100275:+	chr1	212100275	212100276	+	C	C->T	DTL
chr1:212103737:+	chr1	212103737	212103738	+	C	C->T	DTL
chr1:212104727:+	chr1	212104727	212104728	+	C	C->T	DTL
chr1:212333507:+	chr1	212333507	212333508	+	C	C->T	PPP2R5A
chr1:212365120:-	chr1	212365120	212365121	-	C	C->T	PACC1
chr1:212365155:-	chr1	212365155	212365156	-	C	C->T	PACC1
chr1:212442581:+	chr1	212442581	212442582	+	C	C->T	NENF
chr1:212444363:+	chr1	212444363	212444364	+	C	C->T	NENF
chr1:212444438:+	chr1	212444438	212444439	+	C	C->T	NENF
chr1:212445987:+	chr1	212445987	212445988	+	C	C->T	NENF
chr1:212446029:+	chr1	212446029	212446030	+	C	C->T	NENF
chr1:212446078:+	chr1	212446078	212446079	+	C	C->T	NENF
chr1:212446293:+	chr1	212446293	212446294	+	C	C->T	NENF
chr1:212618554:+	chr1	212618554	212618555	+	C	C->T	ATF3
chr1:212619541:+	chr1	212619541	212619542	+	C	C->T	ATF3
chr1:212619769:+	chr1	212619769	212619770	+	C	C->T	ATF3
chr1:212619981:+	chr1	212619981	212619982	+	C	C->T	ATF3
chr1:212620145:+	chr1	212620145	212620146	+	C	C->T	ATF3
chr1:212620296:+	chr1	212620296	212620297	+	C	C->T	ATF3
chr1:212620335:+	chr1	212620335	212620336	+	C	C->T	ATF3
chr1:212620367:+	chr1	212620367	212620368	+	C	C->T	ATF3
chr1:212620467:+	chr1	212620467	212620468	+	C	C->T	ATF3
chr1:212620652:+	chr1	212620652	212620653	+	C	C->T	ATF3
chr1:212738516:-	chr1	212738516	212738517	-	C	C->T	NSL1
chr1:212738602:-	chr1	212738602	212738603	-	C	C->T	NSL1
chr1:212738640:-	chr1	212738640	212738641	-	C	C->T	NSL1
chr1:212816290:+	chr1	212816290	212816291	+	C	C->T	TATDN3
chr1:215586550:+	chr1	215586550	215586551	+	C	C->T	KCTD3
chr1:215620863:+	chr1	215620863	215620864	+	C	C->T	KCTD3
chr1:215620962:+	chr1	215620962	215620963	+	C	C->T	KCTD3
chr1:21695184:-	chr1	21695184	21695185	-	C	C->T	USP48
chr1:21695207:-	chr1	21695207	21695208	-	C	C->T	USP48
chr1:21701545:-	chr1	21701545	21701546	-	C	C->T	USP48
chr1:21701555:-	chr1	21701555	21701556	-	C	C->T	USP48
chr1:21703554:-	chr1	21703554	21703555	-	C	C->T	USP48
chr1:21728591:-	chr1	21728591	21728592	-	C	C->T	USP48
chr1:21728614:-	chr1	21728614	21728615	-	C	C->T	USP48
chr1:21736497:-	chr1	21736497	21736498	-	C	C->T	USP48
chr1:218331078:+	chr1	218331078	218331079	+	C	C->T	RRP15
chr1:218331086:+	chr1	218331086	218331087	+	C	C->T	RRP15
chr1:218331107:+	chr1	218331107	218331108	+	C	C->T	RRP15
chr1:218331150:+	chr1	218331150	218331151	+	C	C->T	RRP15
chr1:219968684:-	chr1	219968684	219968685	-	C	C->T	EPRS1
chr1:219968741:-	chr1	219968741	219968742	-	C	C->T	EPRS1
chr1:219968796:-	chr1	219968796	219968797	-	C	C->T	EPRS1
chr1:219968832:-	chr1	219968832	219968833	-	C	C->T	EPRS1
chr1:219973260:-	chr1	219973260	219973261	-	C	C->T	EPRS1
chr1:219973280:-	chr1	219973280	219973281	-	C	C->T	EPRS1
chr1:219973382:-	chr1	219973382	219973383	-	C	C->T	EPRS1
chr1:219978625:-	chr1	219978625	219978626	-	C	C->T	EPRS1
chr1:219979456:-	chr1	219979456	219979457	-	C	C->T	EPRS1
chr1:219979499:-	chr1	219979499	219979500	-	C	C->T	EPRS1
chr1:219979599:-	chr1	219979599	219979600	-	C	C->T	EPRS1
chr1:219979607:-	chr1	219979607	219979608	-	C	C->T	EPRS1
chr1:219980163:-	chr1	219980163	219980164	-	C	C->T	EPRS1
chr1:219980197:-	chr1	219980197	219980198	-	C	C->T	EPRS1
chr1:219980222:-	chr1	219980222	219980223	-	C	C->T	EPRS1
chr1:219980845:-	chr1	219980845	219980846	-	C	C->T	EPRS1
chr1:219983213:-	chr1	219983213	219983214	-	C	C->T	EPRS1
chr1:219983263:-	chr1	219983263	219983264	-	C	C->T	EPRS1
chr1:219988761:-	chr1	219988761	219988762	-	C	C->T	EPRS1
chr1:220024325:-	chr1	220024325	220024326	-	C	C->T	EPRS1
chr1:220058891:-	chr1	220058891	220058892	-	C	C->T	BPNT1
chr1:220059720:-	chr1	220059720	220059721	-	C	C->T	BPNT1
chr1:220067307:-	chr1	220067307	220067308	-	C	C->T	BPNT1
chr1:220067382:-	chr1	220067382	220067383	-	C	C->T	BPNT1
chr1:220103553:+	chr1	220103553	220103554	+	C	C->T	IARS2
chr1:220106026:+	chr1	220106026	220106027	+	C	C->T	IARS2
chr1:220107089:+	chr1	220107089	220107090	+	C	C->T	IARS2
chr1:220107111:+	chr1	220107111	220107112	+	C	C->T	IARS2
chr1:220110803:+	chr1	220110803	220110804	+	C	C->T	IARS2
chr1:220110855:+	chr1	220110855	220110856	+	C	C->T	IARS2
chr1:220110863:+	chr1	220110863	220110864	+	C	C->T	IARS2
chr1:220110909:+	chr1	220110909	220110910	+	C	C->T	IARS2
chr1:220110926:+	chr1	220110926	220110927	+	C	C->T	IARS2
chr1:220114378:+	chr1	220114378	220114379	+	C	C->T	IARS2
chr1:220114449:+	chr1	220114449	220114450	+	C	C->T	IARS2
chr1:220125295:+	chr1	220125295	220125296	+	C	C->T	IARS2
chr1:220126799:+	chr1	220126799	220126800	+	C	C->T	IARS2
chr1:220126819:+	chr1	220126819	220126820	+	C	C->T	IARS2
chr1:220142964:+	chr1	220142964	220142965	+	C	C->T	IARS2
chr1:220143085:+	chr1	220143085	220143086	+	C	C->T	IARS2
chr1:220143107:+	chr1	220143107	220143108	+	C	C->T	IARS2
chr1:220143113:+	chr1	220143113	220143114	+	C	C->T	IARS2
chr1:220145575:+	chr1	220145575	220145576	+	C	C->T	IARS2
chr1:220145605:+	chr1	220145605	220145606	+	C	C->T	IARS2
chr1:220145642:+	chr1	220145642	220145643	+	C	C->T	IARS2
chr1:220145645:+	chr1	220145645	220145646	+	C	C->T	IARS2
chr1:220147540:+	chr1	220147540	220147541	+	C	C->T	IARS2
chr1:220147543:+	chr1	220147543	220147544	+	C	C->T	IARS2
chr1:220147576:+	chr1	220147576	220147577	+	C	C->T	IARS2
chr1:220147594:+	chr1	220147594	220147595	+	C	C->T	IARS2
chr1:220147596:+	chr1	220147596	220147597	+	C	C->T	IARS2
chr1:220147641:+	chr1	220147641	220147642	+	C	C->T	IARS2
chr1:220147648:+	chr1	220147648	220147649	+	C	C->T	IARS2
chr1:220147650:+	chr1	220147650	220147651	+	C	C->T	IARS2
chr1:220147660:+	chr1	220147660	220147661	+	C	C->T	IARS2
chr1:220147669:+	chr1	220147669	220147670	+	C	C->T	IARS2
chr1:220147674:+	chr1	220147674	220147675	+	C	C->T	IARS2
chr1:220147702:+	chr1	220147702	220147703	+	C	C->T	IARS2
chr1:220147802:+	chr1	220147802	220147803	+	C	C->T	IARS2
chr1:220147856:+	chr1	220147856	220147857	+	C	C->T	IARS2
chr1:22078467:+	chr1	22078467	22078468	+	C	C->T	CDC42
chr1:22078527:+	chr1	22078527	22078528	+	C	C->T	CDC42
chr1:22078555:+	chr1	22078555	22078556	+	C	C->T	CDC42
chr1:220813738:+	chr1	220813738	220813739	+	C	C->T	MTARC1
chr1:220813942:+	chr1	220813942	220813943	+	C	C->T	MTARC1
chr1:220814191:+	chr1	220814191	220814192	+	C	C->T	MTARC1
chr1:22081788:+	chr1	22081788	22081789	+	C	C->T	CDC42
chr1:22086753:+	chr1	22086753	22086754	+	C	C->T	CDC42
chr1:22086764:+	chr1	22086764	22086765	+	C	C->T	CDC42
chr1:22086775:+	chr1	22086775	22086776	+	C	C->T	CDC42
chr1:22086779:+	chr1	22086779	22086780	+	C	C->T	CDC42
chr1:22086792:+	chr1	22086792	22086793	+	C	C->T	CDC42
chr1:22086801:+	chr1	22086801	22086802	+	C	C->T	CDC42
chr1:22086823:+	chr1	22086823	22086824	+	C	C->T	CDC42
chr1:22091518:+	chr1	22091518	22091519	+	C	C->T	CDC42
chr1:22091521:+	chr1	22091521	22091522	+	C	C->T	CDC42
chr1:22091537:+	chr1	22091537	22091538	+	C	C->T	CDC42
chr1:22091562:+	chr1	22091562	22091563	+	C	C->T	CDC42
chr1:22091651:+	chr1	22091651	22091652	+	C	C->T	CDC42
chr1:22091730:+	chr1	22091730	22091731	+	C	C->T	CDC42
chr1:22091747:+	chr1	22091747	22091748	+	C	C->T	CDC42
chr1:22091845:+	chr1	22091845	22091846	+	C	C->T	CDC42
chr1:22092051:+	chr1	22092051	22092052	+	C	C->T	CDC42
chr1:22092081:+	chr1	22092081	22092082	+	C	C->T	CDC42
chr1:22092137:+	chr1	22092137	22092138	+	C	C->T	CDC42
chr1:22092200:+	chr1	22092200	22092201	+	C	C->T	CDC42
chr1:22092251:+	chr1	22092251	22092252	+	C	C->T	CDC42
chr1:22092261:+	chr1	22092261	22092262	+	C	C->T	CDC42
chr1:22092267:+	chr1	22092267	22092268	+	C	C->T	CDC42
chr1:22092277:+	chr1	22092277	22092278	+	C	C->T	CDC42
chr1:22092331:+	chr1	22092331	22092332	+	C	C->T	CDC42
chr1:22092486:+	chr1	22092486	22092487	+	C	C->T	CDC42
chr1:22092506:+	chr1	22092506	22092507	+	C	C->T	CDC42
chr1:22092526:+	chr1	22092526	22092527	+	C	C->T	CDC42
chr1:22092530:+	chr1	22092530	22092531	+	C	C->T	CDC42
chr1:22092680:+	chr1	22092680	22092681	+	C	C->T	CDC42
chr1:22092731:+	chr1	22092731	22092732	+	C	C->T	CDC42
chr1:223769845:+	chr1	223769845	223769846	+	C	C->T	CAPN2
chr1:223774865:+	chr1	223774865	223774866	+	C	C->T	CAPN2
chr1:223774881:+	chr1	223774881	223774882	+	C	C->T	CAPN2
chr1:223775471:+	chr1	223775471	223775472	+	C	C->T	CAPN2
chr1:223775475:+	chr1	223775475	223775476	+	C	C->T	CAPN2
chr1:223775482:+	chr1	223775482	223775483	+	C	C->T	CAPN2
chr1:223775492:+	chr1	223775492	223775493	+	C	C->T	CAPN2
chr1:223775526:+	chr1	223775526	223775527	+	C	C->T	CAPN2
chr1:223775557:+	chr1	223775557	223775558	+	C	C->T	CAPN2
chr1:223775576:+	chr1	223775576	223775577	+	C	C->T	CAPN2
chr1:223775694:+	chr1	223775694	223775695	+	C	C->T	CAPN2
chr1:223780347:-	chr1	223780347	223780348	-	C	C->T	TP53BP2
chr1:223780570:-	chr1	223780570	223780571	-	C	C->T	TP53BP2
chr1:223780605:-	chr1	223780605	223780606	-	C	C->T	TP53BP2
chr1:223780636:-	chr1	223780636	223780637	-	C	C->T	TP53BP2
chr1:223789077:-	chr1	223789077	223789078	-	C	C->T	TP53BP2
chr1:223793358:-	chr1	223793358	223793359	-	C	C->T	TP53BP2
chr1:224157575:+	chr1	224157575	224157576	+	C	C->T	FBXO28
chr1:224157584:+	chr1	224157584	224157585	+	C	C->T	FBXO28
chr1:224157602:+	chr1	224157602	224157603	+	C	C->T	FBXO28
chr1:224157608:+	chr1	224157608	224157609	+	C	C->T	FBXO28
chr1:224158779:+	chr1	224158779	224158780	+	C	C->T	FBXO28
chr1:224192375:+	chr1	224192375	224192376	+	C	C->T	DEGS1
chr1:224192432:+	chr1	224192432	224192433	+	C	C->T	DEGS1
chr1:224192512:+	chr1	224192512	224192513	+	C	C->T	DEGS1
chr1:224192716:+	chr1	224192716	224192717	+	C	C->T	DEGS1
chr1:224250272:-	chr1	224250272	224250273	-	C	C->T	NVL
chr1:224275404:-	chr1	224275404	224275405	-	C	C->T	NVL
chr1:224275427:-	chr1	224275427	224275428	-	C	C->T	NVL
chr1:224289572:-	chr1	224289572	224289573	-	C	C->T	NVL
chr1:224289661:-	chr1	224289661	224289662	-	C	C->T	NVL
chr1:224294340:-	chr1	224294340	224294341	-	C	C->T	NVL
chr1:224308245:-	chr1	224308245	224308246	-	C	C->T	NVL
chr1:224375818:+	chr1	224375818	224375819	+	C	C->T	CNIH4
chr1:224375853:+	chr1	224375853	224375854	+	C	C->T	CNIH4
chr1:224375855:+	chr1	224375855	224375856	+	C	C->T	CNIH4
chr1:224375858:+	chr1	224375858	224375859	+	C	C->T	CNIH4
chr1:224375865:+	chr1	224375865	224375866	+	C	C->T	CNIH4
chr1:224375883:+	chr1	224375883	224375884	+	C	C->T	CNIH4
chr1:224375886:+	chr1	224375886	224375887	+	C	C->T	CNIH4
chr1:224375893:+	chr1	224375893	224375894	+	C	C->T	CNIH4
chr1:224375896:+	chr1	224375896	224375897	+	C	C->T	CNIH4
chr1:224375946:+	chr1	224375946	224375947	+	C	C->T	CNIH4
chr1:224393986:-	chr1	224393986	224393987	-	C	C->T	WDR26
chr1:224399010:-	chr1	224399010	224399011	-	C	C->T	WDR26
chr1:224399031:-	chr1	224399031	224399032	-	C	C->T	WDR26
chr1:224401019:-	chr1	224401019	224401020	-	C	C->T	WDR26
chr1:225401666:-	chr1	225401666	225401667	-	C	C->T	LBR
chr1:225401706:-	chr1	225401706	225401707	-	C	C->T	LBR
chr1:225401711:-	chr1	225401711	225401712	-	C	C->T	LBR
chr1:225401730:-	chr1	225401730	225401731	-	C	C->T	LBR
chr1:225411369:-	chr1	225411369	225411370	-	C	C->T	LBR
chr1:225412502:-	chr1	225412502	225412503	-	C	C->T	LBR
chr1:225423964:-	chr1	225423964	225423965	-	C	C->T	LBR
chr1:225496228:-	chr1	225496228	225496229	-	C	C->T	ENAH
chr1:225496353:-	chr1	225496353	225496354	-	C	C->T	ENAH
chr1:225496445:-	chr1	225496445	225496446	-	C	C->T	ENAH
chr1:225497516:-	chr1	225497516	225497517	-	C	C->T	ENAH
chr1:225497705:-	chr1	225497705	225497706	-	C	C->T	ENAH
chr1:225501003:-	chr1	225501003	225501004	-	C	C->T	ENAH
chr1:225519311:-	chr1	225519311	225519312	-	C	C->T	ENAH
chr1:225789342:+	chr1	225789342	225789343	+	C	C->T	SRP9
chr1:225789351:+	chr1	225789351	225789352	+	C	C->T	SRP9
chr1:225789376:+	chr1	225789376	225789377	+	C	C->T	SRP9
chr1:225789439:+	chr1	225789439	225789440	+	C	C->T	SRP9
chr1:225789449:+	chr1	225789449	225789450	+	C	C->T	SRP9
chr1:225789505:+	chr1	225789505	225789506	+	C	C->T	SRP9
chr1:225789555:+	chr1	225789555	225789556	+	C	C->T	SRP9
chr1:225789594:+	chr1	225789594	225789595	+	C	C->T	SRP9
chr1:225789991:+	chr1	225789991	225789992	+	C	C->T	SRP9
chr1:225790072:+	chr1	225790072	225790073	+	C	C->T	SRP9
chr1:225790227:+	chr1	225790227	225790228	+	C	C->T	SRP9
chr1:225790233:+	chr1	225790233	225790234	+	C	C->T	SRP9
chr1:225790256:+	chr1	225790256	225790257	+	C	C->T	SRP9
chr1:226146351:-	chr1	226146351	226146352	-	C	C->T	ACBD3
chr1:226146538:-	chr1	226146538	226146539	-	C	C->T	ACBD3
chr1:226146597:-	chr1	226146597	226146598	-	C	C->T	ACBD3
chr1:226146669:-	chr1	226146669	226146670	-	C	C->T	ACBD3
chr1:226152498:-	chr1	226152498	226152499	-	C	C->T	ACBD3
chr1:226360793:-	chr1	226360793	226360794	-	C	C->T	PARP1
chr1:226361209:-	chr1	226361209	226361210	-	C	C->T	PARP1
chr1:226361213:-	chr1	226361213	226361214	-	C	C->T	PARP1
chr1:226361296:-	chr1	226361296	226361297	-	C	C->T	PARP1
chr1:226361299:-	chr1	226361299	226361300	-	C	C->T	PARP1
chr1:226361326:-	chr1	226361326	226361327	-	C	C->T	PARP1
chr1:226361351:-	chr1	226361351	226361352	-	C	C->T	PARP1
chr1:226392229:-	chr1	226392229	226392230	-	C	C->T	PARP1
chr1:226895524:+	chr1	226895524	226895525	+	C	C->T	PSEN2
chr1:226895620:+	chr1	226895620	226895621	+	C	C->T	PSEN2
chr1:226895705:+	chr1	226895705	226895706	+	C	C->T	PSEN2
chr1:226987131:+	chr1	226987131	226987132	+	C	C->T	COQ8A
chr1:227759288:+	chr1	227759288	227759289	+	C	C->T	SNAP47
chr1:227759327:+	chr1	227759327	227759328	+	C	C->T	SNAP47
chr1:227781071:+	chr1	227781071	227781072	+	C	C->T	SNAP47
chr1:228098070:+	chr1	228098070	228098071	+	C	C->T	ARF1
chr1:228098271:+	chr1	228098271	228098272	+	C	C->T	ARF1
chr1:228098275:+	chr1	228098275	228098276	+	C	C->T	ARF1
chr1:228098351:+	chr1	228098351	228098352	+	C	C->T	ARF1
chr1:228098409:+	chr1	228098409	228098410	+	C	C->T	ARF1
chr1:228098451:+	chr1	228098451	228098452	+	C	C->T	ARF1
chr1:228098453:+	chr1	228098453	228098454	+	C	C->T	ARF1
chr1:228098459:+	chr1	228098459	228098460	+	C	C->T	ARF1
chr1:228098461:+	chr1	228098461	228098462	+	C	C->T	ARF1
chr1:228099022:+	chr1	228099022	228099023	+	C	C->T	ARF1
chr1:228099024:+	chr1	228099024	228099025	+	C	C->T	ARF1
chr1:228099059:+	chr1	228099059	228099060	+	C	C->T	ARF1
chr1:228099067:+	chr1	228099067	228099068	+	C	C->T	ARF1
chr1:228099093:+	chr1	228099093	228099094	+	C	C->T	ARF1
chr1:228099097:+	chr1	228099097	228099098	+	C	C->T	ARF1
chr1:228099109:+	chr1	228099109	228099110	+	C	C->T	ARF1
chr1:228100931:-	chr1	228100931	228100932	-	C	C->T	C1orf35
chr1:228140361:+	chr1	228140361	228140362	+	C	C->T	GUK1
chr1:228141202:+	chr1	228141202	228141203	+	C	C->T	GUK1
chr1:228146031:+	chr1	228146031	228146032	+	C	C->T	GUK1
chr1:228146878:+	chr1	228146878	228146879	+	C	C->T	GUK1
chr1:228147688:+	chr1	228147688	228147689	+	C	C->T	GUK1
chr1:228148897:+	chr1	228148897	228148898	+	C	C->T	GUK1
chr1:228494756:+	chr1	228494756	228494757	+	C	C->T	RNF187
chr1:228494762:+	chr1	228494762	228494763	+	C	C->T	RNF187
chr1:228494769:+	chr1	228494769	228494770	+	C	C->T	RNF187
chr1:228494796:+	chr1	228494796	228494797	+	C	C->T	RNF187
chr1:228494871:+	chr1	228494871	228494872	+	C	C->T	RNF187
chr1:228494906:+	chr1	228494906	228494907	+	C	C->T	RNF187
chr1:229288821:+	chr1	229288821	229288822	+	C	C->T	RAB4A
chr1:229295868:+	chr1	229295868	229295869	+	C	C->T	RAB4A
chr1:229297493:+	chr1	229297493	229297494	+	C	C->T	RAB4A
chr1:229297504:+	chr1	229297504	229297505	+	C	C->T	RAB4A
chr1:229297544:+	chr1	229297544	229297545	+	C	C->T	RAB4A
chr1:229297568:+	chr1	229297568	229297569	+	C	C->T	RAB4A
chr1:229297604:+	chr1	229297604	229297605	+	C	C->T	RAB4A
chr1:229298994:+	chr1	229298994	229298995	+	C	C->T	RAB4A
chr1:229299006:+	chr1	229299006	229299007	+	C	C->T	RAB4A
chr1:229299035:+	chr1	229299035	229299036	+	C	C->T	RAB4A
chr1:229299053:+	chr1	229299053	229299054	+	C	C->T	RAB4A
chr1:229302901:+	chr1	229302901	229302902	+	C	C->T	RAB4A
chr1:229302920:+	chr1	229302920	229302921	+	C	C->T	RAB4A
chr1:229302955:+	chr1	229302955	229302956	+	C	C->T	RAB4A
chr1:229302984:+	chr1	229302984	229302985	+	C	C->T	RAB4A
chr1:229302986:+	chr1	229302986	229302987	+	C	C->T	RAB4A
chr1:229303814:+	chr1	229303814	229303815	+	C	C->T	RAB4A
chr1:229303829:+	chr1	229303829	229303830	+	C	C->T	RAB4A
chr1:229303831:+	chr1	229303831	229303832	+	C	C->T	RAB4A
chr1:229303884:+	chr1	229303884	229303885	+	C	C->T	RAB4A
chr1:229304094:+	chr1	229304094	229304095	+	C	C->T	RAB4A
chr1:229321115:-	chr1	229321115	229321116	-	C	C->T	CCSAP
chr1:229441362:-	chr1	229441362	229441363	-	C	C->T	NUP133
chr1:229441598:-	chr1	229441598	229441599	-	C	C->T	NUP133
chr1:229441655:-	chr1	229441655	229441656	-	C	C->T	NUP133
chr1:229441717:-	chr1	229441717	229441718	-	C	C->T	NUP133
chr1:229441957:-	chr1	229441957	229441958	-	C	C->T	NUP133
chr1:229452565:-	chr1	229452565	229452566	-	C	C->T	NUP133
chr1:229452592:-	chr1	229452592	229452593	-	C	C->T	NUP133
chr1:229463587:-	chr1	229463587	229463588	-	C	C->T	NUP133
chr1:229463607:-	chr1	229463607	229463608	-	C	C->T	NUP133
chr1:229463623:-	chr1	229463623	229463624	-	C	C->T	NUP133
chr1:229475710:-	chr1	229475710	229475711	-	C	C->T	NUP133
chr1:229484125:-	chr1	229484125	229484126	-	C	C->T	NUP133
chr1:229486415:-	chr1	229486415	229486416	-	C	C->T	NUP133
chr1:229495496:-	chr1	229495496	229495497	-	C	C->T	NUP133
chr1:229499708:-	chr1	229499708	229499709	-	C	C->T	NUP133
chr1:229600544:-	chr1	229600544	229600545	-	C	C->T	TAF5L
chr1:229610126:-	chr1	229610126	229610127	-	C	C->T	TAF5L
chr1:229654369:+	chr1	229654369	229654370	+	C	C->T	URB2
chr1:229659267:+	chr1	229659267	229659268	+	C	C->T	URB2
chr1:229659567:+	chr1	229659567	229659568	+	C	C->T	URB2
chr1:230265302:+	chr1	230265302	230265303	+	C	C->T	GALNT2
chr1:230265312:+	chr1	230265312	230265313	+	C	C->T	GALNT2
chr1:230274457:+	chr1	230274457	230274458	+	C	C->T	GALNT2
chr1:230274506:+	chr1	230274506	230274507	+	C	C->T	GALNT2
chr1:230279553:+	chr1	230279553	230279554	+	C	C->T	GALNT2
chr1:230280332:+	chr1	230280332	230280333	+	C	C->T	GALNT2
chr1:230280349:+	chr1	230280349	230280350	+	C	C->T	GALNT2
chr1:23050434:+	chr1	23050434	23050435	+	C	C->T	KDM1A
chr1:23050481:+	chr1	23050481	23050482	+	C	C->T	KDM1A
chr1:23055999:+	chr1	23055999	23056000	+	C	C->T	KDM1A
chr1:23056021:+	chr1	23056021	23056022	+	C	C->T	KDM1A
chr1:23057513:+	chr1	23057513	23057514	+	C	C->T	KDM1A
chr1:23057556:+	chr1	23057556	23057557	+	C	C->T	KDM1A
chr1:23068596:+	chr1	23068596	23068597	+	C	C->T	KDM1A
chr1:23068621:+	chr1	23068621	23068622	+	C	C->T	KDM1A
chr1:230693443:+	chr1	230693443	230693444	+	C	C->T	COG2
chr1:230693469:+	chr1	230693469	230693470	+	C	C->T	COG2
chr1:230693518:+	chr1	230693518	230693519	+	C	C->T	COG2
chr1:23071332:+	chr1	23071332	23071333	+	C	C->T	KDM1A
chr1:23072145:+	chr1	23072145	23072146	+	C	C->T	KDM1A
chr1:23072147:+	chr1	23072147	23072148	+	C	C->T	KDM1A
chr1:23077313:+	chr1	23077313	23077314	+	C	C->T	KDM1A
chr1:23077320:+	chr1	23077320	23077321	+	C	C->T	KDM1A
chr1:23077327:+	chr1	23077327	23077328	+	C	C->T	KDM1A
chr1:2307879:+	chr1	2307879	2307880	+	C	C->T	SKI
chr1:23079022:+	chr1	23079022	23079023	+	C	C->T	KDM1A
chr1:23079050:+	chr1	23079050	23079051	+	C	C->T	KDM1A
chr1:23079059:+	chr1	23079059	23079060	+	C	C->T	KDM1A
chr1:23079064:+	chr1	23079064	23079065	+	C	C->T	KDM1A
chr1:23079173:+	chr1	23079173	23079174	+	C	C->T	KDM1A
chr1:23079619:+	chr1	23079619	23079620	+	C	C->T	KDM1A
chr1:23081453:+	chr1	23081453	23081454	+	C	C->T	KDM1A
chr1:23081497:+	chr1	23081497	23081498	+	C	C->T	KDM1A
chr1:23081506:+	chr1	23081506	23081507	+	C	C->T	KDM1A
chr1:23082229:+	chr1	23082229	23082230	+	C	C->T	KDM1A
chr1:23082240:+	chr1	23082240	23082241	+	C	C->T	KDM1A
chr1:23082308:+	chr1	23082308	23082309	+	C	C->T	KDM1A
chr1:23083190:+	chr1	23083190	23083191	+	C	C->T	KDM1A
chr1:23083233:+	chr1	23083233	23083234	+	C	C->T	KDM1A
chr1:23083435:+	chr1	23083435	23083436	+	C	C->T	KDM1A
chr1:23083586:+	chr1	23083586	23083587	+	C	C->T	KDM1A
chr1:230906347:-	chr1	230906347	230906348	-	C	C->T	TTC13
chr1:230906361:-	chr1	230906361	230906362	-	C	C->T	TTC13
chr1:230906384:-	chr1	230906384	230906385	-	C	C->T	TTC13
chr1:230990204:+	chr1	230990204	230990205	+	C	C->T	ARV1
chr1:231000402:+	chr1	231000402	231000403	+	C	C->T	ARV1
chr1:231000409:+	chr1	231000409	231000410	+	C	C->T	ARV1
chr1:231224185:-	chr1	231224185	231224186	-	C	C->T	C1orf131
chr1:231226740:-	chr1	231226740	231226741	-	C	C->T	C1orf131
chr1:231265327:+	chr1	231265327	231265328	+	C	C->T	GNPAT
chr1:231265377:+	chr1	231265377	231265378	+	C	C->T	GNPAT
chr1:231265409:+	chr1	231265409	231265410	+	C	C->T	GNPAT
chr1:231266332:+	chr1	231266332	231266333	+	C	C->T	GNPAT
chr1:231266351:+	chr1	231266351	231266352	+	C	C->T	GNPAT
chr1:231267736:+	chr1	231267736	231267737	+	C	C->T	GNPAT
chr1:231270860:+	chr1	231270860	231270861	+	C	C->T	GNPAT
chr1:231270900:+	chr1	231270900	231270901	+	C	C->T	GNPAT
chr1:231270938:+	chr1	231270938	231270939	+	C	C->T	GNPAT
chr1:231270982:+	chr1	231270982	231270983	+	C	C->T	GNPAT
chr1:231272385:+	chr1	231272385	231272386	+	C	C->T	GNPAT
chr1:231273966:+	chr1	231273966	231273967	+	C	C->T	GNPAT
chr1:231276143:+	chr1	231276143	231276144	+	C	C->T	GNPAT
chr1:231277574:+	chr1	231277574	231277575	+	C	C->T	GNPAT
chr1:231277582:+	chr1	231277582	231277583	+	C	C->T	GNPAT
chr1:231277654:+	chr1	231277654	231277655	+	C	C->T	GNPAT
chr1:231277751:+	chr1	231277751	231277752	+	C	C->T	GNPAT
chr1:231351313:+	chr1	231351313	231351314	+	C	C->T	SPRTN
chr1:231351320:+	chr1	231351320	231351321	+	C	C->T	SPRTN
chr1:231365527:-	chr1	231365527	231365528	-	C	C->T	EGLN1
chr1:232970067:+	chr1	232970067	232970068	+	C	C->T	NTPCR
chr1:232970093:+	chr1	232970093	232970094	+	C	C->T	NTPCR
chr1:232978234:+	chr1	232978234	232978235	+	C	C->T	NTPCR
chr1:232978236:+	chr1	232978236	232978237	+	C	C->T	NTPCR
chr1:232978272:+	chr1	232978272	232978273	+	C	C->T	NTPCR
chr1:232978354:+	chr1	232978354	232978355	+	C	C->T	NTPCR
chr1:232978359:+	chr1	232978359	232978360	+	C	C->T	NTPCR
chr1:232978419:+	chr1	232978419	232978420	+	C	C->T	NTPCR
chr1:23310097:-	chr1	23310097	23310098	-	C	C->T	HNRNPR
chr1:23310428:-	chr1	23310428	23310429	-	C	C->T	HNRNPR
chr1:23310475:-	chr1	23310475	23310476	-	C	C->T	HNRNPR
chr1:23310498:-	chr1	23310498	23310499	-	C	C->T	HNRNPR
chr1:23310507:-	chr1	23310507	23310508	-	C	C->T	HNRNPR
chr1:23310621:-	chr1	23310621	23310622	-	C	C->T	HNRNPR
chr1:23310885:-	chr1	23310885	23310886	-	C	C->T	HNRNPR
chr1:23310912:-	chr1	23310912	23310913	-	C	C->T	HNRNPR
chr1:23310915:-	chr1	23310915	23310916	-	C	C->T	HNRNPR
chr1:23310933:-	chr1	23310933	23310934	-	C	C->T	HNRNPR
chr1:23310945:-	chr1	23310945	23310946	-	C	C->T	HNRNPR
chr1:23310963:-	chr1	23310963	23310964	-	C	C->T	HNRNPR
chr1:23311203:-	chr1	23311203	23311204	-	C	C->T	HNRNPR
chr1:23311219:-	chr1	23311219	23311220	-	C	C->T	HNRNPR
chr1:23313570:-	chr1	23313570	23313571	-	C	C->T	HNRNPR
chr1:23313670:-	chr1	23313670	23313671	-	C	C->T	HNRNPR
chr1:23318580:-	chr1	23318580	23318581	-	C	C->T	HNRNPR
chr1:23318647:-	chr1	23318647	23318648	-	C	C->T	HNRNPR
chr1:23323591:-	chr1	23323591	23323592	-	C	C->T	HNRNPR
chr1:23323713:-	chr1	23323713	23323714	-	C	C->T	HNRNPR
chr1:23333547:-	chr1	23333547	23333548	-	C	C->T	HNRNPR
chr1:23337781:-	chr1	23337781	23337782	-	C	C->T	HNRNPR
chr1:23337806:-	chr1	23337806	23337807	-	C	C->T	HNRNPR
chr1:23360136:-	chr1	23360136	23360137	-	C	C->T	ZNF436
chr1:234374322:+	chr1	234374322	234374323	+	C	C->T	COA6
chr1:234383748:+	chr1	234383748	234383749	+	C	C->T	COA6
chr1:234604990:-	chr1	234604990	234604991	-	C	C->T	IRF2BP2
chr1:234606192:-	chr1	234606192	234606193	-	C	C->T	IRF2BP2
chr1:234606531:-	chr1	234606531	234606532	-	C	C->T	IRF2BP2
chr1:235109501:-	chr1	235109501	235109502	-	C	C->T	TOMM20
chr1:235109528:-	chr1	235109528	235109529	-	C	C->T	TOMM20
chr1:235109682:-	chr1	235109682	235109683	-	C	C->T	TOMM20
chr1:235109717:-	chr1	235109717	235109718	-	C	C->T	TOMM20
chr1:235109879:-	chr1	235109879	235109880	-	C	C->T	TOMM20
chr1:235109940:-	chr1	235109940	235109941	-	C	C->T	TOMM20
chr1:235109960:-	chr1	235109960	235109961	-	C	C->T	TOMM20
chr1:235109965:-	chr1	235109965	235109966	-	C	C->T	TOMM20
chr1:235110068:-	chr1	235110068	235110069	-	C	C->T	TOMM20
chr1:235110101:-	chr1	235110101	235110102	-	C	C->T	TOMM20
chr1:235110106:-	chr1	235110106	235110107	-	C	C->T	TOMM20
chr1:235110135:-	chr1	235110135	235110136	-	C	C->T	TOMM20
chr1:235110195:-	chr1	235110195	235110196	-	C	C->T	TOMM20
chr1:235110355:-	chr1	235110355	235110356	-	C	C->T	TOMM20
chr1:235110373:-	chr1	235110373	235110374	-	C	C->T	TOMM20
chr1:235110394:-	chr1	235110394	235110395	-	C	C->T	TOMM20
chr1:235110442:-	chr1	235110442	235110443	-	C	C->T	TOMM20
chr1:235110459:-	chr1	235110459	235110460	-	C	C->T	TOMM20
chr1:235110463:-	chr1	235110463	235110464	-	C	C->T	TOMM20
chr1:235110469:-	chr1	235110469	235110470	-	C	C->T	TOMM20
chr1:235110494:-	chr1	235110494	235110495	-	C	C->T	TOMM20
chr1:235110496:-	chr1	235110496	235110497	-	C	C->T	TOMM20
chr1:235110542:-	chr1	235110542	235110543	-	C	C->T	TOMM20
chr1:235110566:-	chr1	235110566	235110567	-	C	C->T	TOMM20
chr1:235110578:-	chr1	235110578	235110579	-	C	C->T	TOMM20
chr1:235110586:-	chr1	235110586	235110587	-	C	C->T	TOMM20
chr1:235110592:-	chr1	235110592	235110593	-	C	C->T	TOMM20
chr1:235110596:-	chr1	235110596	235110597	-	C	C->T	TOMM20
chr1:235110611:-	chr1	235110611	235110612	-	C	C->T	TOMM20
chr1:235110618:-	chr1	235110618	235110619	-	C	C->T	TOMM20
chr1:235110692:-	chr1	235110692	235110693	-	C	C->T	TOMM20
chr1:235110713:-	chr1	235110713	235110714	-	C	C->T	TOMM20
chr1:235110823:-	chr1	235110823	235110824	-	C	C->T	TOMM20
chr1:235110842:-	chr1	235110842	235110843	-	C	C->T	TOMM20
chr1:235110890:-	chr1	235110890	235110891	-	C	C->T	TOMM20
chr1:235110936:-	chr1	235110936	235110937	-	C	C->T	TOMM20
chr1:235111075:-	chr1	235111075	235111076	-	C	C->T	TOMM20
chr1:235111095:-	chr1	235111095	235111096	-	C	C->T	TOMM20
chr1:235111396:-	chr1	235111396	235111397	-	C	C->T	TOMM20
chr1:235111401:-	chr1	235111401	235111402	-	C	C->T	TOMM20
chr1:235111687:-	chr1	235111687	235111688	-	C	C->T	TOMM20
chr1:235112012:-	chr1	235112012	235112013	-	C	C->T	TOMM20
chr1:235113777:-	chr1	235113777	235113778	-	C	C->T	TOMM20
chr1:235113842:-	chr1	235113842	235113843	-	A	A->G	TOMM20
chr1:235113879:-	chr1	235113879	235113880	-	C	C->T	TOMM20
chr1:235119826:-	chr1	235119826	235119827	-	C	C->T	TOMM20
chr1:235135688:-	chr1	235135688	235135689	-	C	C->T	RBM34
chr1:235135732:-	chr1	235135732	235135733	-	C	C->T	RBM34
chr1:235135741:-	chr1	235135741	235135742	-	C	C->T	RBM34
chr1:235328776:+	chr1	235328776	235328777	+	C	C->T	GGPS1
chr1:235342026:+	chr1	235342026	235342027	+	C	C->T	GGPS1
chr1:235342082:+	chr1	235342082	235342083	+	C	C->T	GGPS1
chr1:235342140:+	chr1	235342140	235342141	+	C	C->T	GGPS1
chr1:235342177:+	chr1	235342177	235342178	+	C	C->T	GGPS1
chr1:235342232:+	chr1	235342232	235342233	+	C	C->T	GGPS1
chr1:235342647:+	chr1	235342647	235342648	+	C	C->T	GGPS1
chr1:235342738:+	chr1	235342738	235342739	+	C	C->T	GGPS1
chr1:235342840:+	chr1	235342840	235342841	+	C	C->T	GGPS1
chr1:235343083:+	chr1	235343083	235343084	+	C	C->T	GGPS1
chr1:235380118:+	chr1	235380118	235380119	+	C	C->T	TBCE
chr1:235414494:+	chr1	235414494	235414495	+	C	C->T	TBCE
chr1:235436605:+	chr1	235436605	235436606	+	C	C->T	TBCE
chr1:235437332:+	chr1	235437332	235437333	+	C	C->T	TBCE
chr1:235437426:+	chr1	235437426	235437427	+	C	C->T	TBCE
chr1:235438803:+	chr1	235438803	235438804	+	C	C->T	TBCE
chr1:235438806:+	chr1	235438806	235438807	+	C	C->T	TBCE
chr1:235438834:+	chr1	235438834	235438835	+	C	C->T	TBCE
chr1:235438870:+	chr1	235438870	235438871	+	C	C->T	TBCE
chr1:235448769:+	chr1	235448769	235448770	+	C	C->T	TBCE
chr1:235448838:+	chr1	235448838	235448839	+	C	C->T	TBCE
chr1:235976217:-	chr1	235976217	235976218	-	C	C->T	NID1
chr1:235976489:-	chr1	235976489	235976490	-	C	C->T	NID1
chr1:236550759:-	chr1	236550759	236550760	-	C	C->T	HEATR1
chr1:236550942:-	chr1	236550942	236550943	-	C	C->T	HEATR1
chr1:236550969:-	chr1	236550969	236550970	-	C	C->T	HEATR1
chr1:236552061:-	chr1	236552061	236552062	-	C	C->T	HEATR1
chr1:236552084:-	chr1	236552084	236552085	-	C	C->T	HEATR1
chr1:236553640:-	chr1	236553640	236553641	-	C	C->T	HEATR1
chr1:236554684:-	chr1	236554684	236554685	-	C	C->T	HEATR1
chr1:236555363:-	chr1	236555363	236555364	-	C	C->T	HEATR1
chr1:236558442:-	chr1	236558442	236558443	-	C	C->T	HEATR1
chr1:236558445:-	chr1	236558445	236558446	-	C	C->T	HEATR1
chr1:236558453:-	chr1	236558453	236558454	-	C	C->T	HEATR1
chr1:236558998:-	chr1	236558998	236558999	-	C	C->T	HEATR1
chr1:236559769:-	chr1	236559769	236559770	-	C	C->T	HEATR1
chr1:236574240:-	chr1	236574240	236574241	-	C	C->T	HEATR1
chr1:236899218:+	chr1	236899218	236899219	+	C	C->T	MTR
chr1:23692702:+	chr1	23692702	23692703	+	C	C->T	RPL11
chr1:23692741:+	chr1	23692741	23692742	+	C	C->T	RPL11
chr1:23693813:+	chr1	23693813	23693814	+	C	C->T	RPL11
chr1:23693815:+	chr1	23693815	23693816	+	C	C->T	RPL11
chr1:23693861:+	chr1	23693861	23693862	+	C	C->T	RPL11
chr1:23693866:+	chr1	23693866	23693867	+	C	C->T	RPL11
chr1:23693894:+	chr1	23693894	23693895	+	C	C->T	RPL11
chr1:23694688:+	chr1	23694688	23694689	+	C	C->T	RPL11
chr1:23694699:+	chr1	23694699	23694700	+	C	C->T	RPL11
chr1:23694706:+	chr1	23694706	23694707	+	C	C->T	RPL11
chr1:23694728:+	chr1	23694728	23694729	+	C	C->T	RPL11
chr1:23694730:+	chr1	23694730	23694731	+	C	C->T	RPL11
chr1:23695500:+	chr1	23695500	23695501	+	C	C->T	RPL11
chr1:23695829:+	chr1	23695829	23695830	+	C	C->T	RPL11
chr1:23695863:+	chr1	23695863	23695864	+	C	C->T	RPL11
chr1:23695865:+	chr1	23695865	23695866	+	C	C->T	RPL11
[truncated: 27,068 more rows]

## Sheet: PIE-SRSF3
id	contig	start	end	strand	ref	mutation	GeneSymbol
chr1:10135117:+	chr1	10135117	10135118	+	C	C->T	UBE4B
chr1:10180823:+	chr1	10180823	10180824	+	C	C->T	UBE4B
chr1:10419839:+	chr1	10419839	10419840	+	C	C->T	PGD
chr1:10419844:+	chr1	10419844	10419845	+	C	C->T	PGD
chr1:10419870:+	chr1	10419870	10419871	+	C	C->T	PGD
chr1:10419883:+	chr1	10419883	10419884	+	C	C->T	PGD
chr1:10420119:+	chr1	10420119	10420120	+	C	C->T	PGD
chr1:10420140:+	chr1	10420140	10420141	+	C	C->T	PGD
chr1:10420231:+	chr1	10420231	10420232	+	C	C->T	PGD
chr1:10420240:+	chr1	10420240	10420241	+	C	C->T	PGD
chr1:10456901:-	chr1	10456901	10456902	-	C	C->T	DFFA
chr1:10459245:-	chr1	10459245	10459246	-	C	C->T	DFFA
chr1:10459466:-	chr1	10459466	10459467	-	C	C->T	DFFA
chr1:10461302:-	chr1	10461302	10461303	-	C	C->T	DFFA
chr1:10461349:-	chr1	10461349	10461350	-	C	C->T	DFFA
chr1:10461400:-	chr1	10461400	10461401	-	C	C->T	DFFA
chr1:10461403:-	chr1	10461403	10461404	-	C	C->T	DFFA
chr1:10461414:-	chr1	10461414	10461415	-	C	C->T	DFFA
chr1:109238083:+	chr1	109238083	109238084	+	C	C->T	SARS1
chr1:109275414:+	chr1	109275414	109275415	+	C	C->T	CELSR2
chr1:109480951:+	chr1	109480951	109480952	+	A	A->G	SYPL2
chr1:109592893:+	chr1	109592893	109592894	+	C	C->T	GNAI3
chr1:109593170:+	chr1	109593170	109593171	+	C	C->T	GNAI3
chr1:109661507:+	chr1	109661507	109661508	+	C	C->T	GSTM4
chr1:110021916:+	chr1	110021916	110021917	+	C	C->T	AHCYL1
chr1:110022088:+	chr1	110022088	110022089	+	C	C->T	AHCYL1
chr1:110022856:+	chr1	110022856	110022857	+	C	C->T	AHCYL1
chr1:11022742:+	chr1	11022742	11022743	+	C	C->T	TARDBP
chr1:11022799:+	chr1	11022799	11022800	+	C	C->T	TARDBP
chr1:11022850:+	chr1	11022850	11022851	+	C	C->T	TARDBP
chr1:11023017:+	chr1	11023017	11023018	+	C	C->T	TARDBP
chr1:11023267:+	chr1	11023267	11023268	+	C	C->T	TARDBP
chr1:11023282:+	chr1	11023282	11023283	+	C	C->T	TARDBP
chr1:11023284:+	chr1	11023284	11023285	+	C	C->T	TARDBP
chr1:11054611:-	chr1	11054611	11054612	-	C	C->T	SRM
chr1:11054615:-	chr1	11054615	11054616	-	C	C->T	SRM
chr1:11054617:-	chr1	11054617	11054618	-	C	C->T	SRM
chr1:11054628:-	chr1	11054628	11054629	-	C	C->T	SRM
chr1:11054648:-	chr1	11054648	11054649	-	C	C->T	SRM
chr1:11054688:-	chr1	11054688	11054689	-	C	C->T	SRM
chr1:11054692:-	chr1	11054692	11054693	-	C	C->T	SRM
chr1:11054704:-	chr1	11054704	11054705	-	C	C->T	SRM
chr1:11054744:-	chr1	11054744	11054745	-	C	C->T	SRM
chr1:11056045:-	chr1	11056045	11056046	-	C	C->T	SRM
chr1:11081198:-	chr1	11081198	11081199	-	C	C->T	EXOSC10
chr1:11082725:-	chr1	11082725	11082726	-	C	C->T	EXOSC10
chr1:11107128:-	chr1	11107128	11107129	-	C	C->T	MTOR
chr1:11107198:-	chr1	11107198	11107199	-	C	C->T	MTOR
chr1:111117966:-	chr1	111117966	111117967	-	C	C->T	DRAM2
chr1:111440694:-	chr1	111440694	111440695	-	C	C->T	WDR77
chr1:111440903:-	chr1	111440903	111440904	-	C	C->T	WDR77
chr1:111459536:+	chr1	111459536	111459537	+	C	C->T	ATP5PB
chr1:111461025:+	chr1	111461025	111461026	+	C	C->T	ATP5PB
chr1:111461060:+	chr1	111461060	111461061	+	C	C->T	ATP5PB
chr1:111461143:+	chr1	111461143	111461144	+	C	C->T	ATP5PB
chr1:112649442:+	chr1	112649442	112649443	+	C	C->T	CAPZA1
chr1:112670432:+	chr1	112670432	112670433	+	C	C->T	CAPZA1
chr1:112670505:+	chr1	112670505	112670506	+	C	C->T	CAPZA1
chr1:112670586:+	chr1	112670586	112670587	+	C	C->T	CAPZA1
chr1:112670608:+	chr1	112670608	112670609	+	C	C->T	CAPZA1
chr1:112670610:+	chr1	112670610	112670611	+	C	C->T	CAPZA1
chr1:112670631:+	chr1	112670631	112670632	+	C	C->T	CAPZA1
chr1:112670663:+	chr1	112670663	112670664	+	C	C->T	CAPZA1
chr1:112670760:+	chr1	112670760	112670761	+	C	C->T	CAPZA1
chr1:112670806:+	chr1	112670806	112670807	+	C	C->T	CAPZA1
chr1:112670816:+	chr1	112670816	112670817	+	C	C->T	CAPZA1
chr1:112671049:+	chr1	112671049	112671050	+	C	C->T	CAPZA1
chr1:112671167:+	chr1	112671167	112671168	+	C	C->T	CAPZA1
chr1:112671367:+	chr1	112671367	112671368	+	C	C->T	CAPZA1
chr1:112671399:+	chr1	112671399	112671400	+	C	C->T	CAPZA1
chr1:112671546:+	chr1	112671546	112671547	+	C	C->T	CAPZA1
chr1:112700623:+	chr1	112700623	112700624	+	C	C->T	MOV10
chr1:112701248:-	chr1	112701248	112701249	-	C	C->T	RHOC
chr1:112703047:-	chr1	112703047	112703048	-	C	C->T	RHOC
chr1:112913083:-	chr1	112913083	112913084	-	C	C->T	SLC16A1
chr1:112913150:-	chr1	112913150	112913151	-	C	C->T	SLC16A1
chr1:112913254:-	chr1	112913254	112913255	-	C	C->T	SLC16A1
chr1:112913340:-	chr1	112913340	112913341	-	C	C->T	SLC16A1
chr1:112913503:-	chr1	112913503	112913504	-	C	C->T	SLC16A1
chr1:112917926:-	chr1	112917926	112917927	-	C	C->T	SLC16A1
chr1:112929186:-	chr1	112929186	112929187	-	C	C->T	SLC16A1
chr1:113905746:+	chr1	113905746	113905747	+	C	C->T	DCLRE1B
chr1:113911410:+	chr1	113911410	113911411	+	C	C->T	DCLRE1B
chr1:114706656:-	chr1	114706656	114706657	-	C	C->T	NRAS
chr1:114706961:-	chr1	114706961	114706962	-	C	C->T	NRAS
chr1:114707917:-	chr1	114707917	114707918	-	C	C->T	NRAS
chr1:114716992:-	chr1	114716992	114716993	-	C	C->T	CSDE1
chr1:114717008:-	chr1	114717008	114717009	-	C	C->T	CSDE1
chr1:114717170:-	chr1	114717170	114717171	-	C	C->T	CSDE1
chr1:114717422:-	chr1	114717422	114717423	-	C	C->T	CSDE1
chr1:114717494:-	chr1	114717494	114717495	-	C	C->T	CSDE1
chr1:114718031:-	chr1	114718031	114718032	-	C	C->T	CSDE1
chr1:114718057:-	chr1	114718057	114718058	-	C	C->T	CSDE1
chr1:114718063:-	chr1	114718063	114718064	-	C	C->T	CSDE1
chr1:114718151:-	chr1	114718151	114718152	-	C	C->T	CSDE1
chr1:114718171:-	chr1	114718171	114718172	-	C	C->T	CSDE1
chr1:114727057:-	chr1	114727057	114727058	-	C	C->T	CSDE1
chr1:114730388:-	chr1	114730388	114730389	-	A	A->G	CSDE1
chr1:114730517:-	chr1	114730517	114730518	-	C	C->T	CSDE1
chr1:114732622:-	chr1	114732622	114732623	-	C	C->T	CSDE1
chr1:114732634:-	chr1	114732634	114732635	-	C	C->T	CSDE1
chr1:114732644:-	chr1	114732644	114732645	-	C	C->T	CSDE1
chr1:114732675:-	chr1	114732675	114732676	-	C	C->T	CSDE1
chr1:114732711:-	chr1	114732711	114732712	-	C	C->T	CSDE1
chr1:114732750:-	chr1	114732750	114732751	-	C	C->T	CSDE1
chr1:114732783:-	chr1	114732783	114732784	-	C	C->T	CSDE1
chr1:114733784:-	chr1	114733784	114733785	-	C	C->T	CSDE1
chr1:114733813:-	chr1	114733813	114733814	-	C	C->T	CSDE1
chr1:114733829:-	chr1	114733829	114733830	-	C	C->T	CSDE1
chr1:114734042:-	chr1	114734042	114734043	-	C	C->T	CSDE1
chr1:114734476:-	chr1	114734476	114734477	-	C	C->T	CSDE1
chr1:114736838:-	chr1	114736838	114736839	-	C	C->T	CSDE1
chr1:114738012:-	chr1	114738012	114738013	-	C	C->T	CSDE1
chr1:114738035:-	chr1	114738035	114738036	-	C	C->T	CSDE1
chr1:114739704:-	chr1	114739704	114739705	-	C	C->T	CSDE1
chr1:114739734:-	chr1	114739734	114739735	-	C	C->T	CSDE1
chr1:114739757:-	chr1	114739757	114739758	-	C	C->T	CSDE1
chr1:114739793:-	chr1	114739793	114739794	-	C	C->T	CSDE1
chr1:114739810:-	chr1	114739810	114739811	-	C	C->T	CSDE1
chr1:114739853:-	chr1	114739853	114739854	-	C	C->T	CSDE1
chr1:114739860:-	chr1	114739860	114739861	-	C	C->T	CSDE1
chr1:114749851:-	chr1	114749851	114749852	-	C	C->T	CSDE1
chr1:114749854:-	chr1	114749854	114749855	-	C	C->T	CSDE1
chr1:114749884:-	chr1	114749884	114749885	-	C	C->T	CSDE1
chr1:114749907:-	chr1	114749907	114749908	-	C	C->T	CSDE1
chr1:114749987:-	chr1	114749987	114749988	-	C	C->T	CSDE1
chr1:116384019:+	chr1	116384019	116384020	+	C	C->T	ATP1A1
chr1:116384794:+	chr1	116384794	116384795	+	C	C->T	ATP1A1
chr1:116384809:+	chr1	116384809	116384810	+	C	C->T	ATP1A1
chr1:116395164:+	chr1	116395164	116395165	+	C	C->T	ATP1A1
chr1:116399068:+	chr1	116399068	116399069	+	C	C->T	ATP1A1
chr1:116403913:+	chr1	116403913	116403914	+	C	C->T	ATP1A1
chr1:116403950:+	chr1	116403950	116403951	+	C	C->T	ATP1A1
chr1:116404494:+	chr1	116404494	116404495	+	C	C->T	ATP1A1
chr1:116404515:+	chr1	116404515	116404516	+	C	C->T	ATP1A1
chr1:116404536:+	chr1	116404536	116404537	+	C	C->T	ATP1A1
chr1:116404580:+	chr1	116404580	116404581	+	C	C->T	ATP1A1
chr1:116404636:+	chr1	116404636	116404637	+	C	C->T	ATP1A1
chr1:116404656:+	chr1	116404656	116404657	+	C	C->T	ATP1A1
chr1:116404715:+	chr1	116404715	116404716	+	C	C->T	ATP1A1
chr1:11674525:-	chr1	11674525	11674526	-	C	C->T	MAD2L2
chr1:11750356:+	chr1	11750356	11750357	+	C	C->T	AGTRAP
chr1:11923358:-	chr1	11923358	11923359	-	C	C->T	KIAA2013
chr1:119744164:+	chr1	119744164	119744165	+	C	C->T	PHGDH
chr1:11974849:+	chr1	11974849	11974850	+	C	C->T	PLOD1
chr1:119913139:-	chr1	119913139	119913140	-	C	C->T	NOTCH2
chr1:119913273:-	chr1	119913273	119913274	-	C	C->T	NOTCH2
chr1:119913309:-	chr1	119913309	119913310	-	C	C->T	NOTCH2
chr1:12011781:+	chr1	12011781	12011782	+	C	C->T	MFN2
chr1:120156107:-	chr1	120156107	120156108	-	C	C->T	SEC22B
chr1:1233671:+	chr1	1233671	1233672	+	C	C->T	B3GALT6
chr1:1319466:-	chr1	1319466	1319467	-	C	C->T	INTS11
chr1:1335341:-	chr1	1335341	1335342	-	C	C->T	DVL1
chr1:13617190:+	chr1	13617190	13617191	+	C	C->T	PDPN
chr1:1402020:-	chr1	1402020	1402021	-	C	C->T	MRPL20
chr1:145746880:-	chr1	145746880	145746881	-	C	C->T	RNF115
chr1:145746895:-	chr1	145746895	145746896	-	C	C->T	RNF115
chr1:145843296:+	chr1	145843296	145843297	+	C	C->T	POLR3C
chr1:145924086:-	chr1	145924086	145924087	-	C	C->T	RBM8A
chr1:145924162:-	chr1	145924162	145924163	-	C	C->T	RBM8A
chr1:145924333:-	chr1	145924333	145924334	-	C	C->T	RBM8A
chr1:145924577:-	chr1	145924577	145924578	-	C	C->T	RBM8A
chr1:147270988:+	chr1	147270988	147270989	+	C	C->T	CHD1L
chr1:147271000:+	chr1	147271000	147271001	+	C	C->T	CHD1L
chr1:147294434:+	chr1	147294434	147294435	+	C	C->T	CHD1L
chr1:147294465:+	chr1	147294465	147294466	+	C	C->T	CHD1L
chr1:147294485:+	chr1	147294485	147294486	+	C	C->T	CHD1L
chr1:147295470:+	chr1	147295470	147295471	+	C	C->T	CHD1L
chr1:149923515:-	chr1	149923515	149923516	-	C	C->T	SF3B4
chr1:149926670:-	chr1	149926670	149926671	-	C	C->T	SF3B4
chr1:150218962:-	chr1	150218962	150218963	-	C	C->T	ANP32E
chr1:150219133:-	chr1	150219133	150219134	-	C	C->T	ANP32E
chr1:150265685:-	chr1	150265685	150265686	-	C	C->T	APH1A
chr1:150265691:-	chr1	150265691	150265692	-	C	C->T	APH1A
chr1:150265724:-	chr1	150265724	150265725	-	A	A->G	APH1A
chr1:150266216:-	chr1	150266216	150266217	-	C	C->T	APH1A
chr1:150266256:-	chr1	150266256	150266257	-	C	C->T	APH1A
chr1:150266359:-	chr1	150266359	150266360	-	C	C->T	APH1A
chr1:150266399:-	chr1	150266399	150266400	-	C	C->T	APH1A
chr1:150266468:-	chr1	150266468	150266469	-	C	C->T	APH1A
chr1:150266499:-	chr1	150266499	150266500	-	C	C->T	APH1A
chr1:150266517:-	chr1	150266517	150266518	-	C	C->T	APH1A
chr1:150266520:-	chr1	150266520	150266521	-	C	C->T	APH1A
chr1:150266603:-	chr1	150266603	150266604	-	C	C->T	APH1A
chr1:150267192:-	chr1	150267192	150267193	-	C	C->T	APH1A
chr1:150267412:-	chr1	150267412	150267413	-	C	C->T	APH1A
chr1:150308294:+	chr1	150308294	150308295	+	C	C->T	MRPS21
chr1:150622342:-	chr1	150622342	150622343	-	C	C->T	ENSA
chr1:150647532:-	chr1	150647532	150647533	-	C	C->T	GOLPH3L
chr1:150965354:-	chr1	150965354	150965355	-	C	C->T	CERS2
chr1:150965499:-	chr1	150965499	150965500	-	C	C->T	CERS2
chr1:150965574:-	chr1	150965574	150965575	-	C	C->T	CERS2
chr1:150965663:-	chr1	150965663	150965664	-	C	C->T	CERS2
chr1:150965681:-	chr1	150965681	150965682	-	C	C->T	CERS2
chr1:150965722:-	chr1	150965722	150965723	-	C	C->T	CERS2
chr1:150965835:-	chr1	150965835	150965836	-	C	C->T	CERS2
chr1:150965842:-	chr1	150965842	150965843	-	C	C->T	CERS2
chr1:150965922:-	chr1	150965922	150965923	-	C	C->T	CERS2
chr1:150965981:-	chr1	150965981	150965982	-	C	C->T	CERS2
chr1:150966072:-	chr1	150966072	150966073	-	C	C->T	CERS2
chr1:150966100:-	chr1	150966100	150966101	-	C	C->T	CERS2
chr1:150966150:-	chr1	150966150	150966151	-	C	C->T	CERS2
chr1:150966168:-	chr1	150966168	150966169	-	C	C->T	CERS2
chr1:150966272:-	chr1	150966272	150966273	-	C	C->T	CERS2
chr1:150966568:-	chr1	150966568	150966569	-	C	C->T	CERS2
chr1:150966774:-	chr1	150966774	150966775	-	C	C->T	CERS2
chr1:150967094:-	chr1	150967094	150967095	-	C	C->T	CERS2
chr1:150967130:-	chr1	150967130	150967131	-	C	C->T	CERS2
chr1:150967444:-	chr1	150967444	150967445	-	C	C->T	CERS2
chr1:150967696:-	chr1	150967696	150967697	-	C	C->T	CERS2
chr1:151035300:+	chr1	151035300	151035301	+	C	C->T	PRUNE1
chr1:151051987:-	chr1	151051987	151051988	-	C	C->T	CDC42SE1
chr1:151068390:+	chr1	151068390	151068391	+	C	C->T	MLLT11
chr1:151232286:+	chr1	151232286	151232287	+	C	C->T	PIP5K1A
chr1:151248247:+	chr1	151248247	151248248	+	C	C->T	PIP5K1A
chr1:151248265:+	chr1	151248265	151248266	+	C	C->T	PIP5K1A
chr1:151248310:+	chr1	151248310	151248311	+	C	C->T	PIP5K1A
chr1:151341018:-	chr1	151341018	151341019	-	C	C->T	RFX5
chr1:151364540:-	chr1	151364540	151364541	-	C	C->T	SELENBP1
chr1:151364554:-	chr1	151364554	151364555	-	C	C->T	SELENBP1
chr1:151401872:+	chr1	151401872	151401873	+	C	C->T	PSMB4
chr1:151759689:-	chr1	151759689	151759690	-	C	C->T	MRPL9
chr1:151759694:-	chr1	151759694	151759695	-	C	C->T	MRPL9
chr1:151759718:-	chr1	151759718	151759719	-	C	C->T	MRPL9
chr1:151759786:-	chr1	151759786	151759787	-	C	C->T	MRPL9
chr1:151759802:-	chr1	151759802	151759803	-	C	C->T	MRPL9
chr1:151759837:-	chr1	151759837	151759838	-	C	C->T	MRPL9
chr1:151759876:-	chr1	151759876	151759877	-	C	C->T	MRPL9
chr1:151759894:-	chr1	151759894	151759895	-	C	C->T	MRPL9
chr1:151759908:-	chr1	151759908	151759909	-	C	C->T	MRPL9
chr1:151759922:-	chr1	151759922	151759923	-	C	C->T	MRPL9
chr1:151759929:-	chr1	151759929	151759930	-	C	C->T	MRPL9
chr1:151759954:-	chr1	151759954	151759955	-	C	C->T	MRPL9
chr1:151759961:-	chr1	151759961	151759962	-	C	C->T	MRPL9
chr1:151760043:-	chr1	151760043	151760044	-	C	C->T	MRPL9
chr1:151874555:-	chr1	151874555	151874556	-	C	C->T	THEM4
chr1:151874709:-	chr1	151874709	151874710	-	C	C->T	THEM4
chr1:151874711:-	chr1	151874711	151874712	-	C	C->T	THEM4
chr1:151874871:-	chr1	151874871	151874872	-	C	C->T	THEM4
chr1:151874891:-	chr1	151874891	151874892	-	C	C->T	THEM4
chr1:152032571:-	chr1	152032571	152032572	-	C	C->T	S100A11
chr1:152032573:-	chr1	152032573	152032574	-	C	C->T	S100A11
chr1:152032595:-	chr1	152032595	152032596	-	C	C->T	S100A11
chr1:153646009:+	chr1	153646009	153646010	+	C	C->T	CHTOP
chr1:153661362:+	chr1	153661362	153661363	+	C	C->T	SNAPIN
chr1:153661382:+	chr1	153661382	153661383	+	C	C->T	SNAPIN
chr1:153661403:+	chr1	153661403	153661404	+	C	C->T	SNAPIN
chr1:153661422:+	chr1	153661422	153661423	+	C	C->T	SNAPIN
chr1:153661507:+	chr1	153661507	153661508	+	C	C->T	SNAPIN
chr1:153661580:+	chr1	153661580	153661581	+	C	C->T	SNAPIN
chr1:153661603:+	chr1	153661603	153661604	+	C	C->T	SNAPIN
chr1:153661702:+	chr1	153661702	153661703	+	C	C->T	SNAPIN
chr1:153662175:-	chr1	153662175	153662176	-	C	C->T	ILF2
chr1:153959288:-	chr1	153959288	153959289	-	C	C->T	SLC39A1
chr1:153959290:-	chr1	153959290	153959291	-	C	C->T	SLC39A1
chr1:153959514:-	chr1	153959514	153959515	-	C	C->T	SLC39A1
chr1:153974326:-	chr1	153974326	153974327	-	C	C->T	JTB
chr1:153974346:-	chr1	153974346	153974347	-	C	C->T	JTB
chr1:153974361:-	chr1	153974361	153974362	-	C	C->T	JTB
chr1:153974493:-	chr1	153974493	153974494	-	C	C->T	JTB
chr1:153974631:-	chr1	153974631	153974632	-	C	C->T	JTB
chr1:153974674:-	chr1	153974674	153974675	-	C	C->T	JTB
chr1:153974731:-	chr1	153974731	153974732	-	C	C->T	JTB
chr1:153974752:-	chr1	153974752	153974753	-	C	C->T	JTB
chr1:153974780:-	chr1	153974780	153974781	-	C	C->T	JTB
chr1:153975858:-	chr1	153975858	153975859	-	C	C->T	JTB
chr1:153975900:-	chr1	153975900	153975901	-	C	C->T	JTB
chr1:153982150:-	chr1	153982150	153982151	-	C	C->T	RAB13
chr1:153982760:-	chr1	153982760	153982761	-	C	C->T	RAB13
chr1:153983275:-	chr1	153983275	153983276	-	C	C->T	RAB13
chr1:153983532:-	chr1	153983532	153983533	-	C	C->T	RAB13
chr1:153986129:-	chr1	153986129	153986130	-	C	C->T	RAB13
chr1:153990776:+	chr1	153990776	153990777	+	C	C->T	RPS27
chr1:153991200:+	chr1	153991200	153991201	+	C	C->T	RPS27
chr1:153992075:+	chr1	153992075	153992076	+	A	A->G	RPS27
chr1:153992098:+	chr1	153992098	153992099	+	C	C->T	RPS27
chr1:154156410:-	chr1	154156410	154156411	-	C	C->T	TPM3
chr1:154156432:-	chr1	154156432	154156433	-	C	C->T	TPM3
chr1:154156480:-	chr1	154156480	154156481	-	C	C->T	TPM3
chr1:154156530:-	chr1	154156530	154156531	-	C	C->T	TPM3
chr1:154156760:-	chr1	154156760	154156761	-	C	C->T	TPM3
chr1:154156831:-	chr1	154156831	154156832	-	C	C->T	TPM3
chr1:154156912:-	chr1	154156912	154156913	-	C	C->T	TPM3
chr1:154156952:-	chr1	154156952	154156953	-	C	C->T	TPM3
chr1:154156980:-	chr1	154156980	154156981	-	C	C->T	TPM3
chr1:154157310:-	chr1	154157310	154157311	-	C	C->T	TPM3
chr1:1541734:-	chr1	1541734	1541735	-	C	C->T	SSU72
chr1:1541739:-	chr1	1541739	1541740	-	C	C->T	SSU72
chr1:1541801:-	chr1	1541801	1541802	-	C	C->T	SSU72
chr1:1541817:-	chr1	1541817	1541818	-	C	C->T	SSU72
chr1:1541831:-	chr1	1541831	1541832	-	C	C->T	SSU72
chr1:1541850:-	chr1	1541850	1541851	-	C	C->T	SSU72
chr1:1541872:-	chr1	1541872	1541873	-	C	C->T	SSU72
chr1:1541968:-	chr1	1541968	1541969	-	C	C->T	SSU72
chr1:1541986:-	chr1	1541986	1541987	-	C	C->T	SSU72
chr1:1541990:-	chr1	1541990	1541991	-	C	C->T	SSU72
chr1:1542002:-	chr1	1542002	1542003	-	C	C->T	SSU72
chr1:1542068:-	chr1	1542068	1542069	-	C	C->T	SSU72
chr1:154206808:-	chr1	154206808	154206809	-	C	C->T	C1orf43
chr1:154206901:-	chr1	154206901	154206902	-	C	C->T	C1orf43
chr1:154207043:-	chr1	154207043	154207044	-	C	C->T	C1orf43
chr1:154207479:-	chr1	154207479	154207480	-	C	C->T	C1orf43
chr1:154207549:-	chr1	154207549	154207550	-	C	C->T	C1orf43
chr1:154207588:-	chr1	154207588	154207589	-	C	C->T	C1orf43
chr1:154212259:-	chr1	154212259	154212260	-	C	C->T	C1orf43
chr1:154212460:-	chr1	154212460	154212461	-	A	A->G	C1orf43
chr1:1542140:-	chr1	1542140	1542141	-	C	C->T	SSU72
chr1:154214486:-	chr1	154214486	154214487	-	C	C->T	C1orf43
chr1:154214571:-	chr1	154214571	154214572	-	C	C->T	C1orf43
chr1:1542149:-	chr1	1542149	1542150	-	C	C->T	SSU72
chr1:154253913:+	chr1	154253913	154253914	+	C	C->T	UBAP2L
chr1:154254014:+	chr1	154254014	154254015	+	C	C->T	UBAP2L
chr1:154254030:+	chr1	154254030	154254031	+	C	C->T	UBAP2L
chr1:154254078:+	chr1	154254078	154254079	+	C	C->T	UBAP2L
chr1:154255237:+	chr1	154255237	154255238	+	C	C->T	UBAP2L
chr1:154255241:+	chr1	154255241	154255242	+	C	C->T	UBAP2L
chr1:154255304:+	chr1	154255304	154255305	+	C	C->T	UBAP2L
chr1:154255705:+	chr1	154255705	154255706	+	C	C->T	UBAP2L
chr1:154257231:+	chr1	154257231	154257232	+	C	C->T	UBAP2L
chr1:154257422:+	chr1	154257422	154257423	+	C	C->T	UBAP2L
chr1:154258999:+	chr1	154258999	154259000	+	C	C->T	UBAP2L
chr1:154259016:+	chr1	154259016	154259017	+	C	C->T	UBAP2L
chr1:154259978:+	chr1	154259978	154259979	+	C	C->T	UBAP2L
chr1:154259981:+	chr1	154259981	154259982	+	C	C->T	UBAP2L
chr1:154259990:+	chr1	154259990	154259991	+	C	C->T	UBAP2L
chr1:154263310:+	chr1	154263310	154263311	+	C	C->T	UBAP2L
chr1:154270540:+	chr1	154270540	154270541	+	C	C->T	UBAP2L
chr1:154270693:+	chr1	154270693	154270694	+	C	C->T	UBAP2L
chr1:154273501:+	chr1	154273501	154273502	+	C	C->T	HAX1
chr1:154273530:+	chr1	154273530	154273531	+	C	C->T	HAX1
chr1:154273545:+	chr1	154273545	154273546	+	C	C->T	HAX1
chr1:154273811:+	chr1	154273811	154273812	+	C	C->T	HAX1
chr1:154273827:+	chr1	154273827	154273828	+	C	C->T	HAX1
chr1:154273837:+	chr1	154273837	154273838	+	C	C->T	HAX1
chr1:154274996:+	chr1	154274996	154274997	+	C	C->T	HAX1
chr1:154275197:+	chr1	154275197	154275198	+	C	C->T	HAX1
chr1:154275710:+	chr1	154275710	154275711	+	C	C->T	HAX1
chr1:15430012:+	chr1	15430012	15430013	+	C	C->T	EFHD2
chr1:154550226:-	chr1	154550226	154550227	-	C	C->T	UBE2Q1
chr1:154550234:-	chr1	154550234	154550235	-	C	C->T	UBE2Q1
chr1:154582336:-	chr1	154582336	154582337	-	C	C->T	ADAR
chr1:154588574:-	chr1	154588574	154588575	-	C	C->T	ADAR
chr1:154588645:-	chr1	154588645	154588646	-	C	C->T	ADAR
chr1:154957895:-	chr1	154957895	154957896	-	C	C->T	PYGO2
chr1:154962708:-	chr1	154962708	154962709	-	C	C->T	SHC1
chr1:154963032:-	chr1	154963032	154963033	-	C	C->T	SHC1
chr1:154963871:-	chr1	154963871	154963872	-	C	C->T	SHC1
chr1:154978810:+	chr1	154978810	154978811	+	C	C->T	CKS1B
chr1:154992971:+	chr1	154992971	154992972	+	C	C->T	FLAD1
chr1:155137619:+	chr1	155137619	155137620	+	C	C->T	SLC50A1
chr1:155137700:+	chr1	155137700	155137701	+	C	C->T	SLC50A1
chr1:155137718:+	chr1	155137718	155137719	+	C	C->T	SLC50A1
chr1:155137994:+	chr1	155137994	155137995	+	C	C->T	SLC50A1
chr1:155169532:-	chr1	155169532	155169533	-	C	C->T	KRTCAP2
chr1:155238606:-	chr1	155238606	155238607	-	C	C->T	GBA
chr1:155247757:-	chr1	155247757	155247758	-	C	C->T	FAM189B
chr1:155248468:-	chr1	155248468	155248469	-	C	C->T	FAM189B
chr1:155250279:-	chr1	155250279	155250280	-	C	C->T	FAM189B
chr1:155250663:-	chr1	155250663	155250664	-	C	C->T	FAM189B
chr1:155251518:-	chr1	155251518	155251519	-	C	C->T	FAM189B
chr1:155251776:-	chr1	155251776	155251777	-	C	C->T	FAM189B
chr1:155253679:-	chr1	155253679	155253680	-	C	C->T	FAM189B
chr1:155253684:-	chr1	155253684	155253685	-	C	C->T	FAM189B
chr1:155256126:-	chr1	155256126	155256127	-	C	C->T	SCAMP3
chr1:155256131:-	chr1	155256131	155256132	-	C	C->T	SCAMP3
chr1:155256139:-	chr1	155256139	155256140	-	C	C->T	SCAMP3
chr1:155256228:-	chr1	155256228	155256229	-	C	C->T	SCAMP3
chr1:155257631:-	chr1	155257631	155257632	-	C	C->T	SCAMP3
chr1:155261683:-	chr1	155261683	155261684	-	C	C->T	SCAMP3
chr1:155330670:+	chr1	155330670	155330671	+	C	C->T	RUSC1
chr1:155330711:+	chr1	155330711	155330712	+	C	C->T	RUSC1
chr1:155330868:+	chr1	155330868	155330869	+	C	C->T	RUSC1
chr1:155330892:+	chr1	155330892	155330893	+	C	C->T	RUSC1
chr1:155330908:+	chr1	155330908	155330909	+	C	C->T	RUSC1
chr1:155330939:+	chr1	155330939	155330940	+	C	C->T	RUSC1
chr1:155660546:-	chr1	155660546	155660547	-	C	C->T	YY1AP1
chr1:155668693:-	chr1	155668693	155668694	-	C	C->T	YY1AP1
chr1:155725388:+	chr1	155725388	155725389	+	C	C->T	DAP3
chr1:155725452:+	chr1	155725452	155725453	+	C	C->T	DAP3
chr1:156009083:-	chr1	156009083	156009084	-	C	C->T	SSR2
chr1:156009323:-	chr1	156009323	156009324	-	C	C->T	SSR2
chr1:156009563:-	chr1	156009563	156009564	-	C	C->T	SSR2
chr1:156036779:-	chr1	156036779	156036780	-	C	C->T	UBQLN4
chr1:156041608:-	chr1	156041608	156041609	-	C	C->T	UBQLN4
chr1:156058450:+	chr1	156058450	156058451	+	C	C->T	LAMTOR2
chr1:156212415:+	chr1	156212415	156212416	+	C	C->T	SLC25A44
chr1:156266063:-	chr1	156266063	156266064	-	C	C->T	SMG5
chr1:156266664:-	chr1	156266664	156266665	-	C	C->T	SMG5
chr1:156267517:-	chr1	156267517	156267518	-	C	C->T	SMG5
chr1:156268127:-	chr1	156268127	156268128	-	C	C->T	SMG5
chr1:156268152:-	chr1	156268152	156268153	-	C	C->T	SMG5
chr1:156268173:-	chr1	156268173	156268174	-	C	C->T	SMG5
chr1:156268308:-	chr1	156268308	156268309	-	C	C->T	SMG5
chr1:156277934:-	chr1	156277934	156277935	-	C	C->T	SMG5
chr1:156277960:-	chr1	156277960	156277961	-	C	C->T	SMG5
chr1:156278983:-	chr1	156278983	156278984	-	C	C->T	SMG5
chr1:156279003:-	chr1	156279003	156279004	-	C	C->T	SMG5
chr1:156309035:-	chr1	156309035	156309036	-	C	C->T	CCT3
chr1:156309039:-	chr1	156309039	156309040	-	C	C->T	CCT3
chr1:156309041:-	chr1	156309041	156309042	-	C	C->T	CCT3
chr1:156309116:-	chr1	156309116	156309117	-	C	C->T	CCT3
chr1:1563940:-	chr1	1563940	1563941	-	C	C->T	SSU72
chr1:1564780:-	chr1	1564780	1564781	-	C	C->T	SSU72
chr1:1564801:-	chr1	1564801	1564802	-	C	C->T	SSU72
chr1:156594117:+	chr1	156594117	156594118	+	C	C->T	NAXE
chr1:156594239:+	chr1	156594239	156594240	+	C	C->T	NAXE
chr1:156727644:-	chr1	156727644	156727645	-	C	C->T	ISG20L2
chr1:156742153:-	chr1	156742153	156742154	-	C	C->T	HDGF
chr1:156742182:-	chr1	156742182	156742183	-	C	C->T	HDGF
chr1:156742572:-	chr1	156742572	156742573	-	C	C->T	HDGF
chr1:156742586:-	chr1	156742586	156742587	-	C	C->T	HDGF
chr1:156742627:-	chr1	156742627	156742628	-	C	C->T	HDGF
chr1:156742629:-	chr1	156742629	156742630	-	C	C->T	HDGF
chr1:156742734:-	chr1	156742734	156742735	-	C	C->T	HDGF
chr1:156743320:-	chr1	156743320	156743321	-	C	C->T	HDGF
chr1:156743324:-	chr1	156743324	156743325	-	C	C->T	HDGF
chr1:156800666:+	chr1	156800666	156800667	+	C	C->T	PRCC
chr1:159918294:-	chr1	159918294	159918295	-	C	C->T	TAGLN2
chr1:159918350:-	chr1	159918350	159918351	-	C	C->T	TAGLN2
chr1:159918400:-	chr1	159918400	159918401	-	C	C->T	TAGLN2
chr1:159918581:-	chr1	159918581	159918582	-	C	C->T	TAGLN2
chr1:159918612:-	chr1	159918612	159918613	-	C	C->T	TAGLN2
chr1:159918618:-	chr1	159918618	159918619	-	C	C->T	TAGLN2
chr1:159918726:-	chr1	159918726	159918727	-	C	C->T	TAGLN2
chr1:160213584:+	chr1	160213584	160213585	+	C	C->T	PEA15
chr1:160213588:+	chr1	160213588	160213589	+	C	C->T	PEA15
chr1:160213611:+	chr1	160213611	160213612	+	C	C->T	PEA15
chr1:160213869:+	chr1	160213869	160213870	+	C	C->T	PEA15
chr1:160214138:+	chr1	160214138	160214139	+	C	C->T	PEA15
chr1:160214240:+	chr1	160214240	160214241	+	C	C->T	PEA15
chr1:160214248:+	chr1	160214248	160214249	+	C	C->T	PEA15
chr1:160214292:+	chr1	160214292	160214293	+	C	C->T	PEA15
chr1:160214294:+	chr1	160214294	160214295	+	C	C->T	PEA15
chr1:160214451:+	chr1	160214451	160214452	+	C	C->T	PEA15
chr1:160214470:+	chr1	160214470	160214471	+	C	C->T	PEA15
chr1:160214500:+	chr1	160214500	160214501	+	C	C->T	PEA15
chr1:160214526:+	chr1	160214526	160214527	+	C	C->T	PEA15
chr1:160214597:+	chr1	160214597	160214598	+	C	C->T	PEA15
chr1:160214628:+	chr1	160214628	160214629	+	C	C->T	PEA15
chr1:160214939:+	chr1	160214939	160214940	+	A	A->G	PEA15
chr1:160214972:+	chr1	160214972	160214973	+	C	C->T	PEA15
chr1:160214984:+	chr1	160214984	160214985	+	C	C->T	PEA15
chr1:160214986:+	chr1	160214986	160214987	+	C	C->T	PEA15
chr1:160214988:+	chr1	160214988	160214989	+	C	C->T	PEA15
chr1:160215001:+	chr1	160215001	160215002	+	C	C->T	PEA15
chr1:160215024:+	chr1	160215024	160215025	+	C	C->T	PEA15
chr1:160215226:+	chr1	160215226	160215227	+	C	C->T	PEA15
chr1:160215245:+	chr1	160215245	160215246	+	C	C->T	PEA15
chr1:160215254:+	chr1	160215254	160215255	+	C	C->T	PEA15
chr1:160277670:-	chr1	160277670	160277671	-	C	C->T	PEX19
chr1:160278028:-	chr1	160278028	160278029	-	C	C->T	PEX19
chr1:160278702:-	chr1	160278702	160278703	-	C	C->T	PEX19
chr1:160278706:-	chr1	160278706	160278707	-	C	C->T	PEX19
chr1:160278767:-	chr1	160278767	160278768	-	C	C->T	PEX19
chr1:160278896:-	chr1	160278896	160278897	-	C	C->T	PEX19
chr1:160278908:-	chr1	160278908	160278909	-	C	C->T	PEX19
chr1:160279022:-	chr1	160279022	160279023	-	A	A->G	PEX19
chr1:160289958:-	chr1	160289958	160289959	-	C	C->T	COPA
chr1:160290031:-	chr1	160290031	160290032	-	C	C->T	COPA
chr1:160290044:-	chr1	160290044	160290045	-	C	C->T	COPA
chr1:160290084:-	chr1	160290084	160290085	-	C	C->T	COPA
chr1:160358161:+	chr1	160358161	160358162	+	C	C->T	NCSTN
chr1:160358306:+	chr1	160358306	160358307	+	C	C->T	NCSTN
chr1:160358308:+	chr1	160358308	160358309	+	C	C->T	NCSTN
chr1:160998789:-	chr1	160998789	160998790	-	C	C->T	F11R
chr1:161158560:+	chr1	161158560	161158561	+	C	C->T	UFC1
chr1:161158567:+	chr1	161158567	161158568	+	C	C->T	UFC1
chr1:161158576:+	chr1	161158576	161158577	+	C	C->T	UFC1
chr1:161158589:+	chr1	161158589	161158590	+	C	C->T	UFC1
chr1:161158646:+	chr1	161158646	161158647	+	C	C->T	UFC1
chr1:161158706:+	chr1	161158706	161158707	+	C	C->T	UFC1
chr1:161158718:+	chr1	161158718	161158719	+	C	C->T	UFC1
chr1:161158758:+	chr1	161158758	161158759	+	C	C->T	UFC1
chr1:161158785:+	chr1	161158785	161158786	+	C	C->T	UFC1
chr1:161171783:-	chr1	161171783	161171784	-	C	C->T	B4GALT3
chr1:161171814:-	chr1	161171814	161171815	-	C	C->T	B4GALT3
chr1:161171837:-	chr1	161171837	161171838	-	C	C->T	B4GALT3
chr1:161362473:+	chr1	161362473	161362474	+	C	C->T	SDHC
chr1:161362679:+	chr1	161362679	161362680	+	C	C->T	SDHC
chr1:161753154:+	chr1	161753154	161753155	+	C	C->T	DUSP12
chr1:161958648:+	chr1	161958648	161958649	+	C	C->T	ATF6
chr1:161958762:+	chr1	161958762	161958763	+	C	C->T	ATF6
chr1:162576836:+	chr1	162576836	162576837	+	C	C->T	UAP1
chr1:16395252:+	chr1	16395252	16395253	+	C	C->T	SZRD1
chr1:16395533:+	chr1	16395533	16395534	+	C	C->T	SZRD1
chr1:16395570:+	chr1	16395570	16395571	+	C	C->T	SZRD1
chr1:16395844:+	chr1	16395844	16395845	+	C	C->T	SZRD1
chr1:16395848:+	chr1	16395848	16395849	+	C	C->T	SZRD1
chr1:16396109:+	chr1	16396109	16396110	+	C	C->T	SZRD1
chr1:16396970:+	chr1	16396970	16396971	+	A	A->G	SZRD1
chr1:16396986:+	chr1	16396986	16396987	+	C	C->T	SZRD1
chr1:16397360:+	chr1	16397360	16397361	+	C	C->T	SZRD1
chr1:16397652:+	chr1	16397652	16397653	+	C	C->T	SZRD1
chr1:16459855:+	chr1	16459855	16459856	+	C	C->T	NECAP2
chr1:165727715:-	chr1	165727715	165727716	-	C	C->T	TMCO1
chr1:165727897:-	chr1	165727897	165727898	-	C	C->T	TMCO1
chr1:165727930:-	chr1	165727930	165727931	-	C	C->T	TMCO1
chr1:165727969:-	chr1	165727969	165727970	-	C	C->T	TMCO1
chr1:165727980:-	chr1	165727980	165727981	-	C	C->T	TMCO1
chr1:165727982:-	chr1	165727982	165727983	-	C	C->T	TMCO1
chr1:165727984:-	chr1	165727984	165727985	-	C	C->T	TMCO1
chr1:165728118:-	chr1	165728118	165728119	-	C	C->T	TMCO1
chr1:165907895:+	chr1	165907895	165907896	+	C	C->T	UCK2
chr1:165907997:+	chr1	165907997	165907998	+	C	C->T	UCK2
chr1:165908023:+	chr1	165908023	165908024	+	C	C->T	UCK2
chr1:167541372:-	chr1	167541372	167541373	-	C	C->T	CREG1
chr1:167541388:-	chr1	167541388	167541389	-	C	C->T	CREG1
chr1:167541394:-	chr1	167541394	167541395	-	C	C->T	CREG1
chr1:167541401:-	chr1	167541401	167541402	-	C	C->T	CREG1
chr1:167541407:-	chr1	167541407	167541408	-	C	C->T	CREG1
chr1:167541433:-	chr1	167541433	167541434	-	C	C->T	CREG1
chr1:167541548:-	chr1	167541548	167541549	-	C	C->T	CREG1
chr1:167772357:+	chr1	167772357	167772358	+	C	C->T	MPZL1
chr1:167787878:+	chr1	167787878	167787879	+	C	C->T	MPZL1
chr1:167789158:+	chr1	167789158	167789159	+	C	C->T	MPZL1
chr1:167789179:+	chr1	167789179	167789180	+	C	C->T	MPZL1
chr1:167789868:+	chr1	167789868	167789869	+	C	C->T	MPZL1
chr1:167790568:+	chr1	167790568	167790569	+	C	C->T	MPZL1
chr1:167790625:+	chr1	167790625	167790626	+	C	C->T	MPZL1
chr1:167790667:+	chr1	167790667	167790668	+	C	C->T	MPZL1
chr1:17018879:-	chr1	17018879	17018880	-	C	C->T	SDHB
chr1:17033093:-	chr1	17033093	17033094	-	C	C->T	SDHB
chr1:17044798:-	chr1	17044798	17044799	-	C	C->T	SDHB
chr1:173488035:+	chr1	173488035	173488036	+	C	C->T	PRDX6
chr1:173488207:+	chr1	173488207	173488208	+	C	C->T	PRDX6
chr1:173488225:+	chr1	173488225	173488226	+	C	C->T	PRDX6
chr1:173488273:+	chr1	173488273	173488274	+	C	C->T	PRDX6
chr1:173488291:+	chr1	173488291	173488292	+	C	C->T	PRDX6
chr1:173853899:+	chr1	173853899	173853900	+	C	C->T	DARS2
chr1:173858163:+	chr1	173858163	173858164	+	C	C->T	DARS2
chr1:17407516:-	chr1	17407516	17407517	-	C	C->T	RCC2
chr1:17407693:-	chr1	17407693	17407694	-	C	C->T	RCC2
chr1:17408658:-	chr1	17408658	17408659	-	C	C->T	RCC2
chr1:17408747:-	chr1	17408747	17408748	-	C	C->T	RCC2
chr1:17408759:-	chr1	17408759	17408760	-	C	C->T	RCC2
chr1:17409076:-	chr1	17409076	17409077	-	C	C->T	RCC2
chr1:175014561:-	chr1	175014561	175014562	-	C	C->T	MRPS14
chr1:1785469:-	chr1	1785469	1785470	-	C	C->T	GNB1
chr1:1785503:-	chr1	1785503	1785504	-	C	C->T	GNB1
chr1:1785514:-	chr1	1785514	1785515	-	C	C->T	GNB1
chr1:1785519:-	chr1	1785519	1785520	-	C	C->T	GNB1
chr1:1786849:-	chr1	1786849	1786850	-	C	C->T	GNB1
chr1:1786855:-	chr1	1786855	1786856	-	C	C->T	GNB1
chr1:1786943:-	chr1	1786943	1786944	-	C	C->T	GNB1
chr1:1786965:-	chr1	1786965	1786966	-	C	C->T	GNB1
chr1:1786971:-	chr1	1786971	1786972	-	C	C->T	GNB1
chr1:1786975:-	chr1	1786975	1786976	-	C	C->T	GNB1
chr1:1787010:-	chr1	1787010	1787011	-	C	C->T	GNB1
chr1:179076103:+	chr1	179076103	179076104	+	C	C->T	FAM20B
chr1:179076111:+	chr1	179076111	179076112	+	C	C->T	FAM20B
chr1:179076165:+	chr1	179076165	179076166	+	C	C->T	FAM20B
chr1:179076169:+	chr1	179076169	179076170	+	C	C->T	FAM20B
chr1:179076210:+	chr1	179076210	179076211	+	C	C->T	FAM20B
chr1:179076260:+	chr1	179076260	179076261	+	C	C->T	FAM20B
chr1:180288289:-	chr1	180288289	180288290	-	C	C->T	ACBD6
chr1:182382931:-	chr1	182382931	182382932	-	C	C->T	GLUL
chr1:182382979:-	chr1	182382979	182382980	-	C	C->T	GLUL
chr1:182382999:-	chr1	182382999	182383000	-	C	C->T	GLUL
chr1:182383352:-	chr1	182383352	182383353	-	C	C->T	GLUL
chr1:182383476:-	chr1	182383476	182383477	-	C	C->T	GLUL
chr1:182383640:-	chr1	182383640	182383641	-	C	C->T	GLUL
chr1:182384138:-	chr1	182384138	182384139	-	C	C->T	GLUL
chr1:182384143:-	chr1	182384143	182384144	-	C	C->T	GLUL
chr1:182384317:-	chr1	182384317	182384318	-	C	C->T	GLUL
chr1:182384350:-	chr1	182384350	182384351	-	C	C->T	GLUL
chr1:182384398:-	chr1	182384398	182384399	-	C	C->T	GLUL
chr1:182384413:-	chr1	182384413	182384414	-	C	C->T	GLUL
chr1:182384471:-	chr1	182384471	182384472	-	C	C->T	GLUL
chr1:182391771:-	chr1	182391771	182391772	-	A	A->G	GLUL
chr1:182860129:+	chr1	182860129	182860130	+	A	A->G	DHX9
chr1:182876866:+	chr1	182876866	182876867	+	C	C->T	DHX9
chr1:182876894:+	chr1	182876894	182876895	+	C	C->T	DHX9
chr1:182883328:+	chr1	182883328	182883329	+	C	C->T	DHX9
chr1:182883526:+	chr1	182883526	182883527	+	C	C->T	DHX9
chr1:182883553:+	chr1	182883553	182883554	+	C	C->T	DHX9
chr1:183143073:+	chr1	183143073	183143074	+	C	C->T	LAMC1
chr1:183144050:+	chr1	183144050	183144051	+	C	C->T	LAMC1
chr1:183553183:+	chr1	183553183	183553184	+	C	C->T	SMG7
chr1:183553630:+	chr1	183553630	183553631	+	C	C->T	SMG7
chr1:183626958:-	chr1	183626958	183626959	-	C	C->T	ARPC5
chr1:183627483:-	chr1	183627483	183627484	-	C	C->T	ARPC5
chr1:18872718:-	chr1	18872718	18872719	-	C	C->T	ALDH4A1
chr1:19084505:-	chr1	19084505	19084506	-	C	C->T	UBR4
chr1:19084631:-	chr1	19084631	19084632	-	C	C->T	UBR4
chr1:19219165:-	chr1	19219165	19219166	-	C	C->T	EMC1
chr1:19304141:-	chr1	19304141	19304142	-	C	C->T	AKR7A2
chr1:19325526:+	chr1	19325526	19325527	+	C	C->T	SLC66A1
chr1:19339222:-	chr1	19339222	19339223	-	C	C->T	CAPZB
chr1:19339402:-	chr1	19339402	19339403	-	C	C->T	CAPZB
chr1:19339422:-	chr1	19339422	19339423	-	C	C->T	CAPZB
chr1:19339469:-	chr1	19339469	19339470	-	C	C->T	CAPZB
chr1:19339478:-	chr1	19339478	19339479	-	C	C->T	CAPZB
chr1:19910912:+	chr1	19910912	19910913	+	C	C->T	OTUD3
chr1:201134892:-	chr1	201134892	201134893	-	C	C->T	TMEM9
chr1:201135504:-	chr1	201135504	201135505	-	C	C->T	TMEM9
chr1:201869626:+	chr1	201869626	201869627	+	C	C->T	IPO9
chr1:201874924:+	chr1	201874924	201874925	+	C	C->T	IPO9
chr1:201876017:+	chr1	201876017	201876018	+	C	C->T	IPO9
chr1:201876188:+	chr1	201876188	201876189	+	C	C->T	IPO9
chr1:201876274:+	chr1	201876274	201876275	+	C	C->T	IPO9
chr1:201876667:+	chr1	201876667	201876668	+	C	C->T	IPO9
chr1:202005838:+	chr1	202005838	202005839	+	C	C->T	RNPEP
chr1:202891593:-	chr1	202891593	202891594	-	C	C->T	KLHL12
chr1:202892187:-	chr1	202892187	202892188	-	C	C->T	KLHL12
chr1:202941047:-	chr1	202941047	202941048	-	C	C->T	ADIPOR1
chr1:202941160:-	chr1	202941160	202941161	-	C	C->T	ADIPOR1
chr1:202941282:-	chr1	202941282	202941283	-	C	C->T	ADIPOR1
chr1:202941299:-	chr1	202941299	202941300	-	C	C->T	ADIPOR1
chr1:202941307:-	chr1	202941307	202941308	-	C	C->T	ADIPOR1
chr1:202941312:-	chr1	202941312	202941313	-	C	C->T	ADIPOR1
chr1:202941404:-	chr1	202941404	202941405	-	C	C->T	ADIPOR1
chr1:202941584:-	chr1	202941584	202941585	-	C	C->T	ADIPOR1
chr1:202941591:-	chr1	202941591	202941592	-	C	C->T	ADIPOR1
chr1:202943938:-	chr1	202943938	202943939	-	C	C->T	ADIPOR1
chr1:202943943:-	chr1	202943943	202943944	-	C	C->T	ADIPOR1
chr1:202944991:-	chr1	202944991	202944992	-	C	C->T	ADIPOR1
chr1:202945113:-	chr1	202945113	202945114	-	C	C->T	ADIPOR1
chr1:202945135:-	chr1	202945135	202945136	-	C	C->T	ADIPOR1
chr1:202946562:-	chr1	202946562	202946563	-	C	C->T	ADIPOR1
chr1:203869906:+	chr1	203869906	203869907	+	C	C->T	SNRPE
chr1:203870059:+	chr1	203870059	203870060	+	C	C->T	SNRPE
chr1:204140098:-	chr1	204140098	204140099	-	C	C->T	ETNK2
chr1:20500307:-	chr1	20500307	20500308	-	C	C->T	MUL1
chr1:205713807:-	chr1	205713807	205713808	-	C	C->T	NUCKS1
chr1:205713893:-	chr1	205713893	205713894	-	C	C->T	NUCKS1
chr1:205714034:-	chr1	205714034	205714035	-	C	C->T	NUCKS1
chr1:205715104:-	chr1	205715104	205715105	-	C	C->T	NUCKS1
chr1:205715576:-	chr1	205715576	205715577	-	C	C->T	NUCKS1
chr1:205715713:-	chr1	205715713	205715714	-	C	C->T	NUCKS1
chr1:205715876:-	chr1	205715876	205715877	-	A	A->G	NUCKS1
chr1:205716963:-	chr1	205716963	205716964	-	C	C->T	NUCKS1
chr1:205716992:-	chr1	205716992	205716993	-	C	C->T	NUCKS1
chr1:205717011:-	chr1	205717011	205717012	-	C	C->T	NUCKS1
chr1:205717039:-	chr1	205717039	205717040	-	C	C->T	NUCKS1
chr1:205717041:-	chr1	205717041	205717042	-	C	C->T	NUCKS1
chr1:205717071:-	chr1	205717071	205717072	-	C	C->T	NUCKS1
chr1:20652246:-	chr1	20652246	20652247	-	C	C->T	DDOST
chr1:20652632:-	chr1	20652632	20652633	-	C	C->T	DDOST
chr1:20652908:-	chr1	20652908	20652909	-	C	C->T	DDOST
chr1:206595750:-	chr1	206595750	206595751	-	C	C->T	EIF2D
chr1:206599043:-	chr1	206599043	206599044	-	C	C->T	EIF2D
chr1:206599576:-	chr1	206599576	206599577	-	C	C->T	EIF2D
chr1:206733149:+	chr1	206733149	206733150	+	C	C->T	MAPKAPK2
chr1:207331138:+	chr1	207331138	207331139	+	C	C->T	CD55
chr1:20942152:-	chr1	20942152	20942153	-	C	C->T	EIF4G3
chr1:20980349:-	chr1	20980349	20980350	-	C	C->T	EIF4G3
chr1:209856683:+	chr1	209856683	209856684	+	C	C->T	UTP25
chr1:212104496:+	chr1	212104496	212104497	+	C	C->T	DTL
chr1:212360838:+	chr1	212360838	212360839	+	C	C->T	PPP2R5A
chr1:212446029:+	chr1	212446029	212446030	+	C	C->T	NENF
chr1:2193872:-	chr1	2193872	2193873	-	C	C->T	FAAP20
chr1:219968769:-	chr1	219968769	219968770	-	C	C->T	EPRS1
chr1:219968808:-	chr1	219968808	219968809	-	C	C->T	EPRS1
chr1:220147543:+	chr1	220147543	220147544	+	C	C->T	IARS2
chr1:220147594:+	chr1	220147594	220147595	+	C	C->T	IARS2
chr1:220147596:+	chr1	220147596	220147597	+	C	C->T	IARS2
chr1:220147669:+	chr1	220147669	220147670	+	C	C->T	IARS2
chr1:22091562:+	chr1	22091562	22091563	+	C	C->T	CDC42
chr1:22092038:+	chr1	22092038	22092039	+	C	C->T	CDC42
chr1:22092081:+	chr1	22092081	22092082	+	C	C->T	CDC42
chr1:22092467:+	chr1	22092467	22092468	+	C	C->T	CDC42
chr1:22092506:+	chr1	22092506	22092507	+	C	C->T	CDC42
chr1:223222041:-	chr1	223222041	223222042	-	C	C->T	SUSD4
chr1:223775482:+	chr1	223775482	223775483	+	C	C->T	CAPN2
chr1:223775526:+	chr1	223775526	223775527	+	C	C->T	CAPN2
chr1:223775562:+	chr1	223775562	223775563	+	C	C->T	CAPN2
chr1:223775576:+	chr1	223775576	223775577	+	C	C->T	CAPN2
chr1:223775640:+	chr1	223775640	223775641	+	C	C->T	CAPN2
chr1:223775694:+	chr1	223775694	223775695	+	C	C->T	CAPN2
chr1:223780636:-	chr1	223780636	223780637	-	C	C->T	TP53BP2
chr1:224158597:+	chr1	224158597	224158598	+	C	C->T	FBXO28
chr1:224192795:+	chr1	224192795	224192796	+	A	A->G	DEGS1
chr1:224375865:+	chr1	224375865	224375866	+	C	C->T	CNIH4
chr1:224375904:+	chr1	224375904	224375905	+	C	C->T	CNIH4
chr1:224389555:-	chr1	224389555	224389556	-	C	C->T	WDR26
chr1:225401568:-	chr1	225401568	225401569	-	C	C->T	LBR
chr1:225403275:-	chr1	225403275	225403276	-	C	C->T	LBR
chr1:225496197:-	chr1	225496197	225496198	-	C	C->T	ENAH
chr1:225497654:-	chr1	225497654	225497655	-	A	A->G	ENAH
chr1:225530615:-	chr1	225530615	225530616	-	C	C->T	ENAH
chr1:225789991:+	chr1	225789991	225789992	+	C	C->T	SRP9
chr1:225790057:+	chr1	225790057	225790058	+	C	C->T	SRP9
chr1:225790072:+	chr1	225790072	225790073	+	C	C->T	SRP9
chr1:225790089:+	chr1	225790089	225790090	+	C	C->T	SRP9
chr1:225790101:+	chr1	225790101	225790102	+	C	C->T	SRP9
chr1:225790125:+	chr1	225790125	225790126	+	C	C->T	SRP9
chr1:225790152:+	chr1	225790152	225790153	+	C	C->T	SRP9
chr1:225790209:+	chr1	225790209	225790210	+	C	C->T	SRP9
chr1:225790227:+	chr1	225790227	225790228	+	C	C->T	SRP9
chr1:225790256:+	chr1	225790256	225790257	+	C	C->T	SRP9
chr1:225845199:+	chr1	225845199	225845200	+	C	C->T	EPHX1
chr1:225845497:+	chr1	225845497	225845498	+	C	C->T	EPHX1
chr1:226360793:-	chr1	226360793	226360794	-	C	C->T	PARP1
chr1:226361126:-	chr1	226361126	226361127	-	C	C->T	PARP1
chr1:226361153:-	chr1	226361153	226361154	-	C	C->T	PARP1
chr1:226361326:-	chr1	226361326	226361327	-	C	C->T	PARP1
chr1:226361351:-	chr1	226361351	226361352	-	C	C->T	PARP1
chr1:226361531:-	chr1	226361531	226361532	-	C	C->T	PARP1
chr1:226362027:-	chr1	226362027	226362028	-	C	C->T	PARP1
chr1:226367485:-	chr1	226367485	226367486	-	C	C->T	PARP1
chr1:227781001:+	chr1	227781001	227781002	+	C	C->T	SNAP47
chr1:227781005:+	chr1	227781005	227781006	+	C	C->T	SNAP47
chr1:227781023:+	chr1	227781023	227781024	+	C	C->T	SNAP47
chr1:227781071:+	chr1	227781071	227781072	+	C	C->T	SNAP47
chr1:228098070:+	chr1	228098070	228098071	+	C	C->T	ARF1
chr1:228098275:+	chr1	228098275	228098276	+	C	C->T	ARF1
chr1:228098459:+	chr1	228098459	228098460	+	C	C->T	ARF1
chr1:228099022:+	chr1	228099022	228099023	+	C	C->T	ARF1
chr1:228099024:+	chr1	228099024	228099025	+	C	C->T	ARF1
chr1:228099067:+	chr1	228099067	228099068	+	C	C->T	ARF1
chr1:228099097:+	chr1	228099097	228099098	+	C	C->T	ARF1
chr1:228099104:+	chr1	228099104	228099105	+	C	C->T	ARF1
chr1:228099111:+	chr1	228099111	228099112	+	C	C->T	ARF1
chr1:228099137:+	chr1	228099137	228099138	+	C	C->T	ARF1
chr1:228099145:+	chr1	228099145	228099146	+	C	C->T	ARF1
chr1:228141202:+	chr1	228141202	228141203	+	C	C->T	GUK1
chr1:228146031:+	chr1	228146031	228146032	+	C	C->T	GUK1
chr1:228146878:+	chr1	228146878	228146879	+	C	C->T	GUK1
chr1:229288738:+	chr1	229288738	229288739	+	C	C->T	RAB4A
chr1:229295868:+	chr1	229295868	229295869	+	C	C->T	RAB4A
chr1:229303984:+	chr1	229303984	229303985	+	C	C->T	RAB4A
chr1:229304580:+	chr1	229304580	229304581	+	C	C->T	RAB4A
chr1:229602612:-	chr1	229602612	229602613	-	C	C->T	TAF5L
chr1:229602617:-	chr1	229602617	229602618	-	C	C->T	TAF5L
chr1:229602620:-	chr1	229602620	229602621	-	C	C->T	TAF5L
chr1:230279541:+	chr1	230279541	230279542	+	C	C->T	GALNT2
chr1:230279553:+	chr1	230279553	230279554	+	C	C->T	GALNT2
chr1:230279593:+	chr1	230279593	230279594	+	C	C->T	GALNT2
chr1:230279610:+	chr1	230279610	230279611	+	C	C->T	GALNT2
chr1:230279613:+	chr1	230279613	230279614	+	C	C->T	GALNT2
chr1:230279622:+	chr1	230279622	230279623	+	C	C->T	GALNT2
chr1:230279957:+	chr1	230279957	230279958	+	C	C->T	GALNT2
chr1:230280014:+	chr1	230280014	230280015	+	C	C->T	GALNT2
chr1:230280084:+	chr1	230280084	230280085	+	C	C->T	GALNT2
chr1:230280104:+	chr1	230280104	230280105	+	C	C->T	GALNT2
chr1:230280454:+	chr1	230280454	230280455	+	C	C->T	GALNT2
chr1:230281765:+	chr1	230281765	230281766	+	C	C->T	GALNT2
chr1:230281788:+	chr1	230281788	230281789	+	C	C->T	GALNT2
chr1:23055940:+	chr1	23055940	23055941	+	C	C->T	KDM1A
chr1:23055999:+	chr1	23055999	23056000	+	C	C->T	KDM1A
chr1:2307780:+	chr1	2307780	2307781	+	C	C->T	SKI
chr1:2307947:+	chr1	2307947	2307948	+	C	C->T	SKI
chr1:2308046:+	chr1	2308046	2308047	+	C	C->T	SKI
chr1:23081506:+	chr1	23081506	23081507	+	C	C->T	KDM1A
chr1:23082308:+	chr1	23082308	23082309	+	C	C->T	KDM1A
chr1:23083435:+	chr1	23083435	23083436	+	C	C->T	KDM1A
chr1:23083445:+	chr1	23083445	23083446	+	C	C->T	KDM1A
chr1:23083586:+	chr1	23083586	23083587	+	C	C->T	KDM1A
chr1:230837396:-	chr1	230837396	230837397	-	C	C->T	C1orf198
chr1:230837681:-	chr1	230837681	230837682	-	C	C->T	C1orf198
chr1:230838427:-	chr1	230838427	230838428	-	C	C->T	C1orf198
chr1:230906567:-	chr1	230906567	230906568	-	C	C->T	TTC13
chr1:231000192:+	chr1	231000192	231000193	+	C	C->T	ARV1
chr1:231000402:+	chr1	231000402	231000403	+	C	C->T	ARV1
chr1:231262784:+	chr1	231262784	231262785	+	C	C->T	GNPAT
chr1:231267826:+	chr1	231267826	231267827	+	C	C->T	GNPAT
chr1:231277536:+	chr1	231277536	231277537	+	C	C->T	GNPAT
chr1:231277582:+	chr1	231277582	231277583	+	C	C->T	GNPAT
chr1:231277596:+	chr1	231277596	231277597	+	C	C->T	GNPAT
chr1:231277598:+	chr1	231277598	231277599	+	C	C->T	GNPAT
chr1:231277630:+	chr1	231277630	231277631	+	C	C->T	GNPAT
chr1:231277654:+	chr1	231277654	231277655	+	C	C->T	GNPAT
chr1:231277663:+	chr1	231277663	231277664	+	C	C->T	GNPAT
chr1:231277784:+	chr1	231277784	231277785	+	C	C->T	GNPAT
chr1:231364582:-	chr1	231364582	231364583	-	C	C->T	EGLN1
chr1:23310316:-	chr1	23310316	23310317	-	C	C->T	HNRNPR
chr1:23310428:-	chr1	23310428	23310429	-	C	C->T	HNRNPR
chr1:234383896:+	chr1	234383896	234383897	+	C	C->T	COA6
chr1:235109493:-	chr1	235109493	235109494	-	C	C->T	TOMM20
chr1:235109717:-	chr1	235109717	235109718	-	C	C->T	TOMM20
chr1:235109854:-	chr1	235109854	235109855	-	C	C->T	TOMM20
chr1:235109940:-	chr1	235109940	235109941	-	C	C->T	TOMM20
chr1:235109965:-	chr1	235109965	235109966	-	C	C->T	TOMM20
chr1:235110496:-	chr1	235110496	235110497	-	C	C->T	TOMM20
chr1:235110512:-	chr1	235110512	235110513	-	C	C->T	TOMM20
chr1:235110566:-	chr1	235110566	235110567	-	C	C->T	TOMM20
chr1:235110578:-	chr1	235110578	235110579	-	C	C->T	TOMM20
chr1:235110586:-	chr1	235110586	235110587	-	C	C->T	TOMM20
chr1:235110592:-	chr1	235110592	235110593	-	C	C->T	TOMM20
chr1:235110596:-	chr1	235110596	235110597	-	C	C->T	TOMM20
chr1:235110611:-	chr1	235110611	235110612	-	C	C->T	TOMM20
chr1:235110618:-	chr1	235110618	235110619	-	C	C->T	TOMM20
chr1:235110717:-	chr1	235110717	235110718	-	C	C->T	TOMM20
chr1:235110721:-	chr1	235110721	235110722	-	C	C->T	TOMM20
chr1:235110862:-	chr1	235110862	235110863	-	C	C->T	TOMM20
chr1:235110873:-	chr1	235110873	235110874	-	C	C->T	TOMM20
chr1:235110890:-	chr1	235110890	235110891	-	C	C->T	TOMM20
chr1:235110936:-	chr1	235110936	235110937	-	C	C->T	TOMM20
chr1:235111120:-	chr1	235111120	235111121	-	C	C->T	TOMM20
chr1:235111174:-	chr1	235111174	235111175	-	C	C->T	TOMM20
chr1:235111309:-	chr1	235111309	235111310	-	C	C->T	TOMM20
chr1:235342082:+	chr1	235342082	235342083	+	C	C->T	GGPS1
chr1:235342232:+	chr1	235342232	235342233	+	C	C->T	GGPS1
chr1:235552089:-	chr1	235552089	235552090	-	C	C->T	GNG4
chr1:235976835:-	chr1	235976835	235976836	-	C	C->T	NID1
chr1:235977333:-	chr1	235977333	235977334	-	C	C->T	NID1
chr1:235977706:-	chr1	235977706	235977707	-	C	C->T	NID1
chr1:236550785:-	chr1	236550785	236550786	-	C	C->T	HEATR1
chr1:23695829:+	chr1	23695829	23695830	+	C	C->T	RPL11
chr1:23761236:+	chr1	23761236	23761237	+	C	C->T	ELOA
chr1:23786418:+	chr1	23786418	23786419	+	C	C->T	PITHD1
chr1:23787775:+	chr1	23787775	23787776	+	C	C->T	PITHD1
chr1:23788196:+	chr1	23788196	23788197	+	C	C->T	PITHD1
chr1:23795052:+	chr1	23795052	23795053	+	C	C->T	LYPLA2
chr1:23845210:-	chr1	23845210	23845211	-	C	C->T	FUCA1
chr1:23845395:-	chr1	23845395	23845396	-	C	C->T	FUCA1
chr1:23845407:-	chr1	23845407	23845408	-	C	C->T	FUCA1
chr1:23845739:-	chr1	23845739	23845740	-	C	C->T	FUCA1
chr1:23967140:-	chr1	23967140	23967141	-	C	C->T	SRSF10
chr1:2402247:+	chr1	2402247	2402248	+	C	C->T	RER1
chr1:2403214:+	chr1	2403214	2403215	+	C	C->T	RER1
chr1:2403262:+	chr1	2403262	2403263	+	C	C->T	RER1
chr1:2404828:-	chr1	2404828	2404829	-	C	C->T	PEX10
chr1:2405638:-	chr1	2405638	2405639	-	C	C->T	PEX10
chr1:244705853:+	chr1	244705853	244705854	+	C	C->T	DESI2
chr1:244706489:+	chr1	244706489	244706490	+	C	C->T	DESI2
chr1:244708478:+	chr1	244708478	244708479	+	C	C->T	DESI2
chr1:244708546:+	chr1	244708546	244708547	+	C	C->T	DESI2
chr1:24472550:+	chr1	24472550	24472551	+	C	C->T	NIPAL3
chr1:244842245:+	chr1	244842245	244842246	+	C	C->T	COX20
chr1:244854231:-	chr1	244854231	244854232	-	C	C->T	HNRNPU
chr1:244854284:-	chr1	244854284	244854285	-	C	C->T	HNRNPU
chr1:244854362:-	chr1	244854362	244854363	-	C	C->T	HNRNPU
chr1:244854434:-	chr1	244854434	244854435	-	C	C->T	HNRNPU
chr1:24669249:+	chr1	24669249	24669250	+	C	C->T	SRRM1
chr1:246767245:+	chr1	246767245	246767246	+	C	C->T	SCCPDH
chr1:24843242:+	chr1	24843242	24843243	+	C	C->T	CLIC4
chr1:25360760:+	chr1	25360760	25360761	+	C	C->T	TMEM50A
chr1:25360798:+	chr1	25360798	25360799	+	C	C->T	TMEM50A
chr1:25360838:+	chr1	25360838	25360839	+	C	C->T	TMEM50A
chr1:25361566:+	chr1	25361566	25361567	+	C	C->T	TMEM50A
chr1:25361612:+	chr1	25361612	25361613	+	C	C->T	TMEM50A
chr1:25361653:+	chr1	25361653	25361654	+	C	C->T	TMEM50A
chr1:25361655:+	chr1	25361655	25361656	+	C	C->T	TMEM50A
chr1:25361681:+	chr1	25361681	25361682	+	C	C->T	TMEM50A
chr1:25361699:+	chr1	25361699	25361700	+	C	C->T	TMEM50A
chr1:25361811:+	chr1	25361811	25361812	+	C	C->T	TMEM50A
chr1:25361829:+	chr1	25361829	25361830	+	C	C->T	TMEM50A
chr1:25361891:+	chr1	25361891	25361892	+	C	C->T	TMEM50A
chr1:25361945:+	chr1	25361945	25361946	+	C	C->T	TMEM50A
chr1:25361967:+	chr1	25361967	25361968	+	C	C->T	TMEM50A
chr1:25361986:+	chr1	25361986	25361987	+	C	C->T	TMEM50A
chr1:25809113:+	chr1	25809113	25809114	+	C	C->T	SELENON
chr1:25816642:+	chr1	25816642	25816643	+	C	C->T	SELENON
chr1:25816690:+	chr1	25816690	25816691	+	C	C->T	SELENON
chr1:25816693:+	chr1	25816693	25816694	+	C	C->T	SELENON
chr1:25817354:+	chr1	25817354	25817355	+	C	C->T	SELENON
chr1:25817554:+	chr1	25817554	25817555	+	C	C->T	SELENON
chr1:25817566:+	chr1	25817566	25817567	+	C	C->T	SELENON
chr1:25817568:+	chr1	25817568	25817569	+	C	C->T	SELENON
chr1:25832647:+	chr1	25832647	25832648	+	C	C->T	MTFR1L
chr1:25832841:+	chr1	25832841	25832842	+	C	C->T	MTFR1L
chr1:25900427:-	chr1	25900427	25900428	-	C	C->T	STMN1
chr1:25900899:-	chr1	25900899	25900900	-	C	C->T	STMN1
chr1:2591314:+	chr1	2591314	2591315	+	C	C->T	PRXL2B
chr1:26281312:+	chr1	26281312	26281313	+	C	C->T	SH3BGRL3
chr1:26475426:+	chr1	26475426	26475427	+	C	C->T	HMGN2
chr1:26475432:+	chr1	26475432	26475433	+	C	C->T	HMGN2
chr1:26475524:+	chr1	26475524	26475525	+	C	C->T	HMGN2
chr1:26475529:+	chr1	26475529	26475530	+	C	C->T	HMGN2
chr1:26475879:+	chr1	26475879	26475880	+	C	C->T	HMGN2
chr1:26832446:+	chr1	26832446	26832447	+	C	C->T	ZDHHC18
chr1:26832571:+	chr1	26832571	26832572	+	C	C->T	ZDHHC18
chr1:26848629:+	chr1	26848629	26848630	+	C	C->T	ZDHHC18
chr1:26848646:+	chr1	26848646	26848647	+	C	C->T	ZDHHC18
chr1:26850396:+	chr1	26850396	26850397	+	C	C->T	ZDHHC18
chr1:26851217:+	chr1	26851217	26851218	+	C	C->T	ZDHHC18
chr1:26851220:+	chr1	26851220	26851221	+	C	C->T	ZDHHC18
chr1:26854692:+	chr1	26854692	26854693	+	C	C->T	ZDHHC18
chr1:26854976:+	chr1	26854976	26854977	+	C	C->T	ZDHHC18
chr1:26855004:+	chr1	26855004	26855005	+	C	C->T	ZDHHC18
chr1:26855046:+	chr1	26855046	26855047	+	C	C->T	ZDHHC18
chr1:26855070:+	chr1	26855070	26855071	+	C	C->T	ZDHHC18
chr1:26855176:+	chr1	26855176	26855177	+	C	C->T	ZDHHC18
chr1:26886008:-	chr1	26886008	26886009	-	C	C->T	GPN2
chr1:26946382:+	chr1	26946382	26946383	+	C	C->T	NUDC
chr1:26999927:+	chr1	26999927	26999928	+	A	A->G	TRNP1
chr1:27000056:+	chr1	27000056	27000057	+	C	C->T	TRNP1
chr1:27404278:-	chr1	27404278	27404279	-	C	C->T	WASF2
chr1:27404408:-	chr1	27404408	27404409	-	C	C->T	WASF2
chr1:27404525:-	chr1	27404525	27404526	-	C	C->T	WASF2
chr1:27406658:-	chr1	27406658	27406659	-	C	C->T	WASF2
chr1:27407830:-	chr1	27407830	27407831	-	C	C->T	WASF2
chr1:27408187:-	chr1	27408187	27408188	-	C	C->T	WASF2
chr1:27666114:-	chr1	27666114	27666115	-	C	C->T	IFI6
chr1:27666120:-	chr1	27666120	27666121	-	C	C->T	IFI6
chr1:27666126:-	chr1	27666126	27666127	-	C	C->T	IFI6
chr1:27891644:-	chr1	27891644	27891645	-	C	C->T	RPA2
chr1:27891682:-	chr1	27891682	27891683	-	C	C->T	RPA2
chr1:27891700:-	chr1	27891700	27891701	-	C	C->T	RPA2
chr1:27891957:-	chr1	27891957	27891958	-	C	C->T	RPA2
chr1:27892017:-	chr1	27892017	27892018	-	C	C->T	RPA2
chr1:27892030:-	chr1	27892030	27892031	-	C	C->T	RPA2
chr1:28200623:-	chr1	28200623	28200624	-	C	C->T	DNAJC8
chr1:28200954:-	chr1	28200954	28200955	-	C	C->T	DNAJC8
chr1:28200968:-	chr1	28200968	28200969	-	C	C->T	DNAJC8
chr1:28201082:-	chr1	28201082	28201083	-	C	C->T	DNAJC8
chr1:28201169:-	chr1	28201169	28201170	-	C	C->T	DNAJC8
chr1:28201180:-	chr1	28201180	28201181	-	C	C->T	DNAJC8
chr1:28201186:-	chr1	28201186	28201187	-	C	C->T	DNAJC8
chr1:28236567:+	chr1	28236567	28236568	+	C	C->T	ATP5IF1
chr1:28236625:+	chr1	28236625	28236626	+	C	C->T	ATP5IF1
chr1:28236831:+	chr1	28236831	28236832	+	C	C->T	ATP5IF1
chr1:28237302:+	chr1	28237302	28237303	+	C	C->T	ATP5IF1
chr1:28237725:+	chr1	28237725	28237726	+	C	C->T	ATP5IF1
chr1:28237761:+	chr1	28237761	28237762	+	C	C->T	ATP5IF1
chr1:28580638:-	chr1	28580638	28580639	-	C	C->T	SNHG12
chr1:29117232:+	chr1	29117232	29117233	+	C	C->T	EPB41
chr1:29117515:+	chr1	29117515	29117516	+	C	C->T	EPB41
chr1:29117530:+	chr1	29117530	29117531	+	C	C->T	EPB41
chr1:29117905:+	chr1	29117905	29117906	+	C	C->T	EPB41
chr1:29119490:+	chr1	29119490	29119491	+	C	C->T	EPB41
chr1:29119797:+	chr1	29119797	29119798	+	C	C->T	EPB41
chr1:29148183:-	chr1	29148183	29148184	-	C	C->T	SRSF4
chr1:29148185:-	chr1	29148185	29148186	-	C	C->T	SRSF4
chr1:31259894:-	chr1	31259894	31259895	-	C	C->T	SNRNP40
chr1:31260101:-	chr1	31260101	31260102	-	C	C->T	SNRNP40
chr1:31364451:+	chr1	31364451	31364452	+	C	C->T	ZCCHC17
chr1:31364764:+	chr1	31364764	31364765	+	C	C->T	ZCCHC17
chr1:31364779:+	chr1	31364779	31364780	+	C	C->T	ZCCHC17
chr1:31364815:+	chr1	31364815	31364816	+	C	C->T	ZCCHC17
chr1:31425908:+	chr1	31425908	31425909	+	C	C->T	SERINC2
chr1:31907119:-	chr1	31907119	31907120	-	C	C->T	PTP4A2
chr1:31907155:-	chr1	31907155	31907156	-	C	C->T	PTP4A2
chr1:31911766:-	chr1	31911766	31911767	-	C	C->T	PTP4A2
chr1:31915953:-	chr1	31915953	31915954	-	C	C->T	PTP4A2
chr1:31915961:-	chr1	31915961	31915962	-	C	C->T	PTP4A2
chr1:31919005:-	chr1	31919005	31919006	-	C	C->T	PTP4A2
chr1:31919009:-	chr1	31919009	31919010	-	C	C->T	PTP4A2
chr1:31919016:-	chr1	31919016	31919017	-	C	C->T	PTP4A2
chr1:31919026:-	chr1	31919026	31919027	-	C	C->T	PTP4A2
chr1:31919059:-	chr1	31919059	31919060	-	C	C->T	PTP4A2
chr1:31919098:-	chr1	31919098	31919099	-	C	C->T	PTP4A2
chr1:31919100:-	chr1	31919100	31919101	-	C	C->T	PTP4A2
chr1:31919112:-	chr1	31919112	31919113	-	C	C->T	PTP4A2
chr1:31919215:-	chr1	31919215	31919216	-	C	C->T	PTP4A2
chr1:31919503:-	chr1	31919503	31919504	-	C	C->T	PTP4A2
chr1:31919632:-	chr1	31919632	31919633	-	C	C->T	PTP4A2
chr1:32043356:+	chr1	32043356	32043357	+	C	C->T	KHDRBS1
chr1:32102573:+	chr1	32102573	32102574	+	C	C->T	TMEM39B
chr1:32102769:+	chr1	32102769	32102770	+	C	C->T	TMEM39B
chr1:32171017:+	chr1	32171017	32171018	+	C	C->T	KPNA6
chr1:32174588:+	chr1	32174588	32174589	+	C	C->T	KPNA6
chr1:32197501:+	chr1	32197501	32197502	+	C	C->T	TXLNA
chr1:32231156:+	chr1	32231156	32231157	+	C	C->T	EIF3I
chr1:32231323:+	chr1	32231323	32231324	+	C	C->T	EIF3I
chr1:32231557:+	chr1	32231557	32231558	+	C	C->T	EIF3I
chr1:32302683:+	chr1	32302683	32302684	+	C	C->T	HDAC1
chr1:32333171:+	chr1	32333171	32333172	+	C	C->T	HDAC1
chr1:32333583:+	chr1	32333583	32333584	+	C	C->T	HDAC1
chr1:32333875:-	chr1	32333875	32333876	-	C	C->T	MARCKSL1
chr1:32334043:-	chr1	32334043	32334044	-	C	C->T	MARCKSL1
chr1:32334091:-	chr1	32334091	32334092	-	C	C->T	MARCKSL1
chr1:32621925:-	chr1	32621925	32621926	-	C	C->T	ZBTB8OS
chr1:32657487:+	chr1	32657487	32657488	+	C	C->T	RBBP4
chr1:32668344:+	chr1	32668344	32668345	+	C	C->T	RBBP4
chr1:32679784:+	chr1	32679784	32679785	+	C	C->T	RBBP4
chr1:32679788:+	chr1	32679788	32679789	+	C	C->T	RBBP4
chr1:32679899:+	chr1	32679899	32679900	+	C	C->T	RBBP4
chr1:32679904:+	chr1	32679904	32679905	+	C	C->T	RBBP4
chr1:32679929:+	chr1	32679929	32679930	+	C	C->T	RBBP4
chr1:32679943:+	chr1	32679943	32679944	+	C	C->T	RBBP4
chr1:32680018:+	chr1	32680018	32680019	+	C	C->T	RBBP4
chr1:32680174:+	chr1	32680174	32680175	+	C	C->T	RBBP4
chr1:32680239:+	chr1	32680239	32680240	+	C	C->T	RBBP4
chr1:32774064:+	chr1	32774064	32774065	+	C	C->T	KIAA1522
chr1:32775694:-	chr1	32775694	32775695	-	C	C->T	YARS1
chr1:32775883:-	chr1	32775883	32775884	-	C	C->T	YARS1
chr1:32895572:-	chr1	32895572	32895573	-	C	C->T	TMEM54
chr1:32895581:-	chr1	32895581	32895582	-	C	C->T	TMEM54
chr1:32895601:-	chr1	32895601	32895602	-	C	C->T	TMEM54
chr1:33009131:-	chr1	33009131	33009132	-	C	C->T	AK2
chr1:33009156:-	chr1	33009156	33009157	-	C	C->T	AK2
chr1:33009223:-	chr1	33009223	33009224	-	C	C->T	AK2
chr1:33009362:-	chr1	33009362	33009363	-	C	C->T	AK2
chr1:33009722:-	chr1	33009722	33009723	-	C	C->T	AK2
chr1:33010012:-	chr1	33010012	33010013	-	C	C->T	AK2
chr1:33010031:-	chr1	33010031	33010032	-	C	C->T	AK2
chr1:33010043:-	chr1	33010043	33010044	-	C	C->T	AK2
chr1:33010158:-	chr1	33010158	33010159	-	C	C->T	AK2
chr1:33010203:-	chr1	33010203	33010204	-	C	C->T	AK2
[truncated: 9,803 more rows]

## Sheet: PIE-CELF1
id	contig	start	end	strand	ref	mutation	GeneSymbol
[truncated: 30,664 more rows]

[truncated: 21 more sheets: PIE-CELF2, PIE-CELF4, PIE-FMR1, PIE-FUBP1, PIE-IGF2BP1, PIE-IGF2BP2, PIE-KHDRBS1, PIE-KHDRBS2, PIE-KHDRBS3, PIE-LIN28A, PIE-LIN28B, PIE-NOVA1, PIE-QKI6, PIE-QKI7, PIE-STAU2, PIE-TARDBP, PIE-YTHDC1, PIE-YTHDC2, PIE-YTHDF1, PIE-YTHDF2 …]
