# Supplementary material for: PIE-seq: identifying RNA-binding protein targets by dual RNA-deaminase editing and sequencing
Source: Nat Commun. 2023 Jun 6;14:3275. doi: 10.1038/s41467-023-39054-8 (PMC10244410; doi:10.1038/s41467-023-39054-8)
Supplement: Supplementary file 6 — Supplementary Data 3 [file 41467_2023_39054_MOESM6_ESM.xlsx]

## Sheet: Sheet1
RBP	PIE-Seq_motif	Reported_motif	Reference
PUM2
			Hafner, Markus, et al. "Transcriptome-wide identification of RNA-binding protein and microRNA target sites by PAR-CLIP." Cell 141.1 (2010): 129-141.
SRSF1
			S. Pandit et al., Genome-wide analysis reveals SR protein cooperation and competition in regulated splicing. Mol Cell 50, 223-235 (2013).
SRSF2			S. Pandit et al., Genome-wide analysis reveals SR protein cooperation and competition in regulated splicing. Mol Cell 50, 223-235 (2013).
			Liang, Yang, et al. "SRSF2 mutations drive oncogenesis by activating a global program of aberrant alternative splicing in hematopoietic cells." Leukemia 32.12 (2018): 2659-2671.
SRSF3
			Ratnadiwakara, Madara, et al. "SRSF3 promotes pluripotency through Nanog mRNA export and coordination of the pluripotency gene expression program." Elife 7 (2018): e37419.
NOVA1
			Dominguez, Daniel, et al. "Sequence, structure, and context preferences of human RNA binding proteins." Molecular cell 70.5 (2018): 854-867.
			Trujillo, Cleber A., et al. "Reintroduction of the archaic variant of NOVA1 in cortical organoids alters neurodevelopment." Science 371.6530 (2021): eaax2537.
QKI-6
			Sakers, Kristina, et al. "Loss of Quaking RNA binding protein disrupts the expression of genes associated with astrocyte maturation in mouse brain." Nature communications 12.1 (2021): 1-14.
QKI-7
			Feng et al. (2019), Modeling the in vivo specificity of RNA-binding proteins by precisely registering protein-RNA crosslink sites. Mol Cell. 74:1189-1204.E6.
			Galarneau, Andre, and Stephane Richard. "Target RNA motif and target mRNAs of the Quaking STAR protein." Nature structural & molecular biology 12.8 (2005): 691-698.
KHDRBS1
			Feng et al. (2019), Modeling the in vivo specificity of RNA-binding proteins by precisely registering protein-RNA crosslink sites. Mol Cell. 74:1189-1204.E6.
KHDRBS2
			Dominguez, Daniel, et al. "Sequence, structure, and context preferences of human RNA binding proteins." Molecular cell 70.5 (2018): 854-867.
KHDRBS3
			Dominguez, Daniel, et al. "Sequence, structure, and context preferences of human RNA binding proteins." Molecular cell 70.5 (2018): 854-867.
CELF1
			Dominguez, Daniel, et al. "Sequence, structure, and context preferences of human RNA binding proteins." Molecular cell 70.5 (2018): 854-867.
CELF2
			Chen, Lizhen, et al. "CELF RNA binding proteins promote axon regeneration in C. elegans and mammals through alternative splicing of Syntaxins." Elife 5 (2016): e16072.
CELF4
			Wagnon, Jacy L., et al. "CELF4 regulates translation and local abundance of a vast set of mRNAs, including genes associated with regulation of synaptic function." PLoS genetics 8.11 (2012): e1003067.
IGF2BP1
			Hafner, Markus, et al. "Transcriptome-wide identification of RNA-binding protein and microRNA target sites by PAR-CLIP." Cell 141.1 (2010): 129-141.
IGF2BP2
			Hafner, Markus, et al. "Transcriptome-wide identification of RNA-binding protein and microRNA target sites by PAR-CLIP." Cell 141.1 (2010): 129-141.
LIN28A
			Wilbert, Melissa L., et al. "LIN28 binds messenger RNAs at GGAGA motifs and regulates splicing factor abundance." Molecular cell 48.2 (2012): 195-206.
LIN28B
			Graf, Robin, et al. "Identification of LIN28B-bound mRNAs reveals features of target recognition and regulation." RNA biology 10.7 (2013): 1146-1159.
FUBP1
			Dominguez, Daniel, et al. "Sequence, structure, and context preferences of human RNA binding proteins." Molecular cell 70.5 (2018): 854-867.
TARDBP
			Dominguez, Daniel, et al. "Sequence, structure, and context preferences of human RNA binding proteins." Molecular cell 70.5 (2018): 854-867.
STAU2
			Wang, Xiao, et al. "Systematic Identification of the RNA-Binding Protein STAU2 as a Key Regulator of Pancreatic Adenocarcinoma." Cancers 14.15 (2022): 3629.
FMR1
			Ascano, Manuel, et al. "FMRP targets distinct mRNA sequence elements to regulate protein expression." Nature 492.7429 (2012): 382-386.
			Maurin, Thomas, et al. "HITS-CLIP in various brain areas reveals new targets and new modalities of RNA binding by fragile X mental retardation protein." Nucleic acids research 46.12 (2018): 6344-6355.
YTHDF1
			Wang, Xiao, et al. "N6-methyladenosine modulates messenger RNA translation efficiency." Cell 161.6 (2015): 1388-1399.
YTHDF2
			Wang, Xiao, et al. "N6-methyladenosine-dependent regulation of messenger RNA stability." Nature 505.7481 (2014): 117-120.
YTHDC1
			Xu, Chao, et al. "Structural basis for selective binding of m6A RNA by the YTHDC1 YTH domain." Nature chemical biology 10.11 (2014): 927-929.
YTHDC2
			Hsu, Phillip J., et al. "Ythdc2 is an N6-methyladenosine binding protein that regulates mammalian spermatogenesis." Cell research 27.9 (2017): 1115-1127.
